# Supplementary material for: Genome-wide analysis of long non-coding RNAs (lncRNAs) in two contrasting soybean genotypes subjected to phosphate starvation
Source: BMC Genomics. 2021 Jun 9;22:433. doi: 10.1186/s12864-021-07750-8 (PMC8191232; doi:10.1186/s12864-021-07750-8)
Supplement: Supplementary file 2 — Additional file 2: Table S1. Detailed information of identified lncRNAs in soybean roots. [file 12864_2021_7750_MOESM2_ESM.xlsx]

## Sheet: lnc.expression
Table S1. Detailed information of identified lncRNAs in soybean roots
id	type	lncRNA_length	GC_percent(%)	chr	exon_number	intron_number	LP_NR-1_fpkm	LP_NR-2_fpkm	HP_NR-3_fpkm	HP_NR-1_fpkm	HP_NR-2_fpkm	LP_NR-3_fpkm	LP_BR-1_fpkm	LP_BR-2_fpkm	LP_BR-3_fpkm	HP_BR-1_fpkm	HP_BR-2_fpkm	HP_BR-3_fpkm	LP_NR-1_count	LP_NR-2_count	HP_NR-3_count	HP_NR-1_count	HP_NR-2_count	LP_NR-3_count	LP_BR-1_count	LP_BR-2_count	LP_BR-3_count	HP_BR-1_count	HP_BR-2_count	HP_BR-3_count
TCONS_00000008	Intergenic LncRNAs	403	32.26	Chr01	1	0	0.55	0.09	0.27	0	0.33	0	0	0.16	0.34	0.16	0.16	0.18	8	1	4	0	5	0	0	2	4	2	2	2
TCONS_00000062	Intergenic LncRNAs	341	34.31	Chr01	1	0	0	0.22	0.16	0.72	0.87	0	0	0	0	0	0	0	0	2	2	9	11	0	0	0	0	0	0	0
TCONS_00000190	Antisense LncRNAs	562	36.3	Chr01	1	0	0.24	0	0.2	0	0	0.53	0	0	0	0.34	0.12	0	5	0	4	0	0	11	0	0	0	6	2	0
TCONS_00000213	Intergenic LncRNAs	356	38.2	Chr01	1	0	0	0	0	0	0.15	0	0.88	0	0	0	0	0	0	0	0	0	2	0	9	0	0	0	0	0
TCONS_00000249	Intergenic LncRNAs	361	26.87	Chr01	1	0	0	0.21	0.31	0	0.52	0	0.58	0	0	0.26	0	0.2	0	2	4	0	7	0	6	0	0	3	0	2
TCONS_00000271	Intergenic LncRNAs	1561	36.84	Chr01	1	0	1.01	1.43	0.91	1.33	0.95	1.4	1.27	0.98	1.54	1.25	0.74	1.32	57.22	59.29	51.49	76.39	55.27	81	57.24	48.31	71.38	62	35.18	55.49
TCONS_00000272	Bidirectional LncRNAs	380	36.58	Chr01	1	0	6.52	3.66	4	3.08	5.1	3.9	6.94	6.5	7.38	2.74	2.49	5.26	90	37	55	43	72	55	76	78	83	33	29	54
TCONS_00000290	Intergenic LncRNAs	502	35.06	Chr01	1	0	0	0	0	0	0	0	0	0	0	0	0	0.66	0	0	0	0	0	0	0	0	0	0	0	9
TCONS_00000382	Intergenic LncRNAs	651	34.72	Chr01	1	0	0	0	0	0	0	0	0	0	0	0.39	0.5	0.06	0	0	0	0	0	0	0	0	0	8	10	1
TCONS_00000473	Intergenic LncRNAs	351	33.9	Chr01	1	0	0.78	0.86	0.87	2.25	1.69	0.15	0.1	0.54	0.38	0.45	1.21	0.95	10	8	11	29	22	2	1	6	4	5	13	9
TCONS_00000520	Intergenic LncRNAs	795	31.07	Chr01	1	0	0.66	0	0.07	0	0.1	0	0.17	0.32	0.21	0.04	0	0.19	19	0	2	0	3	0	4	8	5	1	0	4
TCONS_00000521	Intergenic LncRNAs	443	32.28	Chr01	1	0	0.68	0	0.69	0	0	0	0	0	0	0	0	0	11	0	11	0	0	0	0	0	0	0	0	0
TCONS_00000522	Intergenic LncRNAs	656	33.38	Chr01	1	0	0	0	0.42	0	0.12	0	0.21	0.05	0.15	0	0.05	0	0	0	10	0	3	0	4	1	3	0	1	0
TCONS_00000523	Intergenic LncRNAs	737	35.69	Chr01	1	0	0.04	0	0	0	0	0.29	0.09	0.09	0.05	0	0.09	1.1	1	0	0	0	0	8	2	2	1	0	2	22
TCONS_00000524	Intergenic LncRNAs	495	31.72	Chr01	1	0	0.11	0	0.11	0	0	0	0	0	0.68	0	0	0	2	0	2	0	0	0	0	0	10	0	0	0
TCONS_00000733	Intergenic LncRNAs	430	34.88	Chr01	1	0	0.06	0.35	0.39	0.13	0.19	0.56	0.24	0.07	1.1	0	0.3	0.95	1	4	6	2	3	9	3	1	14	0	4	11
TCONS_00000734	Intergenic LncRNAs	440	34.55	Chr01	1	0	0.19	0.51	0.44	0.19	0.18	0.31	0.79	0.72	0.38	0.93	0.96	0.25	3	6	7	3	3	5	10	10	5	13	13	3
TCONS_00000735	Intergenic LncRNAs	801	48.56	Chr01	1	0	0.89	0.89	0.86	1.05	1.28	2.05	1	0.75	1.18	0.95	0.77	1.57	26	19	25	31	38	61	23	19	28	24	19	34
TCONS_00000736	Intergenic LncRNAs	268	42.54	Chr01	1	0	0	0.42	0	0	0.2	0.1	0.39	0.47	0	0	0	0	0	3	0	0	2	1	3	4	0	0	0	0
TCONS_00000742	Intergenic LncRNAs	841	38.05	Chr01	1	0	0.46	0.45	0.26	0.74	0.19	0.32	0.25	0.57	0.16	0.64	0.74	0.26	14	10	8	23	6	10	6	15	4	17	19	6
TCONS_00000778	Intergenic LncRNAs	632	38.92	Chr01	1	0	0.09	0.24	0.35	0.65	0.09	0.43	0.33	0.6	0.16	0.1	0.05	0.41	2	4	8	15	2	10	6	12	3	2	1	7
TCONS_00000782	Intergenic LncRNAs	289	49.83	Chr01	1	0	0	0.13	0.1	0.66	0.65	0	0.48	0.11	0.12	0	0	0	0	1	1	7	7	0	4	1	1	0	0	0
TCONS_00000809	Intergenic LncRNAs	2737	35.29	Chr01	1	0	0.26	0.14	0.17	0	0.06	0.22	0.09	0.19	0.11	0.22	0.07	0.05	26	10	17	0	6	22	7	16	9	19	6	4
TCONS_00000825	Intergenic LncRNAs	548	29.56	Chr01	1	0	0.25	0.55	0.55	0.89	0.05	0	0.13	0	0	0.12	0.66	0.27	5	8	11	18	1	0	2	0	0	2	11	4
TCONS_00000831	Intergenic LncRNAs	1178	39.39	Chr01	1	0	0.21	0.19	0.07	0.02	0.14	0.11	0.27	0.13	0.2	0.16	0.39	0.19	9	6	3	1	6	5	9	5	7	6	14	6
TCONS_00000832	Intergenic LncRNAs	975	46.05	Chr01	1	0	0.51	0	0.11	0	0.11	0	0	0.03	0.14	0.19	0.07	0	18	0	4	0	4	0	0	1	4	6	2	0
TCONS_00000833	Intergenic LncRNAs	557	37.34	Chr01	1	0	0.25	0.07	0.55	0	0.05	0.48	0	0	0.06	0.28	0	0.33	5	1	11	0	1	10	0	0	1	5	0	5
TCONS_00000835	Intergenic LncRNAs	493	33.47	Chr01	1	0	0	0.15	0	0	0.16	0	0	0.84	0	0.13	0.13	0	0	2	0	0	3	0	0	13	0	2	2	0
TCONS_00000838	Antisense LncRNAs	1122	38.24	Chr01	2	1	0.27	0.3	0.42	0.19	0.26	0.36	0.19	0.14	0.36	0.34	0.29	0.36	11	9	17	8	11	15	6	5	12	12	10	11
TCONS_00000839	Bidirectional LncRNAs	743	42.53	Chr01	1	0	0.19	0.25	0.45	0.55	0.54	0.22	0.51	0.38	0.41	0.3	0.22	0.6	5	5	12	15	15	6	11	9	9	7	5	12
TCONS_00000846	Intergenic LncRNAs	231	38.53	Chr01	1	0	0.48	0.49	1.08	1.77	0.35	0.23	0.45	1.37	0.88	0	0.14	0.16	4	3	9	15	3	2	3	10	6	0	1	1
TCONS_00000850	Intergenic LncRNAs	722	42.52	Chr01	1	0	0	0	0	0	0.19	0	0.05	0	0.19	0.13	0.41	0	0	0	0	0	5	0	1	0	4	3	9	0
TCONS_00000883	Antisense LncRNAs	988	41.09	Chr01	1	0	0.33	0	0.2	0.25	0.44	0.14	0	0.13	0.24	0.16	0.13	0	12	0	7	9	16	5	0	4	7	5	4	0
TCONS_00000922	Intergenic LncRNAs	459	45.75	Chr01	1	0	1.8	2.21	1.69	2.13	1.11	1.76	1.97	1.45	0.66	1.31	2.2	0.64	30	27	28	36	19	30	26	21	9	19	31	8
TCONS_00000940	Intergenic LncRNAs	550	42	Chr01	1	0	0.1	0	0	0	0.39	0	0.19	0.29	0.25	0.06	0.06	0	2	0	0	0	8	0	3	5	4	1	1	0
TCONS_00000942	Intergenic LncRNAs	233	55.36	Chr01	1	0	0.35	0	0.24	0.12	0.12	0	0.45	0	0.29	0	0	0	3	0	2	1	1	0	3	0	2	0	0	0
TCONS_00000950	Antisense LncRNAs	352	43.75	Chr01	1	0	0	0	0	0.39	0.08	0.31	0.99	0	0	0	0	0	0	0	0	5	1	4	10	0	0	0	0	0
TCONS_00000963	Intergenic LncRNAs	201	38.31	Chr01	1	0	0	0	0.14	0	0	0	0.52	0	0	0.47	0	0	0	0	1	0	0	0	3	0	0	3	0	0
TCONS_00001006	Intergenic LncRNAs	612	44.12	Chr01	1	0	0.09	0.12	0	0	0.04	0	0.23	0.1	0.39	0.41	0.05	0.97	2	2	0	0	1	0	4	2	7	8	1	16
TCONS_00001012	Intergenic LncRNAs	397	38.54	Chr01	1	0	0	0	0	0.69	0	0.27	0.52	0	0	0	0	0.19	0	0	0	10	0	4	6	0	0	0	0	2
TCONS_00001033	Bidirectional LncRNAs	537	41.15	Chr01	1	0	0.15	0.07	0.21	0.71	0.35	0	0.45	0.3	0.19	0.18	0.36	0.34	3	1	4	14	7	0	7	5	3	3	6	5
TCONS_00001036	Intergenic LncRNAs	276	28.26	Chr01	1	0	0	0	0	0	0	0	1.51	0	0	0	0	0	0	0	0	0	0	0	12	0	0	0	0	0
TCONS_00001037	Intergenic LncRNAs	425	33.41	Chr01	1	0	0	0	0	0	0	0	0	0	0	1.04	0.08	0.35	0	0	0	0	0	0	0	0	0	14	1	4
TCONS_00001071	Intergenic LncRNAs	371	33.96	Chr01	1	0	0	0	0	0	0	0	0	0	0.09	0	0	1	0	0	0	0	0	0	0	0	1	0	0	10
TCONS_00001079	Intergenic LncRNAs	454	43.61	Chr01	1	0	0	0.91	0.06	0.24	0.24	0	0	0	0	0	0	0	0	11	1	4	4	0	0	0	0	0	0	0
TCONS_00001085	Intergenic LncRNAs	1030	33.59	Chr01	1	0	0.35	0.15	0.27	0.37	0.16	0.16	0.2	0.46	0.33	0.43	0.25	0.68	13	4	10	14	6	6	6	15	10	14	8	19
TCONS_00001101	Intergenic LncRNAs	580	32.41	Chr01	1	0	0	0.32	0.29	0.14	0.28	0	0	0	0	0	0	0	0	5	6	3	6	0	0	0	0	0	0	0
TCONS_00001102	Intergenic LncRNAs	426	31.22	Chr01	1	0	0	0	0	0.32	0.13	0.89	0	0	0	0	0	0	0	0	0	5	2	14	0	0	0	0	0	0
TCONS_00001142	Sense LncRNAs	555	44.5	Chr01	2	1	0.45	1.15	0.05	0.44	0.19	0.15	0.06	0.11	0.06	0.17	0	0	9	17	1	9	4	3	1	2	1	3	0	0
TCONS_00001193	Intergenic LncRNAs	462	39.18	Chr01	1	0	0.71	0.24	0.24	0.06	0.23	0.17	0.23	0.69	0.29	0.55	0.42	0	12	3	4	1	4	3	3	10	4	8	6	0
TCONS_00001211	Bidirectional LncRNAs	554	39.71	Chr01	1	0	0.15	0	0	0.69	0	0	0.19	0	0.06	0.11	0.06	0.27	3	0	0	14	0	0	3	0	1	2	1	4
TCONS_00001217	Intergenic LncRNAs	872	31.88	Chr01	1	0	0.41	0.17	0.41	0.59	0.43	0.43	0.28	0.47	0.62	1.27	0.34	0.34	13	4	13	19	14	14	7	13	16	35	9	8
TCONS_00001271	Intergenic LncRNAs	564	30.14	Chr01	1	0	0.05	0.13	0.44	0	0.38	0.53	0	0	0	0	0	0	1	2	9	0	8	11	0	0	0	0	0	0
TCONS_00001272	Intergenic LncRNAs	613	24.96	Chr01	1	0	0	0.37	0.05	0	0.18	0.22	0	0	0	0	0	0	0	6	1	0	4	5	0	0	0	0	0	0
TCONS_00001275	Intergenic LncRNAs	1006	27.73	Chr01	1	0	0	0.07	0.08	0	0	0	0.48	0.16	0.2	0.13	0.29	0	0	2	3	0	0	0	14	5	6	4	9	0
TCONS_00001284	Intergenic LncRNAs	1659	32.85	Chr01	1	0	0.41	0.14	0.22	0.48	0.28	0.37	0.42	0.65	0.29	0.61	0.18	0.45	25	6	13	29	17	23	20	34	14	32	9	20
TCONS_00001368	Intergenic LncRNAs	258	29.46	Chr01	1	0	0	0	0	0	0.06	0	0	0	0	0	0	0	0	0	0	0	0.55	0	0	0	0	0	0	0
TCONS_00001376	Intergenic LncRNAs	450	36.44	Chr01	1	0	0.49	0.67	0.18	0.3	0	0	0.46	0.7	0.45	0	0.29	0.25	8	8	3	5	0	0	6	10	6	0	4	3
TCONS_00001416	Bidirectional LncRNAs	346	39.88	Chr01	1	0	0	0	0	0.71	0	0	0	0.18	0	0	0	0	0	0	0	9	0	0	0	2	0	0	0	0
TCONS_00001442	Intergenic LncRNAs	3629	36.02	Chr01	1	0	0.4	0.57	0.89	0.38	0.59	0.63	1.47	1.25	1.48	1.55	1.92	1.64	52.86	55.02	116.87	51.09	79.52	84.88	153.67	143.52	158.97	178.39	213.23	160.57
TCONS_00001539	Intergenic LncRNAs	458	32.1	Chr01	2	1	0.18	0	0.06	0.59	0	0	0.08	0	0	0	0.07	0	3	0	1	10	0	0	1	0	0	0	1	0
TCONS_00001540	Intergenic LncRNAs	869	33.14	Chr01	1	0	0.16	0.13	0.03	0.13	0.03	0.12	0	0	0.16	0.11	0.04	0.17	5	3	1	4	1	4	0	0	4	3	1	4
TCONS_00001570	Antisense LncRNAs	696	40.09	Chr01	2	1	0.75	0.81	1.15	0.47	0.97	0.54	0.7	0.82	0.49	0.64	0.42	1.17	19	15	29	12	25	14	14	18	10	14	9	22
TCONS_00001571	Intergenic LncRNAs	702	30.2	Chr01	1	0	0.24	0.11	0.31	0.58	0.38	0	0.05	0.05	0	0.18	0	0.47	6	2	8	15	10	0	1	1	0	4	0	9
TCONS_00001572	Bidirectional LncRNAs	1053	29.25	Chr01	1	0	0.18	0.5	0.34	0.39	0.05	0.26	0	0.09	0.06	0.09	0.03	0.14	7	14	13	15	2	10	0	3	2	3	1	4
TCONS_00001697	Intergenic LncRNAs	739	43.57	Chr01	2	1	0.19	0.76	0.19	0.48	1.02	0.47	0.75	0.3	0.46	0.64	0.22	0.9	5	15	5	13	28	13	16	7	10	15	5	18
TCONS_00001700	Intergenic LncRNAs	726	37.74	Chr01	1	0	0.49	0.83	0.11	0	0.19	0.85	0.1	0	0	0.26	0.27	0	13	16	3	0	5	23	2	0	0	6	6	0
TCONS_00001703	Bidirectional LncRNAs	784	35.59	Chr01	1	0	0.25	0.24	0.7	0.35	0.14	0.14	0.27	0.04	0.13	0.36	0.25	0.05	7	5	20	10	4	4	6	1	3	9	6	1
TCONS_00001727	Intergenic LncRNAs	289	50.52	Chr01	1	0	0.38	0.13	0.38	1.22	0.19	0	0.6	0.11	0.47	0.33	0.56	0.77	4	1	4	13	2	0	5	1	4	3	5	6
TCONS_00001745	Intergenic LncRNAs	591	41.96	Chr01	1	0	0.14	0.06	0.23	0.05	0.05	0.36	0.12	0.05	0.11	0.8	0.22	0.69	3	1	5	1	1	8	2	1	2	15	4	11
TCONS_00001802	Intergenic LncRNAs	453	40.18	Chr01	1	0	0	0	0.49	0	0.12	0	0.23	0	0	0	0.14	0.49	0	0	8	0	2	0	3	0	0	0	2	6
TCONS_00001803	Antisense LncRNAs	1708	34.84	Chr01	1	0	0.34	0.29	0.26	0.57	0.38	0.47	0.35	0.39	0.28	0.54	0.46	0.37	21	13	16	36	24	30	17	21	14	29	24	17
TCONS_00001849	Bidirectional LncRNAs	352	40.91	Chr01	1	0	0	0	0.79	0	0	0	0	0	0	0	0	0	0	0	10	0	0	0	0	0	0	0	0	0
TCONS_00001897	Sense LncRNAs	683	33.97	Chr01	2	1	0.85	0.83	1.46	1.04	0.67	0.71	0.51	0.51	0.69	1.48	1.15	0.6	21	15	36	26	17	18	10	11	14	32	24	11
TCONS_00001916	Bidirectional LncRNAs	403	56.08	Chr01	1	0	0	0.09	0.21	0	0.07	0	0.69	0.24	0.25	0	0	0.28	0	1	3	0	1	0	8	3	3	0	0	3
TCONS_00001960	Intergenic LncRNAs	391	36.83	Chr01	1	0	1.62	0.87	1.55	1.11	1.58	2	1.86	0.41	2.16	1.7	0.67	1.42	23	9	22	16	23	29	21	5	25	21	8	15
TCONS_00001999	Intergenic LncRNAs	859	36.79	Chr01	1	0	0.51	0.6	0.66	0.61	0.1	0.85	0.7	0	0.68	0.11	0.96	1.19	15.93	13.72	20.67	19.23	3.26	27.02	17.35	0	17.33	2.94	25.14	27.66
TCONS_00002000	Antisense LncRNAs	854	40.28	Chr01	2	1	0	0.66	0.18	0	0.43	0	0	1.22	0	0	0	0	0	14.95	5.68	0	13.52	0	0	33	0	0	0	0
TCONS_00002060	Bidirectional LncRNAs	485	33.4	Chr01	1	0	0	0	0.11	0	0	0	0.07	0	0	0.26	0.27	0.15	0	0	2	0	0	0	1	0	0	4	4	2
TCONS_00002103	Intergenic LncRNAs	525	34.48	Chr01	1	0	0.84	0	0	0	0	0.67	0	0	0	0	0	0	16	0	0	0	0	13	0	0	0	0	0	0
TCONS_00002140	Intergenic LncRNAs	414	33.09	Chr01	1	0	0.27	0	0.93	0	0.26	0.2	0	0	0	0.31	0	0	4	0	14	0	4	3	0	0	0	4	0	0
TCONS_00002141	Intergenic LncRNAs	339	37.46	Chr01	1	0	0.73	0	0	0	0	0	0	0	0	0	0	0	9	0	0	0	0	0	0	0	0	0	0	0
TCONS_00002262	Intergenic LncRNAs	325	36.92	Chr01	2	1	0	0	0	0.84	0	0	0	0	0	0	0	0	0	0	0	10	0	0	0	0	0	0	0	0
TCONS_00002364	Sense LncRNAs	1671	32.08	Chr01	1	0	0.02	0.09	0.05	0.29	0.05	0.16	0.1	0.44	0.22	0.02	0.12	0.13	1	4	3	18	3	10	5	23	11	1	6	6
TCONS_00002365	Sense LncRNAs	1301	37.28	Chr01	1	0	0.02	0.03	0.08	0.23	0	0.02	0.29	0.39	0.21	0.05	0.08	0.34	1	1	4	11	0	1	11	16	8	2	3	12
TCONS_00002368	Intergenic LncRNAs	565	38.94	Chr01	1	0	0.1	0	0	0.24	0	0	0	0.34	0	0	0.06	0	2	0	0	5	0	0	0	6	0	0	1	0
TCONS_00002374	Other	2449	33.85	Chr01	3	2	0.07	0.07	0.34	0	0.3	0.03	0.24	0.5	0.42	0.07	0.07	0.09	6.61	4.52	30.08	0	27.47	2.82	17.05	38.78	30.44	5.79	5.02	5.81
TCONS_00002375	Other	1719	33.86	Chr01	3	2	0	0	0.06	0.38	0	0	0.08	0	0	0	0	0.41	0	0	3.6	24	0	0	4.07	0	0	0	0	19.19
TCONS_00002384	Other	418	33.01	Chr01	1	0	0.39	0.27	0.53	0.07	0.51	0.64	0.42	0.45	0	0.08	0	0.18	6	3	8	1	8	10	5	6	0	1	0	2
TCONS_00002411	Other	313	42.81	Chr01	3	2	0	0	0	0.17	0	0	0	0	0	0	0	0.47	0	0	0	2	0	0	0	0	0	0	0	4
TCONS_00002433	Intergenic LncRNAs	531	42.18	Chr01	1	0	0.31	1.35	0.47	0.15	0.41	0.1	1.05	1.31	0.76	0.77	1.84	0.42	6	19	9	3	8	2	16	22	12	13	30	6
TCONS_00002518	Bidirectional LncRNAs	701	47.65	Chr01	1	0	0	0	0.08	0.35	0.27	0.08	1.04	0.27	0.34	0.14	0.51	0.37	0	0	2	9	7	2	21	6	7	3	11	7
TCONS_00002577	Bidirectional LncRNAs	292	33.22	Chr01	1	0	0	0	0	0	0	0	0	1.09	0	0	0.11	0	0	0	0	0	0	0	0	10	0	0	1	0
TCONS_00002619	Intergenic LncRNAs	447	38.48	Chr01	2	1	0.12	0.84	0.56	0.73	0.48	0.12	0.16	0.5	0.15	0.07	0.15	0.17	2	10	9	12	8	2	2	7	2	1	2	2
TCONS_00002620	Bidirectional LncRNAs	1454	27.65	Chr01	1	0	0.04	0.26	0.13	0.3	0.11	0.15	0.72	0.11	0.26	0.04	0.02	0	2	10	7	16	6	8	30	5	11	2	1	0
TCONS_00002692	Intergenic LncRNAs	500	32.2	Chr01	2	1	0	0	0	0.05	0	0	0	0	0	0.32	0	1.04	0	0	0	1	0	0	0	0	0	5	0	14
TCONS_00002696	Bidirectional LncRNAs	706	42.07	Chr01	1	0	0	0	0	0.19	0	0	0	0.22	0.19	0.31	0.05	0	0	0	0	5	0	0	0	5	4	7	1	0
TCONS_00002727	Intergenic LncRNAs	1264	34.65	Chr01	1	0	1.7	1.46	2.95	2.26	2.13	1.81	2.09	1.38	1.18	1.6	1.34	2.11	78	49	135	105	100	85	76	55	44	64	52	72
TCONS_00002759	Intergenic LncRNAs	622	35.21	Chr01	1	0	0	0	0	0	0	0	0.28	0.31	0.22	0.2	0.1	0.77	0	0	0	0	0	0	5	6	4	4	2	13
TCONS_00002801	Intergenic LncRNAs	350	26.86	Chr01	1	0	0	0	0	0.54	0	0	0	0	0	0.81	0	0	0	0	0	7	0	0	0	0	0	9	0	0
TCONS_00002818	Intergenic LncRNAs	555	36.76	Chr01	2	1	0.25	0.88	0.95	1.18	0.87	0.1	1.81	0.44	0.67	0.51	0.35	0.4	5	13	19	24	18	2	29	7.66	11	9	6	6
TCONS_00003034	Intergenic LncRNAs	682	39.74	Chr01	1	0	0.73	0.06	0.24	0.28	0.55	0.16	0.31	0.09	0.3	0.19	0.48	0.11	18	1	6	7	14	4	6	2	6	4	10	2
TCONS_00003039	Intergenic LncRNAs	446	31.84	Chr01	1	0	0.25	0.34	0.81	0	0.3	0.6	0	0	0	0	0	0	4	4	13	0	5	10	0	0	0	0	0	0
TCONS_00003057	Intergenic LncRNAs	370	39.46	Chr01	1	0	0	0	0	0	0	0.73	0	0	0	0	0	0	0	0	0	0	0	10	0	0	0	0	0	0
TCONS_00003061	Intergenic LncRNAs	1055	36.78	Chr01	1	0	0.29	0.11	0.05	0.05	0.33	0.36	0.66	0.6	0.26	0.06	0.15	0	11	3	2	2	13	14	20	20	8	2	5	0
TCONS_00003081	Intergenic LncRNAs	426	30.99	Chr01	1	0	0	0	0.06	0	0.19	0	0.16	0.45	0	0	0	0	0	0	1	0	3	0	2	6	0	0	0	0
TCONS_00003084	Intergenic LncRNAs	586	33.79	Chr01	1	0	0	0.06	0.14	0.74	0.09	0	0.36	0.16	0	0.16	0.06	0.44	0	1	3	16	2	0	6	3	0	3	1	7
TCONS_00003085	Intergenic LncRNAs	1294	33.69	Chr01	1	0	0.53	0	0.19	0	0.29	0.19	0.11	0.12	0.13	0.2	0.2	0.11	25	0	9	0	14	9	4	5	5	8	8	4
TCONS_00003128	Intergenic LncRNAs	890	29.89	Chr01	1	0	0	0	0.43	0	0	0	0	0	0	0.18	0	0.11	0	0	14	0	0	0	0	0	0	5	0	2.63
TCONS_00003129	Intergenic LncRNAs	670	29.4	Chr01	2	1	0	0	0	0	0	0	0.05	0	0	0	0.19	0.52	0	0	0	0	0	0	1	0	0	0	4	9.37
TCONS_00003136	Intergenic LncRNAs	579	31.78	Chr01	1	0	0.05	0	0	0	0	0.51	0	0	0.29	0	0	0	1	0	0	0	0	11	0	0	5	0	0	0
TCONS_00003138	Bidirectional LncRNAs	1634	37.09	Chr01	2	1	0.32	0.23	0.19	0.38	0.2	0.63	0.19	0.51	0.35	0.15	0.26	0.18	18.81	10	11	23	12	38	9	26.24	17	8	13.15	8
TCONS_00003139	Bidirectional LncRNAs	533	33.58	Chr01	1	0	0.32	0	0	0	0.05	0.15	0	0.22	0	0.06	0.05	0	6.19	0	0	0	1	3	0	3.76	0	1	0.85	0
TCONS_00003140	Intergenic LncRNAs	577	45.75	Chr01	1	0	0.19	0	0.19	0.09	0.56	0.61	0	0	0	0	0	0	4	0	4	2	12	13	0	0	0	0	0	0
TCONS_00003142	Antisense LncRNAs	657	37.29	Chr01	1	0	0.35	0.46	0.46	0.29	0.26	0.49	0.48	0.34	0.31	0.67	0.2	0.48	8.32	8	11.03	7	6.45	12	9	7	6	14	4	8.47
TCONS_00003149	Intergenic LncRNAs	899	38.93	Chr01	5	4	0.35	0	0	0	0.03	0.57	0	0.49	0.09	0.05	0	0.41	11.57	0	0	0	1	19	0	13.85	2.31	1.53	0	10
TCONS_00003151	Intergenic LncRNAs	836	37.44	Chr01	2	1	0.17	0	0.11	0	0.06	0.16	0.12	0.08	0.06	0.04	0.04	0.27	5.29	0	3.31	0	2	5	3	2	1.56	1	1	6
TCONS_00003191	Intergenic LncRNAs	577	38.99	Chr01	1	0	0.19	0.65	0.14	0	0	0	0.12	0	0.29	0.11	0.06	0	4	10	3	0	0	0	2	0	5	2	1	0
TCONS_00003192	Intergenic LncRNAs	342	44.74	Chr01	1	0	0	0	0	0	0.31	0.79	0.1	0.28	0	0.09	0	0	0	0	0	0	4	10	1	3	0	1	0	0
TCONS_00003193	Intergenic LncRNAs	380	35	Chr01	1	0	0	0	0.29	0	0	0.92	0.27	0	0.27	0	0	0	0	0	4	0	0	13	3	0	3	0	0	0
TCONS_00003197	Intergenic LncRNAs	577	43.5	Chr01	1	0	0.24	0	0	0	0	0.51	0	0.11	0.35	0	0.17	0	5	0	0	0	0	11	0	2	6	0	3	0
TCONS_00003199	Bidirectional LncRNAs	904	42.92	Chr01	1	0	0.24	0.25	0.12	0	0.27	0.21	0.23	0.49	0.04	0.49	0.18	0.33	8	6	4	0	9	7	6	14	1	14	5	8
TCONS_00003254	Intergenic LncRNAs	446	38.79	Chr01	1	0	3.15	0.93	1.98	1.4	2.17	1.57	1.4	2.84	1.29	2.12	2.27	1.99	51	11	32	23	36	26	18	40	17	30	31	24
TCONS_00003258	Intergenic LncRNAs	1014	36.69	Chr01	1	0	0.08	0.07	0.14	0.78	0.19	0.13	0	0.03	0.03	0.12	0.32	0.26	3	2	5	29	7	5	0	1	1	4	10	7
TCONS_00003262	Intergenic LncRNAs	483	40.99	Chr01	1	0	0.06	0	0.97	1.07	0.89	0.67	0.5	0.33	1.12	1.05	0.41	0.23	1	0	17	19	16	12	7	5	16	16	6	3
TCONS_00003265	Intergenic LncRNAs	425	38.12	Chr01	1	0	0.32	0.27	0.78	0.19	0.19	0.19	0.16	0.97	0.16	0.89	0.31	0.09	5	3	12	3	3	3	2	13	2	12	4	1
TCONS_00003266	Intergenic LncRNAs	425	40.94	Chr01	1	0	1.55	0.09	0.65	1.15	1.27	1.2	0.98	0.45	1.11	0.74	0.69	1.13	24	1	10	18	20	19	12	6	14	10	9	13
TCONS_00003267	Intergenic LncRNAs	497	41.85	Chr01	1	0	0.72	0.3	0.56	1.04	0.16	0.43	0.7	0.38	1.36	0.7	0.46	0.82	13	4	10	19	3	8	10	6	20	11	7	11
TCONS_00003268	Intergenic LncRNAs	1222	41.24	Chr01	1	0	0.32	0.43	0.16	0.58	0.42	0.88	0.91	0.29	0.66	0.62	0.83	0.3	14	14	7	26	19	40	32	11	24	24	31	10
TCONS_00003269	Intergenic LncRNAs	416	32.45	Chr01	1	0	0.4	0.36	1.33	0.92	1.1	0.84	0.42	0.08	0.65	0.38	1.02	0.71	6	4	20	14	17	13	5	1	8	5	13	8
TCONS_00003271	Intergenic LncRNAs	292	44.52	Chr01	1	0	0.28	0	0	0.93	0	0	0	0	0	0	0.45	0.38	3	0	0	10	0	0	0	0	0	0	4	3
TCONS_00003291	Intergenic LncRNAs	903	30.9	Chr01	1	0	0.4	0.87	0.61	0.33	0.09	0.15	0.69	0.63	0.79	0.63	0.25	0.16	13	21	20	11	3	5	18	18	21	18	7	4
TCONS_00003292	Intergenic LncRNAs	448	33.93	Chr01	1	0	0.18	0	0.37	0	0.06	1.32	0.39	0.28	0.98	0	0	0.17	3	0	6	0	1	22	5	4	13	0	0	2
TCONS_00003293	Intergenic LncRNAs	1583	42.58	Chr01	1	0	0.43	0.09	0.44	0.36	0.29	0.2	0.11	0.46	0.43	0.27	0.1	0.19	25	3.62	25	21	17	11.66	5	23	20	13.41	5	8
TCONS_00003302	Sense LncRNAs	604	36.09	Chr01	2	1	0	0	0.05	0.45	0.31	0	0	0	0	0	0	0	0	0	1	10	7	0	0	0	0	0	0	0
TCONS_00003305	Intergenic LncRNAs	270	53.7	Chr01	1	0	0	0	0	0	0	0	0	0	0	0	0	0.27	0	0	0	0	0	0	0	0	0	0	0	2
TCONS_00003323	Intergenic LncRNAs	200	36.5	Chr01	1	0	0	0	0	0	0	1.35	0	0	0	0	0	0	0	0	0	0	0	10	0	0	0	0	0	0
TCONS_00003340	Intergenic LncRNAs	873	35.51	Chr01	1	0	0.03	0.39	0.54	0.19	0.37	0.06	0	0.07	0.04	1.05	1.31	0.38	1	9	17	6	12	2	0	2	1	29	35	9
TCONS_00003349	Intergenic LncRNAs	566	38.34	Chr01	1	0	0	0	0	0	0	0	0	0	0.12	0	0	0.65	0	0	0	0	0	0	0	0	2	0	0	10
TCONS_00003350	Intergenic LncRNAs	748	46.12	Chr01	1	0	0.48	0	0.15	0	0.22	0.32	0.19	0.3	0.45	0.25	0.13	0.1	13	0	4	0	6	9	4	7	10	6	3	2
TCONS_00003352	Bidirectional LncRNAs	324	33.64	Chr01	1	0	0	0	0	0	0.17	0.25	0	0	0	0	0	0.46	0	0	0	0	2	3	0	0	0	0	0	4
TCONS_00003360	Intergenic LncRNAs	1064	42.29	Chr01	1	0	0.16	0.42	0.26	0.41	0.23	0.18	0.13	0.21	0.19	0	0	0.07	6	12	10	16	9	7	4	7	6	0	0	2
TCONS_00003370	Intergenic LncRNAs	345	34.78	Chr01	1	0	0	0	0	0.79	0.16	0	0	0	0	0	0	0	0	0	0	10	2	0	0	0	0	0	0	0
TCONS_00003371	Intergenic LncRNAs	437	40.05	Chr01	2	1	0.19	1.38	0	0	0.12	0.43	0	0	0	0.14	0	0	3	16	0	0	2	7	0	0	0	2	0	0
TCONS_00003393	Intergenic LncRNAs	572	31.82	Chr01	1	0	0	0.66	0.24	0.13	0	0.14	0.78	1.79	1.06	0.03	0.89	0.62	0	10.08	5	2.64	0	3	12.86	32.22	18	0.62	15.63	9.64
TCONS_00003395	Intergenic LncRNAs	425	45.88	Chr01	1	0	0.91	2.83	0.72	2.18	0.82	1.65	0.98	0.67	0.79	0.67	1	0.44	14	32	11	34	13	26	12	9	10	9	13	5
TCONS_00003404	Intergenic LncRNAs	460	36.3	Chr01	1	0	0	0.57	0.48	0.18	0.06	0.18	0.3	0.76	0.37	0	0.28	0.16	0	7	8	3	1	3	4	11	5	0	4	2
TCONS_00003406	Intergenic LncRNAs	248	25.81	Chr01	1	0	0.44	0	0	0	0.76	0	0.42	0	0	0.25	0	0	4	0	0	0	7	0	3	0	0	2	0	0
TCONS_00003417	Intergenic LncRNAs	1313	37.01	Chr01	4	3	2.03	1.31	1.55	1.31	1.37	1.35	0.66	0.12	0.53	0.57	0.82	0.28	96.66	45.82	73.62	63.05	66.71	65.94	25.12	4.87	20.59	23.87	32.89	9.81
TCONS_00003418	Intergenic LncRNAs	423	31.68	Chr01	1	0	0.26	0	0.65	0	0.83	0.76	0	0.3	0	0	0	1.57	4	0	10	0	13	12	0	4	0	0	0	18
TCONS_00003429	Intergenic LncRNAs	225	55.56	Chr01	1	0	0	0	0.12	0	0	0.72	0.31	0	0	0.14	0	0	0	0	1	0	0	6	2	0	0	1	0	0
TCONS_00003448	Intergenic LncRNAs	331	35.05	Chr01	2	1	0	0	0	0	0.89	0	0	0	0	0	0	0	0	0	0	0	11	0	0	0	0	0	0	0
TCONS_00003483	Intergenic LncRNAs	245	34.29	Chr01	1	0	4.27	4.45	5.41	1.67	7.68	3.74	5.39	3.49	4	2.58	4.8	3.02	38	29	48	15	70	34	38	27	29	20	36	20
TCONS_00003511	Intergenic LncRNAs	650	30.77	Chr01	1	0	0.3	0.17	0.26	0.21	0.06	0.38	1.12	0.29	0.31	0.24	0.34	0.33	7	3	6	5	1.38	9.07	21	6	6	5	6.76	5.73
TCONS_00003518	Intergenic LncRNAs	701	39.09	Chr01	1	0	0.67	0.16	0.47	0.39	0.38	0.04	0.54	0.27	0.58	0.45	0.33	0.37	17	3	12	10	10	1	11	6	12	10	7	7
TCONS_00003527	Intergenic LncRNAs	400	35.25	Chr01	1	0	0	0	0.21	0.75	0	0.2	0	0	0	0	0	0	0	0	3	11	0	3	0	0	0	0	0	0
TCONS_00003564	Intergenic LncRNAs	278	38.49	Chr01	1	0	2.37	4.33	3.48	0.49	2.9	3.39	6.49	3.19	3.52	2.73	3.05	1.86	24	32	35	5	30	35	52	28	29	24	26	14
TCONS_00003567	Intergenic LncRNAs	1481	33.83	Chr01	1	0	0	0.2	0.06	0	0	0.09	0.12	1.07	0.64	0.45	0.46	0.57	0	8	3	0	0	5	5	50	28	21	21	23
TCONS_00003636	Intergenic LncRNAs	1462	31.74	Chr01	1	0	0.73	0.95	0.98	0.61	0.83	0.68	0.24	0.11	0.07	0.11	0.13	0.28	39	37	52	33	45	37	10	5	3	5	6	11
TCONS_00003638	Intergenic LncRNAs	1330	36.47	Chr01	1	0	0	0.23	0.17	0.02	0.2	0.08	0	0	0	0	0	0	0	8	8	1	10	4	0	0	0	0	0	0
TCONS_00003639	Intergenic LncRNAs	477	31.24	Chr01	1	0	0.06	0.47	0	0.57	0.17	0.62	0	0	0	0	0	0	1	6	0	10	3	11	0	0	0	0	0	0
TCONS_00003640	Intergenic LncRNAs	393	47.58	Chr01	1	0	0.07	0	0	0.21	0.07	0.96	0	0	0	0	0	0	1	0	0	3	1	14	0	0	0	0	0	0
TCONS_00003641	Intergenic LncRNAs	3278	34.62	Chr01	1	0	0.09	0.05	0.19	0.35	0.29	0.13	0	0	0	0	0	0	11	4	23	42	35	16	0	0	0	0	0	0
TCONS_00003667	Intergenic LncRNAs	1103	33.54	Chr01	1	0	0.67	0.27	1.63	1.7	1.88	0.76	0.41	0.23	0.31	0.74	0.74	1.31	27	8	65	69	77	31	13	8	10	26	25	39
TCONS_00003678	Intergenic LncRNAs	830	33.98	Chr01	1	0	0.07	0	0.17	0.39	0	0	0	0.11	0	0	0	0	2	0	5	12	0	0	0	3	0	0	0	0
TCONS_00003681	Antisense LncRNAs	935	34.33	Chr01	1	0	0.03	0.04	0.09	0.32	0.06	0.06	0.07	0.17	0	0	0.07	0.16	1	1	3	11	2	2	2	5	0	0	2	4
TCONS_00003689	Intergenic LncRNAs	561	41.18	Chr01	1	0	0.05	0	0.39	0	0.14	0	0	0	0	0.11	0	0	1	0	8	0	3	0	0	0	0	2	0	0
TCONS_00003690	Intergenic LncRNAs	1254	47.53	Chr01	1	0	0	0	0.07	0.04	0	0.02	0	0	0	0.25	0.03	0	0	0	3	2	0	1	0	0	0	10	1	0
TCONS_00003691	Intergenic LncRNAs	692	46.1	Chr01	1	0	0.08	0.6	0.32	0.16	0	0	0.05	0	0	0	0.05	0.21	2	11	8	4	0	0	1	0	0	0	1	4
TCONS_00003694	Intergenic LncRNAs	744	34.01	Chr01	1	0	0.26	0.71	0.07	0.26	0.07	0.33	0	0.17	0	0	0.09	0	7	14	2	7	2	9	0	4	0	0	2	0
TCONS_00003695	Intergenic LncRNAs	725	39.59	Chr01	1	0	0.04	0.05	0.08	0.41	0	0.26	0.05	0.26	0	0	0	0	1	1	2	11	0	7	1	6	0	0	0	0
TCONS_00003696	Intergenic LncRNAs	930	37.1	Chr01	1	0	0.21	0.4	0.53	0.35	0.06	0.12	0.07	0.1	0.15	0.03	0.14	0.4	7	10	18	12	2	4	2	3	4	1	4	10
TCONS_00003698	Intergenic LncRNAs	1697	34.12	Chr01	1	0	0.13	0.04	0.05	0.05	0.05	0.06	0.41	0.26	0.42	0.6	0.15	0.24	8	2	3	3	3	4	20	14	21	32	8	11
TCONS_00003699	Intergenic LncRNAs	818	30.81	Chr01	1	0	0.13	0.09	0.2	0.2	0	0.43	0.21	0	0.08	0	0.12	0.27	4	2	6	6	0	13	5	0	2	0	3	6
TCONS_00003700	Intergenic LncRNAs	408	32.6	Chr01	1	0	0	0.09	0	0	0.4	0.59	0	0	0.83	0.23	0	0	0	1	0	0	6	9	0	0	10	3	0	0
TCONS_00003707	Antisense LncRNAs	459	33.99	Chr01	1	0	0.78	0.41	1.51	0.59	1.05	0.88	0.45	1.04	0.37	1.03	0.85	0.81	13	5	25	10	18	15	6	15	5	15	12	10
TCONS_00003726	Intergenic LncRNAs	633	36.81	Chr01	1	0	0.04	0	0	0	0	0	0.05	0.65	0	0	0.1	0	1	0	0	0	0	0	1	13	0	0	2	0
TCONS_00003753	Intergenic LncRNAs	1675	38.99	Chr01	1	0	0	0	0	0	0	0	0.44	0.32	0.26	0.17	0.31	0.18	0	0	0	0	0	0	21	17	13	9	16	8
TCONS_00003784	Intergenic LncRNAs	832	35.34	Chr01	1	0	0.1	0.09	0	0.03	0.42	0	0	0	0.04	0.11	0.27	0	3	2	0	1	13	0	0	0	1	3	7	0
TCONS_00003798	Antisense LncRNAs	437	36.38	Chr01	1	0	0.5	0.6	1.26	0.56	1.85	0.68	0.87	1.09	0.23	1.16	1.79	1.02	8	7	20	9	30	11	11	15	3	16	24	12
TCONS_00003828	Intergenic LncRNAs	601	39.27	Chr01	1	0	0	0.44	0.55	0.27	0	0	0	0	0	0	0	0	0	7	12	6	0	0	0	0	0	0	0	0
TCONS_00003860	Intergenic LncRNAs	212	33.02	Chr01	1	0	0	0.89	1.69	1.03	0.25	1.78	0.66	0	0	0	0	0	0	5	13	8	2	14	4	0	0	0	0	0
TCONS_00003913	Intergenic LncRNAs	491	35.44	Chr01	1	0	0	0	0	0	0	0	0	0.19	0.34	0	0	0.23	0	0	0	0	0	0	0	3	5	0	0	3
TCONS_00003914	Antisense LncRNAs	2160	29.95	Chr01	2	1	0	0	0	0.09	0	0	0.55	0.37	0.33	0.34	0.45	0.5	0	0	0	7	0	0	34	25	21	23	30	29
TCONS_00003915	Antisense LncRNAs	1039	33.21	Chr01	1	0	0.13	0.11	0.08	0.03	0	0	2.44	2.35	2.31	2.71	1.92	2.31	5	3	3	1	0	0	73	77	71	89	61	65
TCONS_00003951	Intergenic LncRNAs	309	37.22	Chr01	1	0	0.18	0.12	0.45	0.53	0.44	0	0.9	0.92	0.87	0.92	0.42	0.84	2	1	5	6	5	0	8	9	8	9	4	7
TCONS_00003982	Intergenic LncRNAs	1582	31.48	Chr01	1	0	0.09	0.29	0.33	0.17	0.46	0.05	0.68	0.46	0.38	0.18	0.23	0.47	5	12	19	10	27	3	31	23	18	9	11	20
TCONS_00003999	Intergenic LncRNAs	654	34.4	Chr01	1	0	0.21	0.52	1.01	0.29	0.66	0.12	0.05	0.05	0.1	0.77	1.1	0.68	5	9	24	7	16	3	1	1	2	16	22	12
TCONS_00004000	Antisense LncRNAs	2324	34.77	Chr01	1	0	0.44	0.28	0.44	0.33	0.31	0.19	0.28	0.05	0.38	0.3	0.22	0.37	37	17	37	28	27	16	19	4	26	22	16	23
TCONS_00004019	Intergenic LncRNAs	450	33.11	Chr01	1	0	0	0	0	0.06	0.12	0	0	0	0	0.14	0.87	0.16	0	0	0	1	2	0	0	0	0	2	12	2
TCONS_00004020	Bidirectional LncRNAs	630	25.4	Chr01	1	0	0	0	0.53	0.82	0.98	0.21	0.06	0	0	0.5	0.52	0.35	0	0	12	19	23	5	1	0	0	10	10	6
TCONS_00004068	Intergenic LncRNAs	421	38.24	Chr01	1	0	0	0	0	0.06	0.06	0	0	0	0	0	0	0.97	0	0	0	1	1	0	0	0	0	0	0	11
TCONS_00004081	Intergenic LncRNAs	1184	26.69	Chr01	1	0	1.02	0.64	0.91	0.87	0.84	0.14	0.29	0.24	0.17	0.56	0.5	0.56	44	20	39	38	37	6	10	9	6	21	18	18
TCONS_00004088	Intergenic LncRNAs	338	34.62	Chr01	1	0	0.65	0	0.25	0.64	0.88	0.08	0	0	0	0	0	0	8	0	3	8	11	1	0	0	0	0	0	0
TCONS_00004161	Sense LncRNAs	976	38.52	Chr01	7	6	0	0	0	0.11	0.11	0	0.14	0.1	0	0	0.32	0.29	0	0	0	3.91	4.17	0	3.85	3.05	0	0	9.7	7.62
TCONS_00004162	Sense LncRNAs	1286	38.02	Chr01	7	6	0	0	0.24	0.1	0.11	0.12	0.27	0.08	0.25	0	0	0	0	0	11.31	4.54	5.22	5.85	10.02	3.4	9.39	0	0	0
TCONS_00004195	Intergenic LncRNAs	345	36.52	Chr01	1	0	0	0	0	0.71	0	0.78	0.3	0	0	0	0	0.11	0	0	0	9	0	10	3	0	0	0	0	1
TCONS_00004206	Intergenic LncRNAs	901	37.62	Chr01	1	0	0	0	0	0.06	0.03	0.42	0.19	0.07	0.15	0.28	0	0	0	0	0	2	1	14	5	2	4	8	0	0
TCONS_00004207	Intergenic LncRNAs	776	38.92	Chr01	1	0	0	0	0.07	0	0	0	0.45	0.16	0.3	0	0.17	0.24	0	0	2	0	0	0	10	4	7	0	4	5
TCONS_00004281	Intergenic LncRNAs	1267	38.12	Chr01	1	0	0.56	0.27	0.37	0.37	0.38	0.77	0.69	0.48	0.29	0.52	0.7	0.79	26	9	17	17	18	36	25	19	11	21	27	27
TCONS_00004333	Intergenic LncRNAs	283	50.88	Chr01	1	0	0.39	0	0.59	0.87	0.19	0	0.49	1.23	0	0.33	0.92	0	4	0	6	9	2	0	4	11	0	3	8	0
TCONS_00004457	Intergenic LncRNAs	382	35.08	Chr01	1	0	0.72	0	0	0	0.07	0	0	0	0	0	0	0	10	0	0	0	1	0	0	0	0	0	0	0
TCONS_00004473	Bidirectional LncRNAs	248	37.5	Chr01	1	0	0.89	0	0	0	0	0	0	0	0	0.51	0	0	8	0	0	0	0	0	0	0	0	4	0	0
TCONS_00004531	Bidirectional LncRNAs	1449	31.75	Chr01	3	2	0.23	0.39	0.21	0.11	0.43	0.22	0.02	0.22	0.3	0.33	0.14	0.41	12	15	11	6	23	12	1	10	13	15	6	16
TCONS_00004566	Intergenic LncRNAs	320	22.19	Chr01	1	0	0	0	0	0	0.08	0	0	0	0	0	0	0	0	0	0	0	1	0	0	0	0	0	0	0
TCONS_00004576	Bidirectional LncRNAs	1262	35.97	Chr01	1	0	0.26	0.18	0.26	0.45	0.43	0.19	0.06	0	0.11	0.08	0.18	0.26	12	6	12	21	20	9	2	0	4	3	7	9
TCONS_00004638	Intergenic LncRNAs	457	39.82	Chr01	1	0	0.06	0.08	0	0.83	0	0	0.23	0	0	0	0	0	1	1	0	14	0	0	3	0	0	0	0	0
TCONS_00004657	Intergenic LncRNAs	1109	36.7	Chr01	2	1	0	0	0	0	0	0	0.13	0.09	0.03	0	0	0.34	0	0	0	0	0	0	4	3	0.95	0	0	10.1
TCONS_00004658	Intergenic LncRNAs	1175	37.45	Chr01	2	1	0	0	0	0.18	0.28	0	0	0	0	0.12	0.34	0	0	0	0	7.58	12.29	0	0	0	0	4.49	12.35	0
TCONS_00004663	Intergenic LncRNAs	545	35.05	Chr01	1	0	0	0	0	0	0	0	0.64	0	0	0.23	0	0	0	0	0	0	0	0	10	0	0	4	0	0
TCONS_00004836	Antisense LncRNAs	1186	36.26	Chr01	1	0	0.53	0.25	0.35	0.28	0.36	0.41	0.38	0.16	0.37	0.37	0.47	0.16	23	8	15	12	16	18	13	6	13	14	17	5
TCONS_00004852	Other	648	31.94	Chr01	1	0	0	0	0.13	0.13	0.25	0.12	0.21	0.05	0	0.24	0	0.11	0	0	3	3	6	3	4	1	0	5	0	2
TCONS_00004908	Bidirectional LncRNAs	744	32.8	Chr01	1	0	3.62	4.89	5.11	4.18	5.09	3.28	3.37	5.49	4.42	6.92	5.3	6.51	97.98	96.72	137.45	114.33	140.67	90.61	72.26	128.98	97.39	163.05	120.82	130.83
TCONS_00004909	Intergenic LncRNAs	2674	36.57	Chr01	1	0	1.09	0.99	1.41	0.97	1.07	0.93	2.89	3	3.49	3.86	3.99	2.86	106.05	70.69	136.1	95.61	106.6	92.4	222.29	253.33	276.51	326.38	326.88	206.94
TCONS_00004910	Intergenic LncRNAs	1129	35.43	Chr01	1	0	3.3	3.22	4.63	4.02	3.13	3.63	4.75	5.29	4	4.5	5.98	5.38	135.44	96.57	189.33	166.72	131.19	152.17	154.54	188.39	133.82	160.95	206.66	164.08
TCONS_00005018	Antisense LncRNAs	1186	38.53	Chr01	1	0	0.05	0.16	0.21	0.05	0.14	0.55	0	0.13	0.03	0.21	0.74	0.22	2	5	9	2	6	24	0	5	1	8	27	7
TCONS_00005129	Antisense LncRNAs	2247	36.14	Chr02	1	0	0.1	0.08	1.02	1.02	0.73	0.04	0.17	0.07	0.12	0.75	0.71	0.43	8	5	83	84	61	3	11	5	8	53	49	26
TCONS_00005154	Intergenic LncRNAs	674	36.94	Chr02	1	0	0.24	0.11	0	0	0.16	0.8	0.05	0	0	0.09	0.1	0	6	2	0	0	4	20	1	0	0	2	2	0
TCONS_00005214	Intergenic LncRNAs	1507	34.9	Chr02	2	1	0.62	0.57	0.53	0.36	0.48	0.5	0.58	0.5	0.63	0.65	0.48	1.08	34	23	29	20	27	28	25	24	28	31	22	44
TCONS_00005219	Intergenic LncRNAs	316	37.97	Chr02	1	0	0	0	0	0	0	1.02	0	0	0	0	0	0	0	0	0	0	0	12	0	0	0	0	0	0
TCONS_00005223	Intergenic LncRNAs	307	27.69	Chr02	1	0	0	0	1.08	0	0.18	0	0.34	0	0	0	0	0	0	0	12	0	2	0	3	0	0	0	0	0
TCONS_00005233	Bidirectional LncRNAs	954	34.17	Chr02	1	0	0.46	0.08	0.29	0	0.11	0.25	0	0.13	0	0.17	0	0	16	2	10	0	4	9	0	4	0	5	0	0
TCONS_00005277	Antisense LncRNAs	565	40.53	Chr02	1	0	0.68	0	0	0	0.1	0.33	0	0	0	0	0	0	14	0	0	0	2	7	0	0	0	0	0	0
TCONS_00005305	Intergenic LncRNAs	500	45.8	Chr02	1	0	0.17	0	0.06	0.92	0.38	0.16	0.07	0.06	0.2	0.38	0.13	0.22	3	0	1	17	7	3	1	1	3	6	2	3
TCONS_00005344	Intergenic LncRNAs	654	39.45	Chr02	1	0	1.05	1.09	0.89	1.5	1.23	1.07	0.85	1.94	0.72	0.68	0.7	0.68	25	19	21	36	30	26	16	40	14	14	14	12
TCONS_00005368	Antisense LncRNAs	496	32.66	Chr02	1	0	0.28	0.08	0.39	0.55	0.27	0.33	0.14	0	0	0	0.07	0	5	1	7	10	5	6	2	0	0	0	1	0
TCONS_00005376	Intergenic LncRNAs	786	42.49	Chr02	1	0	0.35	0.05	0.07	0.38	0.58	0.17	0.8	0.6	0.6	0.56	0.46	1.22	10	1	2	11	17	5	18	15	14	14	11	26
TCONS_00005543	Intergenic LncRNAs	417	39.33	Chr02	1	0	0	0	0	0	0	0	0.58	0.3	0.57	0.08	0.23	0.18	0	0	0	0	0	0	7	4	7	1	3	2
TCONS_00005747	Intergenic LncRNAs	460	37.61	Chr02	1	0	0.54	0.57	1.14	1.3	0.88	0.53	1.51	2.62	1.03	0.55	1.77	0.72	9	7	19	22	15	9	20	38	14	8	25	9
TCONS_00005770	Bidirectional LncRNAs	528	30.49	Chr02	1	0	0	0	0	0	0.2	0	0.46	0	0.32	0.72	0	0	0	0	0	0	4	0	7	0	5	12	0	0
TCONS_00005855	Intergenic LncRNAs	1000	37.6	Chr02	1	0	0.3	0.45	0.53	1.28	0.19	0.22	0.52	0.67	0.47	0.38	0.36	0.89	11	12	19	47	7	8	15	21	14	12	11	24
TCONS_00005865	Intergenic LncRNAs	2040	34.12	Chr02	1	0	1.51	1.49	1.11	0.93	1	0.65	2.37	2.25	2.63	1.05	0.88	1.45	112	81	82	70	76	49	139	145	159	68	55	80
TCONS_00005866	Intergenic LncRNAs	1493	28	Chr02	1	0	0.33	0	0.09	0.2	0.04	0.4	0.35	0.13	0.27	0.19	0.04	0.17	18	0	5	11	2	22	15	6	12	9	2	7
TCONS_00005892	Bidirectional LncRNAs	947	39.28	Chr02	2	1	0.09	0.16	0.26	0.11	0.54	0.06	0.26	0.07	0.07	0.2	0.24	0.16	3	4	9	4	19	2	7	2	2	6	7	4
TCONS_00005926	Intergenic LncRNAs	213	44.6	Chr02	1	0	1.81	0.18	0	0	0.51	0	0.16	0	0.32	0	0	0	14	1	0	0	4	0	1	0	2	0	0	0
TCONS_00005937	Bidirectional LncRNAs	717	38.77	Chr02	3	2	0.42	0.1	0.85	0.11	0.38	0.6	0.19	0.49	0.19	0.44	0.73	0.72	11	2	22	3	10	16	4	11	4	10	16	14
TCONS_00005953	Intergenic LncRNAs	335	51.64	Chr02	1	0	0	0	0	0	0	0	0.1	0.28	0.1	0	0.39	0.33	0	0	0	0	0	0	1	3	1	0	4	3
TCONS_00006008	Intergenic LncRNAs	560	35.36	Chr02	1	0	0	0	0	0	0	0	1.36	0.45	0.24	0.51	0.52	0.79	0	0	0	0	0	0	22	8	4	9	9	12
TCONS_00006009	Intergenic LncRNAs	841	30.68	Chr02	1	0	0	0	0	0	0	0	0.21	0.04	0	0.15	0.16	0.26	0	0	0	0	0	0	5	1	0	4	4	6
TCONS_00006011	Bidirectional LncRNAs	382	26.96	Chr02	1	0	1.37	1.97	2.1	1.21	2.18	1.76	3.09	3.98	2.65	2.07	2.39	3.2	19	20	29	17	31	25	34	48	30	25	28	33
TCONS_00006021	Intergenic LncRNAs	532	56.2	Chr02	1	0	0.16	0.57	0.42	0.41	0.15	0.46	0.13	0.3	0.19	0.12	0.18	0.28	3	8	8	8	3	9	2	5	3	2	3	4
TCONS_00006063	Bidirectional LncRNAs	1061	35.91	Chr02	1	0	0.44	0.14	0.49	0.36	0.84	0.23	0.07	0.27	0.19	0.33	0.68	0.42	17	4	19	14	33	9	2	9	6	11	22	12
TCONS_00006113	Intergenic LncRNAs	762	37.14	Chr02	2	1	0.07	0.1	0.18	0.79	0.14	0	0.18	0	0.04	0.17	0.09	0.34	2	2	5	22	4	0	4	0	1	4	2	7
TCONS_00006114	Intergenic LncRNAs	837	32.26	Chr02	1	0	0	0	0.3	0.1	0.16	0.03	0	0	0	0.04	0.12	0.09	0	0	9	3	5	1	0	0	0	1	3	2
TCONS_00006163	Intergenic LncRNAs	1077	42.62	Chr02	1	0	0.1	0.07	0.23	0.08	0.02	0.23	0.19	0.41	0.34	0.47	0.7	0.52	4	2	9	3	1	9	6	14	11	16	23	15
TCONS_00006195	Intergenic LncRNAs	521	36.08	Chr02	1	0	0.21	0.29	0.69	0.31	0.15	0.1	0.13	0	0.13	0.24	0.06	0.14	4	4	13	6	3	2	2	0	2	4	1	2
TCONS_00006245	Intergenic LncRNAs	1167	39.25	Chr02	1	0	0.17	0.26	0.09	0.44	0.21	0.05	0.12	0.03	0.23	0.19	0.62	0.35	7	8	4	19	9	2	4	1	8	7	22	11
TCONS_00006298	Bidirectional LncRNAs	1210	35.29	Chr02	3	2	0.86	0.68	1.71	1.57	0.93	1.18	0.23	0.31	0.14	0.21	0.35	0.52	38	22	75	70	42	53	8	12	5	8	13	17
TCONS_00006299	Bidirectional LncRNAs	386	29.79	Chr02	1	0	0	0.39	1	0.07	0.28	0	0	0	0	0	0	0	0	4	14	1	4	0	0	0	0	0	0	0
TCONS_00006300	Intergenic LncRNAs	473	34.04	Chr02	1	0	0.29	0.16	0.18	1.09	0	0.46	0.15	0	0.07	0	0	0.08	5	2	3	19	0	8	2	0	1	0	0	1
TCONS_00006311	Intergenic LncRNAs	541	35.67	Chr02	1	0	0	0.07	0.1	0.05	0	0	0.64	0.06	0	0.12	0.18	0	0	1	2	1	0	0	10	1	0	2	3	0
TCONS_00006386	Bidirectional LncRNAs	394	44.16	Chr02	1	0	0.28	0	0.63	0.48	0	0.21	0.26	0.16	0.17	0.4	0	0.38	4	0	9	7	0	3	3	2	2	5	0	4
TCONS_00006523	Intergenic LncRNAs	980	40.31	Chr02	1	0	1.04	2.07	1.13	2.58	1.54	1.9	1.52	0.78	1.55	1.42	1.5	1.66	37	54	40	93	56	69	43	24	45	44	45	44
TCONS_00006524	Intergenic LncRNAs	722	35.04	Chr02	1	0	0.99	0.73	0.46	0.19	0.37	0.86	0.63	0.53	0.65	0.22	0.32	0.15	26	14	12	5	10	23	13	12	14	5	7	3
TCONS_00006537	Intergenic LncRNAs	682	36.36	Chr02	1	0	0	0	0.16	0.32	0.08	0	0	0	0	0	0.24	0.6	0	0	4	8	2	0	0	0	0	0	5	11
TCONS_00006545	Antisense LncRNAs	651	37.33	Chr02	1	0	0.3	0.81	0.13	0	0.04	0	0	0.34	0	0.1	0	0	7	14	3	0	1	0	0	7	0	2	0	0
TCONS_00006559	Intergenic LncRNAs	298	38.59	Chr02	1	0	0	0	0	0	0	0	0	0	0	0	0	1.24	0	0	0	0	0	0	0	0	0	0	0	10
TCONS_00006561	Intergenic LncRNAs	379	37.47	Chr02	1	0	0	0	0.15	0	0	0.71	0	0	0.18	0.83	0.17	0	0	0	2	0	0	10	0	0	2	10	2	0
TCONS_00006569	Intergenic LncRNAs	351	27.64	Chr02	1	0	0	0	0	0.7	0	0	0	0	0	0	0	0	0	0	0	9	0	0	0	0	0	0	0	0
TCONS_00006571	Sense LncRNAs	727	39.61	Chr02	4	3	0.04	0.21	0	0.11	0	0.07	0.1	0.04	0	0	0	0.05	1	4	0	3	0	2	2	1	0	0	0	1
TCONS_00006572	Intergenic LncRNAs	262	40.08	Chr02	1	0	0	0	0	1.04	0	0	0	0	0	0	0	0	0	0	0	10	0	0	0	0	0	0	0	0
TCONS_00006575	Intergenic LncRNAs	586	35.84	Chr02	1	0	0.06	0.69	0.44	0.27	0.1	0.71	1.19	0.83	0.72	0.55	1.17	1.29	1.29	10.7	9.33	5.8	2.28	15.42	20.11	15.43	12.51	10.14	21.08	20.38
TCONS_00006598	Other	420	38.81	Chr02	1	0	0	0	0.13	0.13	0	0.51	0.74	0.53	0	0	0.31	0	0	0	2	2	0	8	9	7	0	0	4	0
TCONS_00006611	Intergenic LncRNAs	1032	33.24	Chr02	1	0	0	0	0.05	0.11	0	0	0.17	0.25	0.03	0.12	0.51	0.11	0	0	2	4	0	0	5	8	1	4	16	3
TCONS_00006637	Intergenic LncRNAs	2264	32.82	Chr02	1	0	0.33	0.07	0.22	0.3	0.1	0.36	0.18	0.04	0.28	0.15	0.1	0.08	27	4	18	25	8	30	12	3	19	11	7	5
TCONS_00006638	Intergenic LncRNAs	485	52.37	Chr02	1	0	0.23	0	0	0	0	0.67	0	0	0.21	0	0.07	0	4	0	0	0	0	12	0	0	3	0	1	0
TCONS_00006699	Intergenic LncRNAs	2660	33.57	Chr02	1	0	0.66	0.72	1.17	0.74	1.19	1.03	0.89	0.6	0.32	0.64	0.6	0.96	64	51	113	72	118	102	68	50	25	54	49	69
TCONS_00006703	Intergenic LncRNAs	741	35.63	Chr02	1	0	0.52	0.41	0.26	0.44	0.07	0.07	0.56	0.3	0.82	0.26	0.13	0.35	14	8	7	12	2	2	12	7	18	6	3	7
TCONS_00006712	Intergenic LncRNAs	451	41.69	Chr02	1	0	0	0.17	0	0	0.24	0.66	0	0	0	0	0	0	0	2	0	0	4	11	0	0	0	0	0	0
TCONS_00006718	Intergenic LncRNAs	746	45.04	Chr02	1	0	4.9	5.24	4.04	4.08	4.22	4.19	4.79	5.35	4.53	5.21	4.55	4.27	133	104	109	112	117	116	103	126	100	123	104	86
TCONS_00006741	Intergenic LncRNAs	608	34.21	Chr02	1	0	0.68	0.25	1.31	0.6	0.66	0.31	0.63	0.42	0	0.36	1.02	0.06	15	4	28.72	13.48	15	7	11	8	0	7	19	1
TCONS_00006744	Intergenic LncRNAs	581	32.36	Chr02	1	0	0	0	0	0	0	0	0	0.33	0.64	0.11	0.17	0.13	0	0	0	0	0	0	0	6	11	2	3	2
TCONS_00006768	Intergenic LncRNAs	532	36.28	Chr02	1	0	0	0	0	0	0	0	0	0.66	0	0.18	0	0	0	0	0	0	0	0	0	11	0	3	0	0
TCONS_00006802	Intergenic LncRNAs	268	27.61	Chr02	1	0	0	0	0	1.12	0	0	0	0	0	0	0	0	0	0	0	11	0	0	0	0	0	0	0	0
TCONS_00006839	Intergenic LncRNAs	441	37.87	Chr02	1	0	1.31	1.28	1.32	1.05	1.4	1.83	0.47	0.57	0	0	0.15	0.17	21	15	21	17	23	30	6	8	0	0	2	2
TCONS_00006921	Intergenic LncRNAs	261	42.91	Chr02	1	0	0	0	0	0	0	0	0	0	0.13	0	0	0	0	0	0	0	0	0	0	0	1	0	0	0
TCONS_00006922	Intergenic LncRNAs	306	44.44	Chr02	1	0	0	0	0	0	0	0	0	0	0	0.41	0	0	0	0	0	0	0	0	0	0	0	4	0	0
TCONS_00006924	Intergenic LncRNAs	1008	34.03	Chr02	1	0	0.27	0.41	0.85	0.65	0.61	0.59	0.34	0.47	0.44	0.97	0.26	0.66	10	11	31	24	23	22	10	15	13	31	8	18
TCONS_00006925	Intergenic LncRNAs	892	43.27	Chr02	1	0	0.8	0.76	0.43	0.55	0.42	0.57	0.86	0.96	0.42	0.6	0.99	1.12	26	18	14	18	14	19	22	27	11	17	27	27
TCONS_00006926	Intergenic LncRNAs	403	34.74	Chr02	1	0	1.23	1.12	1.23	2.09	2.34	2.01	1.98	1.26	0.42	1.33	1.62	0.73	18	12	18	31	35	30	23	16	5	17	20	8
TCONS_00006927	Intergenic LncRNAs	351	36.75	Chr02	1	0	0.16	0.54	0.16	1.47	0.61	0.54	0.4	0.27	0	0	0.47	0.32	2	5	2	19	8	7	4	3	0	0	5	3
TCONS_00006970	Intergenic LncRNAs	1057	35	Chr02	1	0	0.52	0.64	0.26	0.32	0.38	0.13	0.23	0.1	0.17	0	0	0.63	19.84	18	9.77	12.31	15	4.94	6.89	3.23	5.17	0	0	18.07
TCONS_00006988	Intergenic LncRNAs	1260	34.52	Chr02	1	0	0.02	0.24	0.11	0.24	0.23	0.13	0.06	0.18	0.21	0.05	0.05	0	1	8	5	11	11	6	2	7	8	2	2	0
TCONS_00007023	Antisense LncRNAs	352	34.38	Chr02	1	0	0	0	0.24	1.16	0.31	0	0	0	0	0.36	0.65	0.53	0	0	3	15	4	0	0	0	0	4	7	5
TCONS_00007116	Antisense LncRNAs	458	28.17	Chr02	1	0	0.72	0	0.3	0.3	0.06	0	0	0.42	0.15	0.07	0	0.08	12	0	5	5	1	0	0	6	2	1	0	1
TCONS_00007121	Intergenic LncRNAs	1366	33.46	Chr02	1	0	0.3	0.5	0.75	0.4	0.49	0.24	0.08	0.21	0.45	0.23	0.31	0.22	15	18	37	20	25	12	3	9	18	10	13	8
TCONS_00007122	Intergenic LncRNAs	611	32.73	Chr02	1	0	0.18	0	0.86	0.09	0.13	0.26	0.8	0	0	0.1	0	0.36	4	0	19	2	3	6	14	0	0	2	0	6
TCONS_00007149	Antisense LncRNAs	1309	32.62	Chr02	1	0	0.06	0.11	0.25	0.21	0.68	0	0.08	0	0.05	0.56	0.47	0.42	3	4	12	10	33	0	3	0	2	23	19	15
TCONS_00007207	Intergenic LncRNAs	784	30.74	Chr02	1	0	0	0	0.32	0.03	0.03	0	0.18	0	0	0	0	0	0	0	9	1	1	0	4	0	0	0	0	0
TCONS_00007208	Intergenic LncRNAs	2103	33.95	Chr02	1	0	9.18	6.94	7.94	7.08	6.73	6.94	7.13	7.1	7.15	7.42	6.67	8.34	702	388	604	547	526	542	432	471	445	494	430	474
TCONS_00007223	Intergenic LncRNAs	809	38.69	Chr02	1	0	0.34	0.37	0.34	0.27	0.6	0.13	0.47	0.78	0.33	0.43	0.32	0.23	10	8	10	8	18	4	11	20	8	11	8	5
TCONS_00007266	Intergenic LncRNAs	1445	41.31	Chr02	2	1	0.14	0.27	0	0.19	0	0.44	0.06	0	0.21	0.31	0	0.06	7.12	10.39	0	10	0	23.74	2.65	0	9	14	0	2.35
TCONS_00007267	Intergenic LncRNAs	1453	41.36	Chr02	2	1	0.43	0.22	0.59	0	0.63	0.43	0.44	0.37	0	0	0.27	0.65	22.88	8.61	31	0	34	23.26	18.35	17	0	0	12	25.65
TCONS_00007268	Intergenic LncRNAs	458	40.39	Chr02	1	0	0.6	0.49	1.09	0.48	0.23	0.06	0.45	0.62	0.44	0.55	0.43	0	10	6	18	8	4	1	6	9	6	8	6	0
TCONS_00007275	Intergenic LncRNAs	533	34.15	Chr02	1	0	0	0	0	0.56	0	0.1	0	0	0	0	0	0	0	0	0	11	0	2	0	0	0	0	0	0
TCONS_00007281	Other	633	31.91	Chr02	2	1	0	0.18	0.09	0.3	0.08	0	0.49	0.7	1.6	0.8	0.62	1.23	0	3	2	7	2	0	9	14	30	16	12	21
TCONS_00007290	Bidirectional LncRNAs	983	29.3	Chr02	1	0	0.17	0.5	0.14	0.11	0.03	0.38	0.67	0.81	0.45	0.67	0.5	1.28	6	13	5	4	1	14	19	25	13	21	15	34
TCONS_00007291	Intergenic LncRNAs	624	34.46	Chr02	1	0	0.4	0.36	0.35	0.17	0.26	0.13	0.17	0.86	0.81	0.61	0.16	0.12	9	6	8	4	6	3	3	17	15	12	3	2
TCONS_00007292	Intergenic LncRNAs	1153	26.97	Chr02	1	0	0.48	0.75	0.24	0.33	0.21	0.79	0.39	0.33	0.7	0.36	0.34	0.67	20	23	10	14	9	34	13	12	24	13	12	21
TCONS_00007293	Intergenic LncRNAs	891	32.1	Chr02	1	0	0.25	0.46	0.47	0.31	0.33	0.06	0.12	0.6	0.38	0.53	0.26	0.21	8	11	15	10	11	2	3	17	10	15	7	5
TCONS_00007294	Intergenic LncRNAs	1389	30.38	Chr02	1	0	0.32	0.08	0.18	0.51	0.17	0.17	0.62	0.16	0.27	0.07	0.09	0.16	16	3	9	26	9	9	25	7	11	3	4	6
TCONS_00007295	Intergenic LncRNAs	1904	36.97	Chr02	1	0	0.12	0.1	0.17	0.21	0.16	0.13	0.31	0.3	0.39	0.15	0.12	0.1	8	5	12	15	11	9	17	18	22	9	7	5
TCONS_00007375	Intergenic LncRNAs	397	36.52	Chr02	1	0	0.9	0.09	0	0	0	0.14	0	0	0	0	0.16	0	13	1	0	0	0	2	0	0	0	0	2	0
TCONS_00007399	Antisense LncRNAs	913	31.76	Chr02	1	0	0	0.08	0.3	0.09	0.29	0	0.04	0.07	0.04	0.07	0.25	0	0	2	10	3	10	0	1	2	1	2	7	0
TCONS_00007458	Other	260	39.62	Chr02	1	0	0	0	0	0	0.21	0.62	0.27	0.12	0.26	0	0.63	0	0	0	0	0	2	6	2	1	2	0	5	0
TCONS_00007476	Intergenic LncRNAs	479	44.05	Chr02	1	0	0	0	0	0	0.17	0	0.14	0	0	0.73	0.2	0.93	0	0	0	0	3	0	2	0	0	11	3	12
TCONS_00007512	Intergenic LncRNAs	427	29.98	Chr02	1	0	0.06	0	0	0	0	0	0	0	0.4	0.59	0	0	1	0	0	0	0	0	0	0	5	8	0	0
TCONS_00007523	Bidirectional LncRNAs	403	34.74	Chr02	1	0	0.14	0.65	0.48	1.22	0.07	0	0.17	0	0.42	1.02	1.22	0	2	7	7	18	1	0	2	0	5	13	15	0
TCONS_00007530	Antisense LncRNAs	1509	32.34	Chr02	2	1	29.37	32.18	39.39	38.67	32.44	27.91	39.71	27.38	32.86	30.73	24.83	37.42	1611	1291	2151	2145	1820	1563	1726	1304	1468	1468	1148	1526
TCONS_00007531	Bidirectional LncRNAs	297	51.85	Chr02	1	0	0.09	0	0	0	0.18	1	0.23	0	0	0	0	0	1	0	0	0	2	11	2	0	0	0	0	0
TCONS_00007545	Antisense LncRNAs	374	49.73	Chr02	1	0	7046.49	7739.51	12085.9	8378.85	7211.9	3100.68	6504.48	7579.6	8225.95	4976.4	3906.67	6581.24	95803	76961	163570	115186	100282	43042	70063	89455	91089	58920	44758	66525
TCONS_00007625	Intergenic LncRNAs	378	33.86	Chr02	2	1	0	0	0	0.07	0.14	0.07	0	0.67	0.45	0.33	1.47	0	0	0	0	1	2	1	0	8	5	4	17	0
TCONS_00007658	Antisense LncRNAs	2206	35.09	Chr02	1	0	0.13	0.31	0.16	0.09	0.28	0.18	0.35	0.18	0.43	0.21	0.06	0.16	10.55	18	13	7	22.56	14.63	22	12.49	28	15	4.1	9.25
TCONS_00007668	Other	378	35.45	Chr02	1	0	0.65	0.7	0.15	0.22	1.99	1.43	1.19	0.59	1.79	0.25	0.26	1.08	9	7	2	3	28	20	13	7	20	3	3	11
TCONS_00007672	Intergenic LncRNAs	738	36.72	Chr02	1	0	0	0.05	0	0.11	0.22	0	0.05	0	0	0.13	0.09	0.15	0	1	0	3	6	0	1	0	0	3	2	3
TCONS_00007785	Antisense LncRNAs	1338	32.96	Chr02	1	0	0.45	0.39	0.45	0.06	0.27	0.4	1.23	1.35	1.53	0.42	0.71	0.28	22	14	22	3	13.48	19.71	47.34	56.92	60.55	17.68	29	10.06
TCONS_00007828	Antisense LncRNAs	308	35.06	Chr02	1	0	0	0	0	0	0.44	0	0	0	0	0	0	0	0	0	0	0	5	0	0	0	0	0	0	0
TCONS_00007917	Antisense LncRNAs	383	44.65	Chr02	1	0	1.08	1.57	0.94	2.2	0.21	0.84	0.91	0.5	1.68	1.24	1.19	0.97	15	16	13	31	3	12	10	6	19	15	14	10
TCONS_00007983	Intergenic LncRNAs	420	35.48	Chr02	1	0	0.2	0.18	0.86	0.26	0.32	0.13	0.17	0.68	0.96	0.3	0.85	0.26	3	2	13	4	5	2	2	9	12	4	11	3
TCONS_00007984	Intergenic LncRNAs	339	34.51	Chr02	1	0	0.97	0.33	0.24	0.24	0	0.08	0	0.09	0.3	0.47	0.19	0.87	12	3	3	3	0	1	0	1	3	5	2	8
TCONS_00008058	Other	3500	33.49	Chr02	3	2	0	0	0	0	0	0.31	0	0.11	0	0	0.4	0	0	0	0	0	0	40.85	0	12.37	0	0	42.55	0
TCONS_00008083	Intergenic LncRNAs	930	35.16	Chr02	1	0	0.15	0.08	0.42	0.64	0.38	0.61	0	0.24	0	0.2	0.04	0.44	5	2	14	22	13	21	0	7	0	6	1	11
TCONS_00008111	Bidirectional LncRNAs	1520	35.79	Chr02	1	0	0.16	0.02	0.55	0.84	0.46	0.19	0.05	0	0	0.02	0	0	9	1	30	47	26	11	2	0	0	1	0	0
TCONS_00008157	Antisense LncRNAs	754	35.41	Chr02	1	0	0.11	0.95	0.51	0.32	0.14	0.11	0	0	0.09	0	0.13	0	3	19	14	9	4	3	0	0	2	0	3	0
TCONS_00008158	Antisense LncRNAs	713	35.2	Chr02	1	0	0.08	0.05	0.19	0	0.23	0.15	0.15	0.18	0	0.35	0	0.26	2	1	5	0	6	4	3	4	0	8	0	5
TCONS_00008159	Bidirectional LncRNAs	1064	27.82	Chr02	1	0	0.1	0.07	0.29	0.61	0.28	0.23	0	0.06	0	0.06	0.06	0.14	4	2	11	24	11	9	0	2	0	2	2	4
TCONS_00008220	Antisense LncRNAs	702	38.32	Chr02	1	0	2.13	2.02	7.73	6.01	6.08	1.81	1.09	1.53	0.84	3.34	3.32	6.18	54.31	37.65	196.28	154.98	158.56	47.21	22	33.92	17.39	74.23	71.46	117.28
TCONS_00008221	Intergenic LncRNAs	1040	34.13	Chr02	1	0	0	0.59	1.34	0	0.1	0	0	0	0	0	0.27	0.15	0	16.31	50.55	0	4.01	0	0	0	0	0	8.49	4.1
TCONS_00008222	Bidirectional LncRNAs	864	34.49	Chr02	1	0	1.08	0.33	1.36	2.46	2.15	0.9	0.6	0.4	0.59	1.69	0.81	1.19	34	7.69	42.45	78.23	68.99	29	15	11	15.22	46.1	21.51	27.9
TCONS_00008223	Bidirectional LncRNAs	809	36.84	Chr02	1	0	2.64	1.18	6.82	8.5	6.36	1.26	1.93	1.92	1.39	5.73	4.58	7.76	77.69	25.35	199.72	252.8	191.44	37.79	45	49.08	33.38	146.67	113.54	169.72
TCONS_00008224	Bidirectional LncRNAs	473	31.08	Chr02	1	0	0.47	0.4	0.7	0	0.45	0	0.22	0.07	0	0.47	0.07	0.39	8	5	12	0	8	0	3	1	0	7	1	5
TCONS_00008227	Intergenic LncRNAs	622	35.37	Chr02	1	0	0	0	0.18	0.13	0.13	0	0	0	0	0.91	0.1	0	0	0	4	3	3	0	0	0	0	18	2	0
TCONS_00008242	Bidirectional LncRNAs	409	32.27	Chr02	1	0	0.34	0.28	0.41	0.47	0.72	0.07	0.25	0.15	0.99	0.31	0.24	0.18	5	3	6	7	11	1	3	2	12	4	3	2
TCONS_00008243	Bidirectional LncRNAs	349	28.65	Chr02	1	0	0.08	0	0.24	0.39	0.62	0	0.4	0	0.1	1	0.47	0.74	1	0	3	5	8	0	4	0	1	11	5	7
TCONS_00008250	Intergenic LncRNAs	614	43.65	Chr02	1	0	0.22	0	0.09	0	0.09	0.75	0.23	0.15	0.72	0.26	0.21	0.06	5	0	2	0	2	17	4	3	13	5	4	1
TCONS_00008281	Intergenic LncRNAs	1418	35.4	Chr02	1	0	0.47	0.45	0.53	0.61	0.42	0.95	0.22	0.18	0.12	0.13	0.14	0.34	24	17	27	32	22	50	9	8	5	6	6	13
TCONS_00008353	Intergenic LncRNAs	1018	37.52	Chr02	1	0	0.32	0.52	0.08	0.21	0.11	0.32	0.44	0.12	0.2	0	0.03	0.25	12	14	3	8	4	12	13	4	6	0	1	7
TCONS_00008382	Intergenic LncRNAs	837	38.35	Chr02	4	3	0	0	0.1	0.03	0	0	0.08	0.19	0	0	0.23	0.35	0	0	3	1	0	0	2	5	0	0	6	8
TCONS_00008383	Intergenic LncRNAs	443	36.79	Chr02	3	2	0	0.34	0.06	0	0.24	0.91	0	0	0.53	0.07	0.15	0	0	4	1	0	4	15	0	0	7	1	2	0
TCONS_00008487	Antisense LncRNAs	3562	28.44	Chr02	1	0	2.89	2.98	3.94	3.43	3.01	3.43	3.85	3.16	3.74	2.81	2.82	4	374	282	508	449	398	453	395	355	394	317	308	385
TCONS_00008644	Intergenic LncRNAs	626	41.21	Chr02	1	0	0	0.24	0	0.22	0	0.04	0.11	0	0	0.15	0	0.18	0	4	0	5	0	1	2	0	0	3	0	3
TCONS_00008645	Intergenic LncRNAs	402	47.51	Chr02	1	0	0	0	0.69	0	0	0.34	0.09	0.16	0.17	0.08	0	0	0	0	10	0	0	5	1	2	2	1	0	0
TCONS_00008662	Intergenic LncRNAs	757	43.46	Chr02	1	0	0.29	0	0.18	0.54	0.43	0.5	0.05	0.21	0.09	0.29	0.3	0	8	0	5	15	12	14	1	5	2	7	7	0
TCONS_00008677	Bidirectional LncRNAs	370	31.08	Chr02	1	0	0	0	0	0	0	0	0	0	0	0	0.35	0	0	0	0	0	0	0	0	0	0	0	4	0
TCONS_00008721	Intergenic LncRNAs	315	32.38	Chr02	1	0	0.26	0	0	0.86	0	0.09	0	0	0.11	0.1	0	0.12	3	0	0	10	0	1	0	0	1	1	0	1
TCONS_00008787	Sense LncRNAs	1878	32.91	Chr02	2	1	0.22	0.3	0.23	0.52	0.11	0.78	0.11	0.29	0.27	0.19	0.16	0.45	15.36	15.01	15.95	36.17	7.83	54.28	5.68	17.24	14.76	11.38	9.07	22.79
TCONS_00008807	Other	918	36.82	Chr02	2	1	0	0.04	0.48	0.56	0.32	0.09	0.11	0.24	0.37	0.14	0.43	0.56	0	1	16	19	11	3	3	7	10	4	12	14
TCONS_00008865	Antisense LncRNAs	692	32.37	Chr02	1	0	0.04	0	0.2	0.71	0	0.19	0	0.09	0	0	0.05	0.16	1	0	5	18	0	5	0	2	0	0	1	3
TCONS_00008895	Intergenic LncRNAs	388	34.28	Chr02	1	0	0.78	1.07	0.28	0.7	0.21	0.42	0.36	0	0	0.65	0.59	0.29	11	11	4	10	3	6	4	0	0	8	7	3
TCONS_00008902	Antisense LncRNAs	964	34.44	Chr02	1	0	0.97	0.23	0.6	0.73	0.61	0.17	0.76	0.1	0.63	0.36	0.74	0.65	34	6	21	26	22	6	21	3	18	11	22	17
TCONS_00008904	Intergenic LncRNAs	553	35.99	Chr02	1	0	0	0	0.25	0.39	0	0	0	0.23	0	0.17	0	0.74	0	0	5	8	0	0	0	4	0	3	0	11
TCONS_00008948	Intergenic LncRNAs	397	36.78	Chr02	1	0	0	0	0	0	0	0	0.79	0.24	0	0	0.16	0	0	0	0	0	0	0	9	3	0	0	2	0
TCONS_00008969	Antisense LncRNAs	1278	33.65	Chr02	1	0	0.19	1.06	0.65	0.34	0.48	0.23	0.62	0.89	0.87	0.72	0.41	0.64	9	36	30	16	23	11	23	36	33	29	16	22
TCONS_00008995	Bidirectional LncRNAs	544	30.7	Chr02	1	0	0.46	0.41	0.25	0.4	0.35	0.2	0.51	0.47	0.81	0.06	0.3	0.14	9	6	5	8	7	4	8	8	13	1	5	2
TCONS_00009024	Antisense LncRNAs	2300	34.22	Chr02	1	0	0.2	0.11	0.02	0	0.13	0.25	0.26	0.14	0.37	0.25	0.11	0.06	17	7	2	0	11	21	17	10	25	18	8	4
TCONS_00009050	Intergenic LncRNAs	403	32.26	Chr02	1	0	0	0	0.48	0.27	0	0	0	0.16	0	0	0	0	0	0	7	4	0	0	0	2	0	0	0	0
TCONS_00009061	Intergenic LncRNAs	751	32.09	Chr02	1	0	0	0.1	0.4	0	0.04	0.11	0.51	0.34	0.18	0.04	0.7	0.25	0	2	11	0	1	3	11	8	4	1	16	5
TCONS_00009129	Intergenic LncRNAs	815	35.09	Chr02	1	0	0	0	0.03	0	0.1	0.1	0	0.39	0	0	0	0	0	0	1	0	3	3	0	10	0	0	0	0
TCONS_00009169	Intergenic LncRNAs	1253	32.16	Chr02	1	0	0	0	0	0	0	0	0.08	0.13	0.3	0.28	0.13	0.18	0	0	0	0	0	0	3	5	11	11	5	6
TCONS_00009170	Intergenic LncRNAs	666	33.18	Chr02	1	0	0	0	0	0	0	0	0.1	0.1	0.56	0.19	0	0.06	0	0	0	0	0	0	2	2	11	4	0	1
TCONS_00009183	Other	1557	30.96	Chr02	1	0	0	0	0	0	0	0	0.67	0.41	0.98	0.47	0.5	0.52	0	0	0	0	0	0	30	20	45	23	24	22
TCONS_00009184	Intergenic LncRNAs	513	29.04	Chr02	1	0	0	0	0	0	0	0	0.95	0	0.72	0	0.25	0.14	0	0	0	0	0	0	14	0	11	0	4	2
TCONS_00009185	Intergenic LncRNAs	668	24.85	Chr02	1	0	0.04	0	0.04	0	0	0	0.62	0.19	0.61	0.8	0.39	0.61	1	0	1	0	0	0	12	4	12	17	8	11
TCONS_00009186	Intergenic LncRNAs	229	42.36	Chr02	1	0	0	0	0	0	0	0	0.3	0	0	0	0.71	0.32	0	0	0	0	0	0	2	0	0	0	5	2
TCONS_00009213	Intergenic LncRNAs	512	33.01	Chr02	1	0	0	0.07	0	0.69	0	0	0	0	0	0	0.13	0.14	0	1	0	13	0	0	0	0	0	0	2	2
TCONS_00009261	Intergenic LncRNAs	1088	33.64	Chr02	1	0	0.05	0.07	0.36	0.08	0.02	0.1	0	0	0	0	0	0	2	2	14	3	1	4	0	0	0	0	0	0
TCONS_00009262	Bidirectional LncRNAs	653	33.54	Chr02	1	0	0.13	0.12	0	0.29	0.04	0	0	0	0	0	0	0	3	2	0	7	1	0	0	0	0	0	0	0
TCONS_00009263	Antisense LncRNAs	1141	32.25	Chr02	1	0	0.07	0	0.05	0.21	0.28	0.17	0.27	0	0.27	0.28	0.03	0.1	3	0	2	9	12	7	9	0	9	10	1	3
TCONS_00009264	Antisense LncRNAs	1078	30.15	Chr02	1	0	0.31	0.7	0.64	0.05	0.75	0.32	0.81	0.26	0.5	0.5	0.27	0.51	12	20	25	2	30	13	25	9	16	17	9	15
TCONS_00009281	Intergenic LncRNAs	777	39	Chr02	1	0	0	0	0	0	0	0	0.22	0.08	0.52	0	0.08	0	0	0	0	0	0	0	5	2	12	0	2	0
TCONS_00009331	Intergenic LncRNAs	374	29.41	Chr02	1	0	0	0.3	0.96	0.22	0.22	0	0	0	0	0	0.52	0.4	0	3	13	3	3	0	0	0	0	0	6	4
TCONS_00009358	Intergenic LncRNAs	415	42.65	Chr02	1	0	0.13	0.18	0.07	0	0.06	0	0	0	0	0	0	0	2	2	1	0	1	0	0	0	0	0	0	0
TCONS_00009367	Intergenic LncRNAs	919	37.65	Chr02	1	0	0.72	0	0.24	0	0	0.7	0.57	0.45	0.33	0	0.04	0	24	0	8	0	0	24	15	13	9	0	1	0
TCONS_00009371	Antisense LncRNAs	1415	36.75	Chr02	1	0	2.12	1.67	1.78	1.17	1.41	2.04	5.32	5.58	4.08	1.92	1.68	1.91	109	63	91	61	74	107	217	249	171	86	73	73
TCONS_00009539	Antisense LncRNAs	872	41.51	Chr02	1	0	0.54	0.04	0	0	0	0	0	0	0.12	0.11	0.07	0	17	1	0	0	0	0	0	0	3	3	2	0
TCONS_00009543	Intergenic LncRNAs	1601	43.04	Chr02	1	0	0.33	0.07	0.14	0.31	0.44	0.19	0	0.06	0.15	0.02	0.14	0	19	3	8	18	26	11	0	3	7	1	7	0
TCONS_00009612	Intergenic LncRNAs	308	45.78	Chr02	1	0	0	0	0	0	0	0.79	0	0	0	0	0	0	0	0	0	0	0	9	0	0	0	0	0	0
TCONS_00009670	Intergenic LncRNAs	1777	35.57	Chr02	1	0	0.09	0.32	0.23	0.17	0.23	0.15	0.08	0.07	0.02	0.04	0.26	0.25	6	15	15	11	15	10	4	4	1	2	14	12
TCONS_00009701	Intergenic LncRNAs	551	33.21	Chr02	1	0	0.1	0	0.05	0.89	0.05	0.05	0	0	0	0.11	0.06	0.07	2	0	1	18	1	1	0	0	0	2	1	1
TCONS_00009720	Other	331	29.91	Chr02	1	0	0.08	0	0.67	0	0.08	0	0	0	0	0	0	0	1	0	8	0	1	0	0	0	0	0	0	0
TCONS_00009755	Intergenic LncRNAs	512	32.62	Chr02	1	0	0	0.4	0.51	0	0.72	0.57	0.84	0	1.07	1.41	0	0.27	0	5.41	9.38	0	13.78	10.87	12.4	0	16.2	22.87	0	3.8
TCONS_00009823	Intergenic LncRNAs	763	31.06	Chr02	1	0	0	0	0.18	0	0.04	0.53	0.05	0	0	0	0	0	0	0	5	0	1	15	1	0	0	0	0	0
TCONS_00009824	Intergenic LncRNAs	1535	35.05	Chr02	1	0	0.09	0.02	0.2	0.28	0.28	0.14	0.25	0.14	0.33	0.45	0.09	0.1	5	1	11	16	16	8	11	7	15	22	4	4
TCONS_00009826	Intergenic LncRNAs	836	37.32	Chr02	1	0	0.03	0.04	0.36	0.16	0.03	0	0.12	0.04	0.08	0.11	0.08	0.31	1	1	11	5	1	0	3	1	2	3	2	7
TCONS_00009836	Intergenic LncRNAs	304	34.21	Chr02	1	0	0.36	0	0.36	0.36	0.27	0.71	0.11	0.52	1.56	0.1	0.32	0	4	0	4	4	3	8	1	5	14	1	3	0
TCONS_00009901	Intergenic LncRNAs	327	35.78	Chr02	1	0	0	0	0	0.83	0	0	0	0	0	0	0	0	0	0	0	10	0	0	0	0	0	0	0	0
TCONS_00009938	Intergenic LncRNAs	438	31.74	Chr02	1	0	0	0	0	0.25	0.12	0	0	0	0	0	0	0.51	0	0	0	4	2	0	0	0	0	0	0	6
TCONS_00009944	Intergenic LncRNAs	614	42.51	Chr02	1	0	0.18	0	0	0.18	0.26	0.18	0.06	0	0.06	0	0.43	0.06	4	0	0	4	6	4	1	0	1	0	8	1
TCONS_00009950	Intergenic LncRNAs	743	44.95	Chr02	1	0	1.52	1.16	2.57	1.39	1.34	1.81	1.78	1.41	1.86	2.21	1.1	1.99	41	23	69	38	37	50	38	33	41	52	25	40
TCONS_00009969	Intergenic LncRNAs	392	36.73	Chr02	1	0	0	0	0	0.83	0	0.21	0	0.08	0.34	0	0	0	0	0	0	12	0	3	0	1	4	0	0	0
TCONS_00009970	Intergenic LncRNAs	963	37.9	Chr02	1	0	0	0	0	0	0	0	0	0	0.18	0.13	0.24	0.42	0	0	0	0	0	0	0	0	5	4	7	11
TCONS_00009971	Intergenic LncRNAs	559	36.14	Chr02	1	0	0	0.13	0.05	0	0	0.48	0.06	0	0	0.11	0.18	0	0	2	1	0	0	10	1	0	0	2	3	0
TCONS_00009972	Intergenic LncRNAs	861	31.01	Chr02	1	0	0.13	0.44	0.35	0.44	0.22	0.38	0	0.15	0.24	0.04	0	0.26	4	10	11	14	7	12	0	4	6	1	0	6
TCONS_00009973	Intergenic LncRNAs	1190	33.36	Chr02	1	0	0.18	0.22	0.07	0	0.02	0.2	0.41	0.29	0.09	0.11	0.03	0.22	8	7	3	0	1	9	14	11	3	4	1	7
TCONS_00009974	Intergenic LncRNAs	367	27.25	Chr02	1	0	0.07	1.02	0.38	0.15	0.07	0.44	0	0.17	0	0	0	0	1	10	5	2	1	6	0	2	0	0	0	0
TCONS_00009985	Intergenic LncRNAs	334	47.9	Chr02	3	2	0	0	0	0	0	0	0	0.38	0.71	0	0	0.55	0	0	0	0	0	0	0	4	7	0	0	5
TCONS_00009986	Intergenic LncRNAs	1033	32.91	Chr02	1	0	0	0	0	0	0	0	0.24	0.37	0.56	0.58	0.47	0.36	0	0	0	0	0	0	7	12	17	19	15	10
TCONS_00009996	Intergenic LncRNAs	711	41.35	Chr02	1	0	0.15	0.05	0.12	0	0.42	0	0.1	0.13	0	0	0.18	0	4	1	3	0	11	0	2	3	0	0	4	0
TCONS_00010004	Intergenic LncRNAs	2949	34.35	Chr02	1	0	0.26	0.13	0.11	0.26	0.17	0.15	0.12	0.06	0.16	0.18	0.06	0.13	28	10	12	28	19	16	10	6	14	17	5	10
TCONS_00010005	Intergenic LncRNAs	5088	34.81	Chr02	1	0	0.18	0.23	0.18	0.23	0.17	0.17	0.25	0.14	0.27	0.14	0.13	0.09	34	31	34	43	33	33	37	23	41	22	21	13
TCONS_00010006	Intergenic LncRNAs	770	39.22	Chr02	1	0	0.04	0.2	0.65	0.07	0.07	0.1	0	0.33	0.53	0.12	0.04	0.14	1	4	18	2	2	3	0	8	12	3	1	3
TCONS_00010036	Intergenic LncRNAs	554	37.36	Chr02	1	0	0.15	0	0.05	0.74	0.05	0	0	0	0	0	0	0	3	0	1	15	1	0	0	0	0	0	0	0
TCONS_00010037	Intergenic LncRNAs	3694	34.79	Chr02	1	0	0.65	0.7	0.58	0.77	0.59	0.52	0	0	0.06	0.01	0	0	87	69	78	104	81	71	0	0	7	1	0	0
TCONS_00010131	Intergenic LncRNAs	1012	33	Chr02	1	0	1.6	1.56	1.86	1.8	1.51	1.28	1.58	1.38	2.2	1.37	1.74	1.61	59	42	68	67	57	48	46	44	66	44	54	44
TCONS_00010146	Intergenic LncRNAs	705	31.21	Chr02	1	0	0	0	0.04	0.58	0	0.04	0	0.09	0	0	0.19	0	0	0	1	15	0	1	0	2	0	0	4	0
TCONS_00010147	Intergenic LncRNAs	457	31.51	Chr02	1	0	0	0	0.12	0.89	0	0	0	0	0	0	0	0	0	0	2	15	0	0	0	0	0	0	0	0
TCONS_00010218	Intergenic LncRNAs	223	36.77	Chr02	1	0	0	0	0	1.34	0	0	0	0	0	0	0	0	0	0	0	11	0	0	0	0	0	0	0	0
TCONS_00010277	Intergenic LncRNAs	637	38.46	Chr02	2	1	0.04	0.12	0	0	0.3	0.42	0	0	0	0	0.1	0	1.01	2	0	0	7	10	0	0	0	0	2	0
TCONS_00010279	Intergenic LncRNAs	257	47.47	Chr02	1	0	0	0	0	0	0	0	0	0	0	1.23	0	0	0	0	0	0	0	0	0	0	0	10	0	0
TCONS_00010355	Antisense LncRNAs	335	34.63	Chr02	1	0	0.57	0	0	0	0	0.88	0.1	0.19	0	0.19	0	0	7	0	0	0	0	11	1	2	0	2	0	0
TCONS_00010399	Antisense LncRNAs	396	41.92	Chr02	1	0	0.07	0	0	0	0	0	0	0	0	0	0	0.47	1	0	0	0	0	0	0	0	0	0	0	5
TCONS_00010469	Intergenic LncRNAs	278	33.81	Chr02	1	0	0	0	0	0.39	0	0	0	0	0	0	0	0	0	0	0	4	0	0	0	0	0	0	0	0
TCONS_00010481	Antisense LncRNAs	1672	34.69	Chr02	2	1	0	0	0	0	0	0	0.98	1.06	0.95	0.28	0.76	0.55	0	0	0	0	0	0	47	56	47	15	39	25
TCONS_00010482	Bidirectional LncRNAs	1671	33.21	Chr02	1	0	0	0	0	0	0.05	0	0.62	0.66	0.91	0.25	0.55	1.06	0	0	0	0	3	0	30	35	45	13	28	48
TCONS_00010483	Intergenic LncRNAs	885	37.63	Chr02	1	0	0	0	0	0	0	0	0.78	0.32	0.57	0.25	0.77	0.42	0	0	0	0	0	0	20	9	15	7	21	10
TCONS_00010484	Intergenic LncRNAs	1264	38.37	Chr02	1	0	0	0	0	0	0.09	0	1.24	0.98	0.99	0.45	0.34	1.38	0	0	0	0	4	0	45	39	37	18	13	47
TCONS_00010486	Intergenic LncRNAs	687	37.26	Chr02	1	0	0	0	0	0	0	0	0.15	0.83	0.34	0.41	0	0.16	0	0	0	0	0	0	3	18	7	9	0	3
TCONS_00010487	Bidirectional LncRNAs	1402	32.95	Chr02	1	0	0	0	0	0	0	0	0.82	0.68	0.79	0.52	0.19	0.45	0	0	0	0	0	0	33	30	33	23	8	17
TCONS_00010489	Intergenic LncRNAs	306	36.27	Chr02	1	0	0.09	0.12	0	0.98	0.26	0.53	0.34	0.1	0.88	0	0.11	0	1	1	0	11	3	6	3	1	8	0	1	0
TCONS_00010509	Intergenic LncRNAs	931	29.11	Chr02	1	0	0.06	0.04	0.33	0.15	0.2	0.35	0.04	0	0	0.03	0.11	0	2	1	11	5	7	12	1	0	0	1	3	0
TCONS_00010514	Intergenic LncRNAs	685	41.46	Chr02	1	0	0.24	0.44	0.24	0.2	0.51	0.39	0.15	0.32	0.2	1.01	0.71	0.43	6	8	6	5	13	10	3	7	4	22	15	8
TCONS_00010568	Intergenic LncRNAs	1764	30.5	Chr02	1	0	0.22	0.3	0.56	0.6	0.43	0.08	0.3	0.16	0.1	0.25	0.48	0.38	14	14	36	39	28	5	15	9	5	14	26	18
TCONS_00010671	Antisense LncRNAs	1561	31.33	Chr02	1	0	2.26	2.65	1.42	1.59	1.6	1.97	1.49	2.01	2.32	1.92	1.34	1.9	128	110	80	91	93	114	67	99	107	95	64	80
TCONS_00010691	Bidirectional LncRNAs	613	36.38	Chr02	1	0	0.04	0	0.09	0.75	0.26	0	0	0	0	0.1	0.05	0.24	1	0	2	17	6	0	0	0	0	2	1	4
TCONS_00010743	Bidirectional LncRNAs	884	39.14	Chr02	2	1	0	0	0.03	0	0	0	1.1	0.5	0.5	0.79	0.92	0.71	0	0	1	0	0	0	28	14	13	22	25	17
TCONS_00010791	Bidirectional LncRNAs	453	44.59	Chr02	1	0	0	0	0	0	0	0	0	0	0.15	0.14	0.43	0	0	0	0	0	0	0	0	0	2	2	6	0
TCONS_00010809	Intergenic LncRNAs	535	25.98	Chr02	1	0	0.05	0	0.31	0.51	0.1	0.71	0	0.3	0	0.18	0	0	1	0	6	10	2	14	0	5	0	3	0	0
TCONS_00010872	Bidirectional LncRNAs	1214	38.39	Chr02	1	0	0.09	0.15	0.07	0.07	0.29	0.02	0.17	0.16	0.08	0.34	0.16	0.43	4	5	3	3	13	1	6	6	3	13	6	14
TCONS_00010914	Antisense LncRNAs	216	37.96	Chr02	1	0	0	0	0	0	0	0	0	0	0.63	0	0	0	0	0	0	0	0	0	0	0	4	0	0	0
TCONS_00010917	Antisense LncRNAs	370	30	Chr02	1	0	0	0	0	0	0	0.44	0	0	0	0	0	0	0	0	0	0	0	6	0	0	0	0	0	0
TCONS_00011002	Intergenic LncRNAs	672	37.05	Chr02	1	0	0.75	0.18	0.38	0.54	0.1	0.19	0.41	0.55	0.53	0.35	0.63	0.28	18.29	3.26	9.35	13.46	2.49	4.73	8	11.7	10.53	7.4	13.05	5
TCONS_00011071	Intergenic LncRNAs	267	55.06	Chr02	1	0	11.33	12.11	11.18	12.23	7.45	5.65	0.78	0.47	0.76	0.71	0.86	0.55	110	86	108	120	74	56	6	4	6	6	7	4
TCONS_00011100	Intergenic LncRNAs	811	36.87	Chr02	1	0	0.2	0.23	0.31	0	0.1	0.47	0.26	0	0	0.27	0.32	0.18	6	5	9	0	3	14	6	0	0	7	8	4
TCONS_00011138	Intergenic LncRNAs	665	37.59	Chr02	1	0	0	0	0	0	0	0	0.52	0	0.05	0	0	0	0	0	0	0	0	0	10	0	1	0	0	0
TCONS_00011144	Bidirectional LncRNAs	454	33.7	Chr02	1	0	0.24	0.08	0	0.72	0.06	0.06	0	0.42	0	0	0.07	0.81	4	1	0	12	1	1	0	6	0	0	1	10
TCONS_00011254	Bidirectional LncRNAs	778	39.33	Chr02	1	0	1.41	0.29	1.53	1.26	0.55	1.04	1.92	2.57	1.56	2.07	1.51	3.85	40	6	43	36	16	30	43	63	36	51	36	81
TCONS_00011261	Intergenic LncRNAs	548	35.4	Chr02	1	0	0.15	0	0	0	0.05	0.1	0.06	0.58	0	0.29	0.12	0.14	3	0	0	0	1	2	1	10	0	5	2	2
TCONS_00011371	Antisense LncRNAs	689	38.46	Chr02	1	0	0.08	0	0.08	0.79	0.2	0.08	0.05	0	0	0.23	0.05	0	2	0	2	20	5	2	1	0	0	5	1	0
TCONS_00011846	Other	257	38.13	Chr03	1	0	1.71	0.44	0.97	0.92	0.37	0	0.29	0.25	0	0.61	0	0	16	3	9	8.69	3.57	0	2.16	2	0	5	0	0
TCONS_00011885	Intergenic LncRNAs	555	36.76	Chr03	1	0	0.1	0	0.8	0	0.39	0.15	0	0	0.06	0	0	0.2	2	0	16	0	8	3	0	0	1	0	0	3
TCONS_00011886	Intergenic LncRNAs	228	32.89	Chr03	1	0	0	0	0	1.19	0	0	0	0	0	0	0	0	0	0	0	10	0	0	0	0	0	0	0	0
TCONS_00011890	Sense LncRNAs	389	24.16	Chr03	2	1	0	0	0.28	0.28	0	0	0.18	0	0	0	0.84	0	0	0	3.93	4	0	0	2	0	0	0	10	0
TCONS_00011896	Sense LncRNAs	545	29.17	Chr03	2	1	0	0	0	0	0	0	0.09	0.12	0.8	0.23	0.34	0.52	0	0	0	0	0	0	1.34	2	12.95	4	5.64	7.7
TCONS_00011969	Intergenic LncRNAs	963	37.07	Chr03	4	3	0	0	0	0	0	0	0	0.23	0.11	0.16	0.1	0.35	0	0	0	0	0	0	0	7	3.01	5	2.84	9
TCONS_00011970	Intergenic LncRNAs	603	40.96	Chr03	5	4	0.23	0	0	0	0	0.04	0.29	0	0.28	0	0.5	0	5	0	0	0	0	1	5	0	4.99	0	9.16	0
TCONS_00011971	Intergenic LncRNAs	258	49.22	Chr03	1	0	0	0	0	0	0	0	0	0	0	0.24	0.13	0	0	0	0	0	0	0	0	0	0	2	1	0
TCONS_00011984	Intergenic LncRNAs	1246	43.26	Chr03	1	0	0.4	0.45	0.35	0.22	0.39	0.71	0.03	0.08	0.05	0.1	0.05	0.27	18	15	16	10	18	33	1	3	2	4	2	9
TCONS_00011986	Intergenic LncRNAs	294	52.72	Chr03	1	0	0	0	0.09	0.65	0	0	0	0	0	0	0	0	0	0	1	7	0	0	0	0	0	0	0	0
TCONS_00011992	Antisense LncRNAs	460	36.09	Chr03	1	0	0	0	0.36	0	0	0	0	0	0	0	0	0	0	0	6	0	0	0	0	0	0	0	0	0
TCONS_00012003	Intergenic LncRNAs	620	30.81	Chr03	1	0	0.35	0	0.58	0	0.09	0.17	0.11	0.56	0	0.41	0	0.12	8	0	13	0	2	4	2	11	0	8	0	2
TCONS_00012029	Intergenic LncRNAs	403	30.77	Chr03	1	0	0.14	0	0.21	0	0	0.07	0	0	0	0	0	0	2	0	3	0	0	1	0	0	0	0	0	0
TCONS_00012030	Intergenic LncRNAs	1998	30.28	Chr03	1	0	0.55	0.3	0.33	0.69	0.18	0.46	0	0	0	0	0	0	40	16	24	51	13	34	0	0	0	0	0	0
TCONS_00012033	Intergenic LncRNAs	628	34.71	Chr03	1	0	0	0	0.09	0.56	0	0.04	0	0	0	0	0	0	0	0	2	13	0	1	0	0	0	0	0	0
TCONS_00012034	Intergenic LncRNAs	621	35.75	Chr03	1	0	0.13	0	0.04	0.57	0.17	0	0	0	0	0	0	0	3	0	1	13	4	0	0	0	0	0	0	0
TCONS_00012035	Intergenic LncRNAs	448	42.86	Chr03	1	0	0.18	0.08	0	0	0	0.6	0	0	0	0	0	0	3	1	0	0	0	10	0	0	0	0	0	0
TCONS_00012141	Intergenic LncRNAs	989	35.09	Chr03	1	0	0.28	0.08	0.78	0.14	0.44	0	0.42	0.26	0.38	0.35	0.2	0.11	10	2	28	5	16	0	12	8	11	11	6	3
TCONS_00012176	Intergenic LncRNAs	220	30	Chr03	1	0	2.5	0.17	2.26	1.24	1.83	0.12	1.58	0.43	1.84	0.43	0.45	0.5	20	1	18	10	15	1	10	3	12	3	3	3
TCONS_00012191	Intergenic LncRNAs	716	41.06	Chr03	2	1	2.59	2.29	1.8	1.33	0.69	2.67	0.1	0	0	0.09	0	0	67.5	43.56	46.55	35.06	18.49	71	2	0	0	2	0	0
TCONS_00012192	Intergenic LncRNAs	307	36.16	Chr03	1	0	0	0	0	0	0	0.97	0	0	0	0	0	0	0	0	0	0	0	11	0	0	0	0	0	0
TCONS_00012193	Intergenic LncRNAs	932	38.52	Chr03	1	0	0.1	0.42	0.31	0.64	0.16	0	0	0	0	0	0	0	3.5	10.44	10.45	21.94	5.51	0	0	0	0	0	0	0
TCONS_00012201	Intergenic LncRNAs	323	34.67	Chr03	1	0	0.09	0	0	0	0.25	0	0	0	0	0	0	0	1	0	0	0	3	0	0	0	0	0	0	0
TCONS_00012232	Intergenic LncRNAs	631	35.02	Chr03	1	0	0.09	0	0.35	0	0.13	0.43	0.06	0	0.37	0	0	0	2	0	8	0	3	10	1	0	7	0	0	0
TCONS_00012233	Intergenic LncRNAs	677	29.84	Chr03	1	0	0.04	0	0.37	0	0	0.32	0.36	0.09	0.2	0	0	0.16	1	0	9	0	0	8	7	2	4	0	0	3
TCONS_00012234	Intergenic LncRNAs	2046	37.49	Chr03	1	0	0.2	0.09	0.04	0.24	0.17	0.38	0.48	0.05	0.2	0.17	0.18	0.2	15	5	3	18	13	29	28	3	12	11	11	11
TCONS_00012235	Intergenic LncRNAs	630	40.32	Chr03	1	0	0.79	0.06	0.13	0.17	0.04	0.35	0.33	0.3	0.31	0.35	0.41	0.41	18	1	3	4	1	8.23	6	6	5.76	7	8	7
TCONS_00012239	Other	386	30.05	Chr03	1	0	0	0.19	0.14	0.35	0.42	0.91	0	0	0	0	0.17	0	0	2	2	5	6	13	0	0	0	0	2	0
TCONS_00012318	Antisense LncRNAs	653	40.89	Chr03	3	2	0.07	0.55	0.05	0.22	0.31	0.06	0	0.53	0.08	0.15	0.1	0.34	1.75	9.63	1.26	5.39	7.62	1.35	0.01	10.99	1.5	3.03	2	6
TCONS_00012319	Antisense LncRNAs	1003	36.09	Chr03	2	1	0	0	0	0	0.19	0	0.07	0.41	0	0	0	0	0	0	0	0	6.91	0	1.99	12.94	0	0	0	0
TCONS_00012320	Antisense LncRNAs	1000	36.1	Chr03	2	1	0	0.04	0.12	0.13	0	0	0	0	0.17	0.06	0	0.27	0	1	4.45	4.61	0	0	0	0	5	2	0	7.26
TCONS_00012321	Antisense LncRNAs	511	35.42	Chr03	1	0	0	0	0.05	0	0.24	0.67	0	0	0	0.06	0.06	0	0	0	1	0	4.63	12.79	0	0	0	1	1	0
TCONS_00012337	Intergenic LncRNAs	285	35.09	Chr03	1	0	0	0	0	0	0	0	0	1.11	0	0	0	0	0	0	0	0	0	0	0	10	0	0	0	0
TCONS_00012366	Intergenic LncRNAs	554	38.09	Chr03	1	0	0	0	0	0	0	0	0.44	0.69	0.61	0.68	0.12	0.13	0	0	0	0	0	0	7	12	10	12	2	2
TCONS_00012404	Antisense LncRNAs	246	33.74	Chr03	1	0	0.45	0.46	0.79	1.22	2.62	0	0.42	0.52	0.14	1.28	0.93	2.11	4	3	7	11	24	0	3	4	1	10	7	14
TCONS_00012420	Intergenic LncRNAs	404	45.3	Chr03	3	2	0	0	0	0	0	0	0.52	0.24	1.09	0.16	0	0	0	0	0	0	0	0	6	3	13	2	0	0
TCONS_00012452	Intergenic LncRNAs	534	43.82	Chr03	1	0	1.39	1.34	0.93	0.15	0	0.71	0.13	0	0	0	0	0	27	19	18	3	0	14	2	0	0	0	0	0
TCONS_00012453	Intergenic LncRNAs	697	35.15	Chr03	1	0	0.24	0.22	0.16	0	0.23	0.19	0.05	0	0.1	0	0	0	6	4	4	0	6	5	1	0	2	0	0	0
TCONS_00012477	Intergenic LncRNAs	736	41.71	Chr03	1	0	0	0	0	0	0	0	0.24	0.52	0.32	0	0.35	0.55	0	0	0	0	0	0	5	12	7	0	8	11
TCONS_00012487	Intergenic LncRNAs	256	37.89	Chr03	1	0	0	0	0	1.06	0	0	0	0	0	0	0	0	0	0	0	10	0	0	0	0	0	0	0	0
TCONS_00012492	Intergenic LncRNAs	427	39.11	Chr03	1	0	0.58	0.62	0.32	0.38	0.69	0	0.24	0.3	0.16	1.26	0.46	0.26	9	7	5	6	11	0	3	4	2	17	6	3
TCONS_00012515	Intergenic LncRNAs	703	40.26	Chr03	1	0	0	0	0	0	0	0	0.54	0.09	0.53	0.22	0.14	0.32	0	0	0	0	0	0	11	2	11	5	3	6
TCONS_00012523	Intergenic LncRNAs	2364	27.62	Chr03	1	0	0.57	0.6	1.05	0.75	0.74	0.79	0.56	0.76	0.57	0.48	0.66	0.5	49	38	90	65	65	69	38	57	40	36	48	32
TCONS_00012524	Intergenic LncRNAs	436	23.85	Chr03	1	0	0.57	0.35	0.13	0.62	0.06	0.06	0.4	0	0.39	0	0.15	0.34	9	4	2	10	1	1	5	0	5	0	2	4
TCONS_00012525	Intergenic LncRNAs	502	25.7	Chr03	1	0	0.27	0	0.17	0	0.05	0	0	0	0	0	0	1.03	5	0	3	0	1	0	0	0	0	0	0	14
TCONS_00012549	Antisense LncRNAs	240	32.5	Chr03	1	0	0	0	0	0	0	1.12	0	0	0	0	0	0	0	0	0	0	0	10	0	0	0	0	0	0
TCONS_00012578	Intergenic LncRNAs	744	36.42	Chr03	1	0	0.11	0.25	0.3	0.26	0.4	0.29	0.05	0.3	0.23	0	0.09	0	3	5	8	7	11	8	1	7	5	0	2	0
TCONS_00012587	Antisense LncRNAs	1852	36.77	Chr03	2	1	0.27	0.02	0.22	0.35	0.16	0.13	0.15	0.19	0.24	0.1	0.09	0.64	18	1	15	24	11	9	8	11	13	6	5	32
TCONS_00012588	Intergenic LncRNAs	1185	34.09	Chr03	1	0	0.05	0	0.14	0	0.14	0.36	0.44	0.24	0.11	0.03	0.08	0	2	0	6	0	6	16	15	9	4	1	3	0
TCONS_00012630	Other	438	39.5	Chr03	1	0	0.88	1.03	2.33	1.45	1.47	0.12	1.27	1.45	1.85	1.08	1.19	1.1	14	12	37	23.3	24	2	16	20	24	15	16	13
TCONS_00012653	Intergenic LncRNAs	933	42.44	Chr03	1	0	0.93	0.75	0.55	0.56	0.81	0.77	1.11	0.74	0.78	0.51	0.36	0.27	31.44	18.56	18.7	19.18	28.11	26.54	29.96	21.87	21.64	15.13	10.22	6.75
TCONS_00012676	Sense LncRNAs	226	47.79	Chr03	2	1	4.98	2.75	6.42	6.75	3.58	1.75	6.21	3.73	7.89	7.8	7.2	2.87	40.89	16.54	52.53	56.11	30.1	14.67	40.43	26.59	52.77	55.83	49.84	17.56
TCONS_00012677	Sense LncRNAs	226	47.35	Chr03	2	1	2.69	4.4	6.17	1.79	5.19	0.87	1.47	2.02	2.57	1.56	1.32	2.2	22.11	26.46	50.42	14.89	43.59	7.33	9.57	14.41	17.23	11.17	9.16	13.44
TCONS_00012738	Intergenic LncRNAs	1985	25.09	Chr03	1	0	0.17	0.11	0.28	0.05	0.11	0.2	0.05	0.06	0.07	0.11	0.13	0.15	12	6	20	4	8	15	3	4	4	7	8	8
TCONS_00012739	Intergenic LncRNAs	1192	27.01	Chr03	1	0	0.14	0.63	0.65	0.34	0.18	0.07	0.55	0.51	0.45	0.72	0.6	0.37	6	20	28	15	8	3	19	19	16	27	22	12
TCONS_00012740	Intergenic LncRNAs	488	30.53	Chr03	1	0	0	0	0	0.28	0	0	0	0	0	0.26	0	0	0	0	0	5	0	0	0	0	0	4	0	0
TCONS_00012741	Intergenic LncRNAs	729	36.21	Chr03	2	1	1.25	2.27	2.08	1.12	1.62	2.22	2.43	1.78	1.62	2.73	2.51	3.6	33	44	55	30	44	60	51	41	35	63	56	71
TCONS_00012808	Intergenic LncRNAs	862	33.29	Chr03	1	0	0	0	0	0	0	0.13	0.85	0.33	0.16	0.66	0.49	0.69	0	0	0	0	0	4	21.01	9	4	18	13	16.01
TCONS_00012809	Intergenic LncRNAs	379	44.85	Chr03	2	1	0	0	0	0	0	0	0.73	0.25	0.71	0.58	0.86	0.19	0	0	0	0	0	0	7.99	3	8	7	10	1.99
TCONS_00012810	Intergenic LncRNAs	1309	30.79	Chr03	2	1	0.65	0.52	0.74	0.81	0.7	0.58	0	0	0	0	0	0	31	18	35	39	34	28	0	0	0	0	0	0
TCONS_00012856	Intergenic LncRNAs	691	37.34	Chr03	1	0	0.44	0.38	0.32	0.43	0.78	0.39	0.65	0.78	0.24	0.91	0.47	0.32	11	7	8	11	20	10	13	17	5	20	10	6
TCONS_00012857	Intergenic LncRNAs	744	34.14	Chr03	2	1	1.18	0.4	0.89	1.02	1.66	1.81	1.03	1.41	0.77	1.1	1.84	1.04	32	8	24	28	46	50	22	33	17	26	42	21
TCONS_00012938	Intergenic LncRNAs	1240	28.15	Chr03	1	0	0.29	0.3	0.11	0.22	0.33	0.39	0.08	0.18	0.03	0.03	0.11	0	13	10	5	10	15	18	3	7	1	1	4	0
TCONS_00013043	Intergenic LncRNAs	985	37.46	Chr03	1	0	0.17	0.23	0.39	0.36	0.44	0.3	0.92	0.84	0.65	1.12	1.29	1.92	6	6	14	13	16	11	26	26	19	35	39	51
TCONS_00013057	Intergenic LncRNAs	790	33.04	Chr03	1	0	0.21	0.43	0.14	0.55	0.17	0.68	0.97	0.36	0.34	0.68	0.25	0.33	6	9	4	16	5	20	22	9	8	17	6	7
TCONS_00013120	Bidirectional LncRNAs	849	34.39	Chr03	1	0	0.23	0.22	0.46	0.26	0.06	0.19	0.16	0.19	0.28	0.15	0	0.13	7	5	14	8	2	6	4	5	7	4	0	3
TCONS_00013174	Intergenic LncRNAs	1634	35.8	Chr03	1	0	2.53	2.43	2.52	2.57	2.62	2.11	1.51	1.98	1.45	1.08	2.53	1.07	150.37	105.76	149.18	154.49	158.98	127.78	70.96	102.22	70.18	56.03	126.84	47.28
TCONS_00013193	Intergenic LncRNAs	1048	37.6	Chr03	1	0	1.73	1.72	1.95	1.82	1.39	1.52	0	0	0	0	0	0	66	48	74	70	54	59	0	0	0	0	0	0
TCONS_00013235	Intergenic LncRNAs	580	36.55	Chr03	1	0	0	0	0	0	0.09	0.46	0.06	0	0.12	0.11	0.06	0.26	0	0	0	0	2	10	1	0	2	2	1	4
TCONS_00013236	Intergenic LncRNAs	1337	34.78	Chr03	1	0	0.06	0	0.04	0.16	0.08	0.2	0.03	0.05	0.18	0.31	0.24	0.17	3	0	2	8	4	10	1	2	7	13	10	6
TCONS_00013251	Bidirectional LncRNAs	259	34.75	Chr03	1	0	0	0	0	0	0	1.04	0	0	0	0	0	0	0	0	0	0	0	10	0	0	0	0	0	0
TCONS_00013282	Intergenic LncRNAs	999	37.14	Chr03	3	2	0	0.15	0.36	0.19	0.03	0.08	0.03	0	0	0.38	0.2	0.33	0	4	13	7	1	3	1	0	0	12	6	9
TCONS_00013391	Intergenic LncRNAs	1234	36.95	Chr03	1	0	0.11	0.34	0.18	0.13	0.24	0.17	0.2	0.41	0.22	0.15	0.29	0.21	5	11	8	6	11	8	7	16	8	6	11	7
TCONS_00013392	Intergenic LncRNAs	611	37.97	Chr03	1	0	0.14	0	0.45	0	0.22	0	0.06	0	0	0.05	0.16	0	3	0	10	0	5	0	1	0	0	1	3	0
TCONS_00013399	Intergenic LncRNAs	572	39.51	Chr03	1	0	0.05	0.46	0.39	0.29	0	0.47	0.24	0.17	0.3	0	0.29	0.06	1	7	8	6	0	10	4	3	5	0	5	1
TCONS_00013428	Bidirectional LncRNAs	482	39.21	Chr03	1	0	3.71	5.7	8.2	9.82	4.19	4.3	4.03	3.62	2.73	5.24	4.74	6.83	65	73	143	174	75	77	56	55	39	80	70	89
TCONS_00013456	Bidirectional LncRNAs	429	34.97	Chr03	1	0	0.06	0	0.19	0	0.06	0	0	0.15	0	0.59	0.23	0	1	0	3	0	1	0	0	2	0	8	3	0
TCONS_00013460	Antisense LncRNAs	1066	37.9	Chr03	1	0	6.37	6.1	9.46	6.38	7.39	7.51	6.64	6.81	5.1	6.55	6.28	7.64	247	173	365	250	293	297	204	229	161	221	205	220
TCONS_00013518	Intergenic LncRNAs	558	37.28	Chr03	1	0	0	0	0.1	0	0	0.48	0	0	0	0	0	0.07	0	0	2	0	0	10	0	0	0	0	0	1
TCONS_00013575	Intergenic LncRNAs	306	23.53	Chr03	1	0	0	0	0	0.89	0	0	0	0	0	0	0	0	0	0	0	10	0	0	0	0	0	0	0	0
TCONS_00013584	Intergenic LncRNAs	399	42.11	Chr03	1	0	0.55	0.09	0	0.41	0.2	0	0	0	0	0	0	0	8	1	0	6	3	0	0	0	0	0	0	0
TCONS_00013658	Antisense LncRNAs	1529	37.74	Chr03	1	0	0.36	0.17	0.27	0.27	0.28	0.07	1.79	1.8	2.05	2.52	2.63	2.03	20	7	15	15	16	4	79	87	93	122	123	84
TCONS_00013659	Bidirectional LncRNAs	283	45.94	Chr03	1	0	0	0	0	0	0	1.14	0	0.45	0	0	0	0	0	0	0	0	0	12	0	4	0	0	0	0
TCONS_00013666	Bidirectional LncRNAs	495	32.32	Chr03	1	0	0.06	0	0.06	0	0.11	0	0.14	0.13	0.55	0.38	0.66	0.07	1	0	1	0	2	0	2	2	8	6	10	1
TCONS_00013667	Antisense LncRNAs	474	33.76	Chr03	1	0	0.46	0.32	0.06	0.46	0.11	0	0.15	0.53	0.64	0	0.34	0.39	8	4	1	8	2	0	2	8	9	0	5	5
TCONS_00013735	Intergenic LncRNAs	531	33.15	Chr03	1	0	0	0.21	0.31	0.61	0.15	0.3	0	0	0	0	0	0	0	3	6	12	3	6	0	0	0	0	0	0
TCONS_00013738	Bidirectional LncRNAs	483	40.17	Chr03	1	0	0	0.16	0.06	0	0	0	0	0.72	0.14	0	0	0	0	2	1	0	0	0	0	11	2	0	0	0
TCONS_00013746	Other	1534	36.31	Chr03	3	2	0.36	0.69	0.09	0.21	0.2	0.32	0.52	0.12	0.13	0.25	0.26	0.19	20	28	5	12	11.16	18	23	6	6	12	12	8
TCONS_00013747	Other	1545	36.25	Chr03	3	2	0	0	0	0	0.15	0	0	0	0	0	0	0	0	0	0	0	8.84	0	0	0	0	0	0	0
TCONS_00013768	Intergenic LncRNAs	678	44.25	Chr03	1	0	0.53	0.33	1.22	1.77	0.67	1.11	0.26	0.09	0.15	0.09	0.1	0.27	13	6	30	44	17	28	5	2	3	2	2	5
TCONS_00013789	Bidirectional LncRNAs	1084	34.69	Chr03	1	0	2.13	3.16	1.66	2.31	1.46	1.54	1.12	1.46	1.37	1.31	0.66	1.26	84	91	65	92	59	62	35	50	44	45	22	37
TCONS_00013838	Bidirectional LncRNAs	255	33.73	Chr03	1	0	0	0	0	0	0	0	1.36	0	0	0	0	0	0	0	0	0	0	0	10	0	0	0	0	0
TCONS_00013910	Intergenic LncRNAs	365	34.52	Chr03	1	0	0	0	0	0.82	0	0	0	0	0	0	0	0	0	0	0	11	0	0	0	0	0	0	0	0
TCONS_00013916	Intergenic LncRNAs	256	30.86	Chr03	1	0	0	0	0	0	0	1.26	0	0	0	0	0	0	0	0	0	0	0	12	0	0	0	0	0	0
TCONS_00014079	Other	433	36.03	Chr03	1	0	0.06	0	0.06	0.13	0.19	0	0.32	0.07	0.16	0	0.68	0	1	0	1	2	3	0	4	1	2	0	9	0
TCONS_00014171	Intergenic LncRNAs	600	34	Chr03	1	0	0	0	0	0	0	0	0	0.16	0	0.53	0	0.12	0	0	0	0	0	0	0	3	0	10	0	2
TCONS_00014172	Intergenic LncRNAs	822	34.67	Chr03	1	0	0.17	0.23	0.37	0.07	0.13	0.16	0.08	0.15	0.53	0.15	0.12	0.24	5	5	11	2	4	5	2	4	13	3.99	3.05	5.26
TCONS_00014173	Intergenic LncRNAs	859	34.58	Chr03	1	0	0	0	0	0	0	0	0.53	0	0.12	0.22	0.08	0.13	0	0	0	0	0	0	13	0	3.05	6	2	3
TCONS_00014174	Intergenic LncRNAs	476	35.5	Chr03	2	1	0.35	0	0	0	0	0	1.09	0.4	0.57	0	0.07	0.39	6	0	0	0	0	0	15	6	8	0	1	5
TCONS_00014175	Intergenic LncRNAs	469	31.77	Chr03	1	0	0	0	0.12	0	0	0	0.22	0.61	0.14	0.07	0.77	0.47	0	0	2	0	0	0	3	9	2	1	11	6
TCONS_00014176	Intergenic LncRNAs	436	39.45	Chr03	1	0	0	0	0.13	0	0.12	0	1.29	0.95	1.39	0.56	0.82	0.75	0	0	2	0	2	0	16.22	13.02	17.96	7.7	11	8.84
TCONS_00014177	Intergenic LncRNAs	595	47.56	Chr03	1	0	0	0.06	0	0	0	0	3.65	4.79	4.1	3.32	2.19	2.24	0	1	0	0	0	0	62.58	90	72.29	62.46	40	36.1
TCONS_00014189	Intergenic LncRNAs	334	39.52	Chr03	1	0	0.16	0	0.76	0.73	0.29	0	0.1	0	0	0	0	0	1.99	0	9.23	8.98	3.54	0	1	0	0	0	0	0
TCONS_00014265	Intergenic LncRNAs	379	32.19	Chr03	1	0	0.07	0	0.07	0	0	0.14	0.27	0.25	0.18	0	0.09	0.29	1	0	1	0	0	2	3	3	2	0	1	3
TCONS_00014294	Antisense LncRNAs	1496	32.62	Chr03	1	0	0.75	0.91	1.18	0.45	1.02	1.15	0.65	0.32	0.86	0.74	0.57	0.69	41	36	64	25	57	64	28	15	38	35	26	28
TCONS_00014361	Intergenic LncRNAs	222	37.84	Chr03	1	0	0	0	0	1.72	0	0	0	0	0	0	0	0	0	0	0	14	0	0	0	0	0	0	0	0
TCONS_00014454	Intergenic LncRNAs	345	31.59	Chr03	1	0	0.08	0	0.88	0	0.08	0.16	0	0	0.1	0	0	0	1	0	11	0	1	2	0	0	1	0	0	0
TCONS_00014457	Intergenic LncRNAs	410	27.07	Chr03	1	0	0	0	0	0	0.07	0	0	0	0	0	0	0.63	0	0	0	0	1	0	0	0	0	0	0	7
TCONS_00014458	Intergenic LncRNAs	599	37.56	Chr03	1	0	0.05	0	0	0	0	0.18	0.06	0.37	0.23	1	1.31	0.86	1	0	0	0	0	4	1	7	4	19	24	14
TCONS_00014484	Intergenic LncRNAs	439	33.26	Chr03	2	1	0.13	0	0.13	0	0.12	0.25	0	0	0	0	0	0	2	0	2	0	2	4	0	0	0	0	0	0
TCONS_00014500	Intergenic LncRNAs	845	30.53	Chr03	1	0	0	0	0	0	0	0	0.08	0.19	0.08	0.26	0.04	0.35	0	0	0	0	0	0	2	5	2	7	1	8
TCONS_00014503	Bidirectional LncRNAs	612	35.13	Chr03	1	0	0	0	0	0	0	0.04	0.96	1.19	0.88	0.72	1.12	0.73	0	0	0	0	0	1	17	23	16	14	21	12
TCONS_00014509	Intergenic LncRNAs	283	32.51	Chr03	1	0	0.19	0	0	0.67	0.38	0	0	0	0	0	0	0.52	2	0	0	7	4	0	0	0	0	0	0	4
TCONS_00014565	Other	630	37.94	Chr03	1	0	0	0	0.31	0	0.09	0	0	0	0	0	0	0	0	0	7	0	2	0	0	0	0	0	0	0
TCONS_00014586	Intergenic LncRNAs	392	21.68	Chr03	1	0	0	0	0.07	0.69	0	0	0.18	0	0	0	0.08	0	0	0	1	10	0	0	2	0	0	0	1	0
TCONS_00014587	Intergenic LncRNAs	881	30.53	Chr03	1	0	1.56	2.22	2.54	1.33	1.74	1.44	1.42	1.08	1.46	1.08	1.04	2.39	50	52	81	43	57	47	36	30	38	30	28	57
TCONS_00014588	Intergenic LncRNAs	386	32.9	Chr03	1	0	0.07	0	0.29	0.14	0.14	0.14	0.27	0.08	0.09	0.16	0.42	0.1	1	0	4	2	2	2	3	1	1	2	5	1
TCONS_00014601	Intergenic LncRNAs	952	34.45	Chr03	1	0	0	0	0	0	0	0	0.04	0.07	0	0.03	0	0.51	0	0	0	0	0	0	1	2	0	1	0	13
TCONS_00014607	Intergenic LncRNAs	308	34.42	Chr03	1	0	0	0	0	0	0	0	0	1.03	0	0	0	0	0	0	0	0	0	0	0	10	0	0	0	0
TCONS_00014615	Bidirectional LncRNAs	1053	26.69	Chr03	1	0	0.05	0	0	0	0	0	0.53	0.24	0.16	0	0.12	0.11	2	0	0	0	0	0	16	8	5	0	4	3
TCONS_00014661	Antisense LncRNAs	653	32.47	Chr03	1	0	1.35	1.9	0.51	1.12	1.85	0.78	0.96	0.53	0.57	0.73	0.55	1.59	32	33	12	27	45	19	18	11	11	15	11	28
TCONS_00014707	Intergenic LncRNAs	775	34.32	Chr03	1	0	0.46	0.19	0.39	0.49	0.62	0.17	0	0	0	0	0	0.1	13	4	11	14	18	5	0	0	0	0	0	2
TCONS_00014708	Intergenic LncRNAs	558	30.82	Chr03	1	0	25.83	23.46	15.15	13.85	15.04	20.18	2.18	0.97	0.91	3.11	2.69	2.85	524	348	306	284	312	418	35	17	15	55	46	43
TCONS_00014756	Intergenic LncRNAs	372	31.99	Chr03	1	0	0	0	0.74	0	0	0	0	0	0	0	0	0	0	0	10	0	0	0	0	0	0	0	0	0
TCONS_00014777	Intergenic LncRNAs	340	28.82	Chr03	1	0	6.63	4.87	6.66	4.88	5.85	5.07	9.6	8.48	7.95	7.25	3.55	4.9	82	44	82	61	74	64	94	91	80	78	37	45
TCONS_00014802	Bidirectional LncRNAs	1496	31.95	Chr03	1	0	0.22	0.1	0.37	0.15	0.23	0.14	0.26	0.21	0.41	0.13	0.2	0.4	12	4	20	8	13	8	11	10	18	6	9	16
TCONS_00014825	Intergenic LncRNAs	481	32.22	Chr03	2	1	0.23	0	0.66	0	0.3	0.17	0	0	0	0	0	0	4.01	0	11.43	0	5.31	3	0	0	0	0	0	0
TCONS_00014829	Intergenic LncRNAs	1289	36.15	Chr03	1	0	0.04	0	0	0	0	0	1.43	1.18	1.31	1.49	1.01	1.44	2	0	0	0	0	0	53	48	50	61	40	50
TCONS_00014832	Intergenic LncRNAs	877	40.48	Chr03	1	0	0	0	0	0	0	0	0.09	0	0	0.27	0	0	0	0	0	0	0	0	2.27	0	0	7.44	0	0
TCONS_00014840	Antisense LncRNAs	396	40.66	Chr03	1	0	0.49	0.19	0.35	0	0.14	0.48	0.44	0.32	0.09	0.24	0.25	0	7	2	5	0	2	7	5	4	1	3	3	0
TCONS_00014855	Intergenic LncRNAs	305	35.74	Chr03	1	0	0.18	0	0	0	0	0.88	0	0	0	0	0	0	2	0	0	0	0	10	0	0	0	0	0	0
TCONS_00014865	Intergenic LncRNAs	929	34.23	Chr03	1	0	0	0	0	0	0	0	0.52	0.17	0.62	0.68	1.19	0.76	0	0	0	0	0	0	14	5	17	20	34	19
TCONS_00014868	Intergenic LncRNAs	1599	40.34	Chr03	1	0	0	0	0	0	0	0	0	0.12	0	0.26	0.04	0.16	0	0	0	0	0	0	0	6	0	13	2	7
TCONS_00014872	Antisense LncRNAs	968	42.67	Chr03	2	1	1.11	1.07	0.64	0.45	0.87	1.12	0.47	1	0.84	0.73	0.72	0.18	38.97	27.56	22.44	16	31.38	40.34	13.08	30.63	24.05	22.31	21.49	4.7
TCONS_00014873	Bidirectional LncRNAs	1892	37.37	Chr03	1	0	0.39	0.51	0.34	0	0.63	0.02	0.22	0.26	0.55	0.35	0.39	0.77	27.03	25.44	23.56	0	44.62	1.66	11.92	15.37	30.95	20.69	22.51	39.3
TCONS_00014912	Antisense LncRNAs	710	24.79	Chr03	1	0	0	0	0	0.5	0.08	0	0	0	0	0	0	0	0	0	0	13	2	0	0	0	0	0	0	0
TCONS_00014946	Intergenic LncRNAs	368	43.75	Chr03	1	0	0.15	0.1	0	0	0.44	0	0	0	0	0	0	0	2	1	0	0	6	0	0	0	0	0	0	0
TCONS_00014961	Antisense LncRNAs	201	46.27	Chr03	1	0	1.09	0	0	0.54	0	0	0	0.63	0	0.47	0	0	8	0	0	4	0	0	0	4	0	3	0	0
TCONS_00014967	Intergenic LncRNAs	520	50.58	Chr03	1	0	37.51	34.28	42.57	31.97	49.34	38.55	36.46	35.16	32.93	50.42	48.34	37.36	709	474	801	611	954	744	546	577	507	830	770	525
TCONS_00015035	Intergenic LncRNAs	1289	24.28	Chr03	1	0	0.23	0.32	0.06	0	0.19	0.52	0.16	0.17	0.6	0.25	0.15	0.03	11	11	3	0	9	25	6	7	23	10	6	1
TCONS_00015036	Intergenic LncRNAs	1790	29.44	Chr03	1	0	1.46	1.41	1.11	0.55	0.54	1.57	0.74	0.9	1.51	0.9	0.53	0.62	95	67	72	36	36	104	38	51	80	51	29	30
TCONS_00015066	Intergenic LncRNAs	1927	32.43	Chr03	1	0	2.51	1.87	1.49	2.05	1.3	1.62	1.53	0.82	1	1.13	0.8	1.11	176	96	104	145	93	116	85	50	57	69	47	58
TCONS_00015067	Intergenic LncRNAs	829	35.59	Chr03	3	2	0.3	0	0	0	0.1	0.39	0	0	0	0	0	0	9	0	0	0	3	12	0	0	0	0	0	0
TCONS_00015068	Intergenic LncRNAs	648	38.43	Chr03	1	0	0	0.7	0.09	0	0	0	0	0	0	0	0	0	0	12	2	0	0	0	0	0	0	0	0	0
TCONS_00015069	Intergenic LncRNAs	832	40.14	Chr03	1	0	0.03	0.23	0.43	0	0	0.06	0	0	0	0	0	0	1	5	13	0	0	2	0	0	0	0	0	0
TCONS_00015070	Intergenic LncRNAs	611	36.17	Chr03	1	0	0.54	0.86	0.23	0	0	0.13	0	0	0.11	0	0	0	12	14	5	0	0	3	0	0	2	0	0	0
TCONS_00015071	Intergenic LncRNAs	792	32.32	Chr03	1	0	0.38	0.05	0.21	0.17	0	0.1	0	0	0	0	0	0	11	1	6	5	0	3	0	0	0	0	0	0
TCONS_00015072	Intergenic LncRNAs	357	37.82	Chr03	2	1	0.15	0	0	0.69	0.08	0	0	0	0	0	0	0	2	0	0	9	1	0	0	0	0	0	0	0
TCONS_00015074	Intergenic LncRNAs	2040	34.9	Chr03	1	0	0.31	0.29	0.31	0.23	0.29	0.09	0.29	0.17	0.35	0.23	0.18	0.13	23	16	23	17	22	7	17	11	21	15	11	7
TCONS_00015092	Antisense LncRNAs	779	34.27	Chr03	1	0	0.07	0.05	0.43	0	0.28	0.21	0.27	0.08	0.22	0.04	0.08	0.14	2	1	12	0	8	6	6	2	5	1	2	3
TCONS_00015177	Intergenic LncRNAs	930	32.04	Chr03	1	0	0.35	0.08	0.42	0.12	0.17	0.09	0	0	0	0	0	0	12	2	14	4	6	3	0	0	0	0	0	0
TCONS_00015200	Intergenic LncRNAs	612	40.03	Chr03	1	0	0.31	0	0.05	0	0.04	0	0	0	0.06	0.05	0	0	7	0	1	0	1	0	0	0	1	1	0	0
TCONS_00015201	Intergenic LncRNAs	281	24.56	Chr03	1	0	0.2	0	0.1	0	0.38	0	0.25	0	0.12	0.22	0	0	2	0	1	0	4	0	2	0	1	2	0	0
TCONS_00015323	Intergenic LncRNAs	334	43.11	Chr03	1	0	1.56	2.82	4.48	1.04	2.01	0	1.46	2.75	2.52	2.36	1.13	1.66	19	25	54.13	12.77	24.93	0	14	29	24.95	24.97	11.58	15
TCONS_00015352	Intergenic LncRNAs	1530	28.5	Chr03	1	0	0.47	0.59	2.15	2.42	1.25	0.77	0.27	0.31	0.46	1.18	1.77	2.39	26	24	119	136	71	44	12	15	21	57	83	99
TCONS_00015353	Intergenic LncRNAs	421	37.77	Chr03	1	0	0.13	0	0.33	0.58	0.13	0.26	0	0	0.4	0.45	0.23	0.44	2	0	5	9	2	4	0	0	5	6	3	5
TCONS_00015437	Intergenic LncRNAs	655	41.22	Chr03	3	2	0.29	0.34	0.17	0.08	0.04	0	0.32	0	0.21	0.29	0.2	0.11	7	6	4	2	1	0	6	0	4	6	4	2
TCONS_00015463	Intergenic LncRNAs	353	34.56	Chr03	1	0	0	0.64	0.31	0	0.15	0	0.3	1.44	0.48	0.09	0.28	0	0	6	4	0	2	0	3	16	5	1	3	0
TCONS_00015494	Antisense LncRNAs	319	41.07	Chr03	1	0	0	0.12	0	0	0.25	0.17	0.22	0	0.21	0	0.41	0	0	1	0	0	3	2	2	0	2	0	4	0
TCONS_00015496	Intergenic LncRNAs	644	32.3	Chr03	1	0	0.13	0	0	0	0.08	0	0	0	0.05	0	0	0	3	0	0	0	2	0	0	0	1	0	0	0
TCONS_00015507	Antisense LncRNAs	415	31.33	Chr03	1	0	0	0.91	0	0	0.39	0	0	0	0	0	0.16	0	0	10	0	0	6	0	0	0	0	0	2	0
TCONS_00015508	Bidirectional LncRNAs	522	35.44	Chr03	1	0	0.26	0	0.37	0.36	0.05	0.15	0	0	0	0.18	0	0.21	5	0	7	7	1	3	0	0	0	3	0	3
TCONS_00015522	Other	407	28.01	Chr03	1	0	0.34	0.46	1.36	0.67	0.79	0.53	0.34	0.23	0.17	0.39	0.24	0.18	5	5	20	10	12	8	4	3	2	5	3	2
TCONS_00015543	Intergenic LncRNAs	288	31.6	Chr03	1	0	0.1	0	0	1.23	0	0	0.36	0.33	0.23	0.55	0	1.03	1	0	0	13	0	0	3	3	2	5	0	8
TCONS_00015545	Bidirectional LncRNAs	370	34.59	Chr03	1	0	0	0.2	0.07	0	0.44	0	0	0	0	0	0	0	0	2	1	0	6	0	0	0	0	0	0	0
TCONS_00015709	Sense LncRNAs	1849	36.61	Chr03	2	1	1.55	1.59	1.33	0.72	1.53	0.71	1.09	1.25	1.35	0.85	1.08	1.1	104	78	89	49	105	49	58	73	74	50	61	55
TCONS_00015710	Intergenic LncRNAs	262	37.4	Chr03	1	0	0	0	0	0	0	0	0.93	0	0	0	0.12	0	0	0	0	0	0	0	7	0	0	0	1	0
TCONS_00015810	Antisense LncRNAs	446	33.86	Chr03	1	0	0	0	0	0	0.06	0.66	0	0	0	0	0.22	0	0	0	0	0	1	11	0	0	0	0	3	0
TCONS_00015922	Other	284	35.56	Chr03	1	0	0.39	0	0	0.86	0	0.38	0	0.45	0	0	0.11	0.26	4	0	0	9	0	4	0	4	0	0	1	2
TCONS_00015998	Antisense LncRNAs	1453	36.06	Chr03	1	0	9.6	8.36	12.06	9.55	10.94	10.07	12.45	9.18	12.11	11.5	10.58	14.23	507	323	634	510	591	543	521	421	521	529	471	559
TCONS_00016060	Intergenic LncRNAs	662	25.98	Chr03	1	0	0.25	0.06	0.13	0.04	0.08	0.98	0.1	0.19	0.36	0.1	0	0.11	6	1	3	1	2	24	2	4	7	2	0	2
TCONS_00016061	Intergenic LncRNAs	391	43.48	Chr03	1	0	101.24	108.99	138.95	124.2	83.58	90.89	87.38	82.83	96.14	86.28	60.86	107.12	1439	1133	1966	1785	1215	1319	984	1022	1113	1068	729	1132
TCONS_00016076	Intergenic LncRNAs	541	35.67	Chr03	1	0	0	0.21	0	0	0	0	0	0.53	0	0	0	0	0	3	0	0	0	0	0	9	0	0	0	0
TCONS_00016085	Intergenic LncRNAs	531	40.11	Chr03	1	0	0	0	0.47	0	0	0	0.07	0.12	0	0.48	0.06	0	0	0	9	0	0	0	1	2	0	8	1	0
TCONS_00016166	Antisense LncRNAs	1039	29.55	Chr03	1	0	0.58	1.27	0.98	0.94	0.72	0.6	0.8	0.37	0.52	1.76	0.63	1.42	22	35	37	36	28	23	24	12	16	58	20	40
TCONS_00016269	Bidirectional LncRNAs	601	41.76	Chr03	1	0	0	0.06	0.09	0.14	0.58	0.04	0.06	0	0	0.11	0	0.12	0	1	2	3	13	1	1	0	0	2	0	2
TCONS_00016312	Antisense LncRNAs	2378	32.21	Chr03	1	0	12.47	10.66	11.74	9.34	10.06	9.97	13.49	11.01	12.68	11.12	8.14	12.1	1078	674	1010	816	889	880	924	826	893	837	593	778
TCONS_00016365	Bidirectional LncRNAs	1004	37.35	Chr03	1	0	5.32	3.52	4.87	3.74	4.63	2.79	3.39	3.82	3.09	4.66	3.15	3.76	194	94	177	138	173	104	98	121	92	148	97	102
TCONS_00016396	Intergenic LncRNAs	364	35.16	Chr03	1	0	0	0.41	0	0	0	0	0	0.61	0	0	0	0	0	4	0	0	0	0	0	7	0	0	0	0
TCONS_00016670	Antisense LncRNAs	486	51.23	Chr03	1	0	0.4	1.39	0.85	0.11	0.66	0.11	0.93	0.72	0.49	0.84	0.27	0.76	7	18	15	2	12	2	13	11	7	13	4	10
TCONS_00016676	Bidirectional LncRNAs	353	35.69	Chr03	1	0	0.08	0	0.31	0.31	0.15	0.53	0	0.18	0	0.36	0.09	0.1	1	0	4	4	2	7	0	2	0	4	1	1
TCONS_00016677	Intergenic LncRNAs	640	36.88	Chr03	2	1	0	0	0.19	0.13	0.05	0	0.64	0.05	0.07	0	0	0	0	0	4.32	3	1.12	0	11.86	1	1.38	0	0	0
TCONS_00016748	Antisense LncRNAs	329	39.51	Chr03	1	0	0	0.11	0.17	0	0.41	0.33	0.11	0	0	0	0	0.45	0	1	2	0	5	4	1	0	0	0	0	4
TCONS_00016812	Bidirectional LncRNAs	445	38.43	Chr04	1	0	0	0	0.12	0.73	0	0.12	0	0	0	0.07	0.15	0.42	0	0	2	12	0	2	0	0	0	1	2	5
TCONS_00016849	Antisense LncRNAs	1343	31.2	Chr04	1	0	0.33	0.45	0.39	0.75	0.36	0.36	0.7	0.35	0.53	0.59	0.39	0.25	16	16	19	37	18	18	27	15	21	25	16	9
TCONS_00016942	Intergenic LncRNAs	353	35.13	Chr04	1	0	0	0	0	0	0	0	0	0	0	0	0	0.52	0	0	0	0	0	0	0	0	0	0	0	5
TCONS_00016977	Intergenic LncRNAs	259	42.47	Chr04	1	0	0	0	0	0	0.73	0	0	0	0	0	0	0	0	0	0	0	7	0	0	0	0	0	0	0
TCONS_00017013	Other	644	30.75	Chr04	1	0	0	0	0	0	0.08	0.04	0.54	0	0.16	0	0	0	0	0	0	0	2	1	10	0	3	0	0	0
TCONS_00017041	Antisense LncRNAs	319	45.45	Chr04	1	0	0	0	0.09	0.68	0	0	0.65	0.1	0.11	0.2	0.1	0.7	0	0	1	8	0	0	6	1	1	2	1	6
TCONS_00017042	Intergenic LncRNAs	923	39.11	Chr04	1	0	0.06	0.37	0	0.15	0.06	0.15	0	0	0.07	0	0.04	0	2	9	0	5	2	5	0	0	2	0	1	0
TCONS_00017187	Intergenic LncRNAs	333	40.54	Chr04	1	0	0.66	0.23	0	0	0.32	0	0.63	0	0	0	0.1	0	8	2	0	0	4	0	6	0	0	0	1	0
TCONS_00017206	Intergenic LncRNAs	396	32.83	Chr04	1	0	0	0	0.84	0	0	0	0	0	0	0	0	0	0	0	12	0	0	0	0	0	0	0	0	0
TCONS_00017210	Bidirectional LncRNAs	266	39.85	Chr04	1	0	0	0	0.1	0	0.1	0	0	1.19	0	0	0	0	0	0	1	0	1	0	0	10	0	0	0	0
TCONS_00017476	Intergenic LncRNAs	1380	32.83	Chr04	2	1	0	0.23	0.36	0.2	0.18	0.26	0.18	0.39	0.15	0	0.15	0.19	0	8.52	17.96	9.96	9	13.24	7	17.01	6	0	6.37	6.96
TCONS_00017477	Intergenic LncRNAs	1239	33.17	Chr04	2	1	0	0	0.05	0	0	0	0	0.05	0	0	0.07	0.69	0	0	2.04	0	0	0	0	1.99	0	0	2.63	23.04
TCONS_00017478	Intergenic LncRNAs	1101	33.33	Chr04	2	1	0.05	0.36	0	0.47	0	0.07	0	0	0	0.2	0	0	2	10.48	0	19.04	0	2.76	0	0	0	7	0	0
TCONS_00017558	Bidirectional LncRNAs	502	31.08	Chr04	1	0	0.16	0	0.55	0.49	0	0.59	0	0	0	0.06	0	0	3	0	10	9	0	11	0	0	0	1	0	0
TCONS_00017564	Antisense LncRNAs	340	36.18	Chr04	1	0	0	0	0	0	0	0.55	0	0	0	0	0	0	0	0	0	0	0	7	0	0	0	0	0	0
TCONS_00017587	Intergenic LncRNAs	378	38.62	Chr04	1	0	0.22	0.1	0.95	0.14	0.57	0.78	0.09	0.84	0.8	0.25	0.09	0.78	3	1	13	2	8	11	1	10	9	3	1	8
TCONS_00017588	Intergenic LncRNAs	1436	31.13	Chr04	1	0	0.31	0.08	0.42	0.11	0.3	0.34	0.15	0.22	0.05	0.04	0.23	0.46	16	3	22	6	16	18	6	10	2	2	10	18
TCONS_00017591	Other	262	29.39	Chr04	1	0	0	0	0	1.04	0	0	0	0	0	0	0	0	0	0	0	10	0	0	0	0	0	0	0	0
TCONS_00017597	Intergenic LncRNAs	600	34.67	Chr04	1	0	0	0	0	0.54	0.13	0	0	0	0	0	0	0	0	0	0	12	3	0	0	0	0	0	0	0
TCONS_00017625	Intergenic LncRNAs	427	44.5	Chr04	1	0	0.19	0	0.06	0	0.44	0.69	0	0	0	0.07	0	0	3	0	1	0	7	11	0	0	0	1	0	0
TCONS_00017658	Intergenic LncRNAs	860	36.98	Chr04	1	0	0.58	0.66	1.48	0.63	0.69	0.47	0.52	0.74	0.98	0.66	0.72	0.47	18	15	46	20	22	15	13	20	25	18	19	11
TCONS_00017659	Intergenic LncRNAs	812	40.64	Chr04	1	0	0.85	1.02	0.37	0.47	0.56	1.06	1.41	0.62	0.75	0.54	0.52	0.87	25	22	11	14	17	32	33	16	18	14	13	19
TCONS_00017748	Antisense LncRNAs	523	35.37	Chr04	1	0	0.21	0.07	0.11	0.36	0.77	0.05	0.13	0.06	0.39	0.36	0.56	0	4	1	2	7	15	1	2	1	6	6	9	0
TCONS_00017749	Antisense LncRNAs	765	43.79	Chr04	1	0	0.32	0.39	0.33	0.82	0.35	0.04	0.45	0.33	0.53	0.17	0.34	0.68	9	8	9	23	10	1	10	8	12	4	8	14
TCONS_00017755	Intergenic LncRNAs	477	39.62	Chr04	1	0	0.12	0.16	0.58	0	0.23	0.34	0	0.27	0.35	0	0.21	0.16	2	2	10	0	4	6	0	4	5	0	3	2
TCONS_00017756	Intergenic LncRNAs	886	38.6	Chr04	1	0	0.62	0.17	0.09	0	0	0	0.59	0.18	0.08	0.25	0.18	0.13	20	4	3	0	0	0	15	5	2	7	5	3
TCONS_00017766	Intergenic LncRNAs	365	39.45	Chr04	1	0	0	0	0	0	0	0.96	0	0	0	0	0	0	0	0	0	0	0	13	0	0	0	0	0	0
TCONS_00017864	Intergenic LncRNAs	509	33.2	Chr04	1	0	0	0	0.05	0.32	0	0	0	0	0	0.87	0	0	0	0	1	6	0	0	0	0	0	14	0	0
TCONS_00017886	Intergenic LncRNAs	375	33.33	Chr04	1	0	0.37	0.4	0.44	0.44	0.79	0.57	0.74	0.25	1.44	0.17	0.52	0.1	5	4	6	6	11	8	8	3	16	2	6	1
TCONS_00017898	Antisense LncRNAs	620	37.26	Chr04	1	0	1.55	1.27	1.11	1.97	0.69	1.61	2.02	2.15	1.85	1.53	1.21	2.45	35	21	25	45	16	37	36	42	34	30	23	41
TCONS_00017904	Antisense LncRNAs	939	32.48	Chr04	1	0	0.32	0.12	0.44	0.2	0.54	0.2	0.3	0.4	0.4	0.3	0.14	0.32	11	3	15	7	19	7	8	12	11	9	4	8
TCONS_00017981	Intergenic LncRNAs	882	42.29	Chr04	2	1	0.78	0.47	0.28	0.89	0.15	0.46	0.79	0.61	0.46	0.39	0.19	0.55	25	11	9	29	5	15	20	17	12	11	5	13
TCONS_00017997	Intergenic LncRNAs	723	39.28	Chr04	2	1	0.27	0.42	0.76	0.53	0.19	0.75	0.53	0.39	0.75	0.44	0.05	0.41	7	8	20	14	5	20	11	9	16	10	1	8
TCONS_00017998	Intergenic LncRNAs	482	47.72	Chr04	1	0	0.63	0.86	0.63	0.96	0.67	0.95	0.36	0.33	0.14	0.46	0.34	0.08	11	11	11	17	12	17	5	5	2	7	5	1
TCONS_00018000	Sense LncRNAs	635	33.23	Chr04	4	3	0	0	0	0	0.08	0.04	0	0.05	0.37	0	0	0.12	0	0	0	0	2	1	0	1	7	0	0	2
TCONS_00018026	Sense LncRNAs	1565	32.78	Chr04	2	1	0.36	0	0.61	0.49	0.39	0	0.03	0.12	0.19	0.47	0.52	0.81	20.25	0	34.58	28.18	22.79	0	1.2	6	8.79	23.25	25.13	34.14
TCONS_00018041	Intergenic LncRNAs	2530	33.83	Chr04	1	0	0.36	0.76	0.37	0.26	0.37	0.7	0.39	0.18	0.49	0.58	0.22	0.32	33.51	50.8	34.29	24.57	34.95	66.11	28.15	14.55	36.61	46.3	17	21.61
TCONS_00018045	Intergenic LncRNAs	509	33.6	Chr04	1	0	0.11	0	0.05	0	0	0.16	0.75	0.25	0.13	0	0	0	2	0	1	0	0	3	11	4	2	0	0	0
TCONS_00018082	Intergenic LncRNAs	480	39.17	Chr04	1	0	0.67	0.11	0.78	0.24	0.73	1.35	0.14	0.33	0.24	0	0.14	0	11.66	1.44	13.52	4.26	13.05	24	2	5	3.47	0	2	0
TCONS_00018103	Intergenic LncRNAs	1111	34.38	Chr04	1	0	0.3	0.2	0.47	0.27	0.27	0.02	0.59	0.6	0.76	0.34	0.53	0.17	12	6	19	11	11	1	19	21	25	12	18	5
TCONS_00018114	Bidirectional LncRNAs	608	43.75	Chr04	1	0	2.67	2.23	1.77	1.07	2.26	1.82	3.48	1.93	2.72	2.34	2.79	4.08	59	36	39	24	51	41	61	37	49	45	52	67
TCONS_00018184	Intergenic LncRNAs	347	26.51	Chr04	1	0	0.87	0	0	0	0	0.31	0	0	0	0	0	0.43	11	0	0	0	0	4	0	0	0	0	0	4
TCONS_00018185	Antisense LncRNAs	536	43.28	Chr04	1	0	2.21	2.32	3.87	1.93	2.91	2.41	2.07	0.77	1.83	2.42	2.56	3.59	43	33	75	38	58	48	32	13	29	41	42	52
TCONS_00018195	Intergenic LncRNAs	415	31.57	Chr04	1	0	0	0	0.07	0	0	0.65	0	0	0	0	0	0	0	0	1	0	0	10	0	0	0	0	0	0
TCONS_00018212	Intergenic LncRNAs	354	43.79	Chr04	1	0	0	0	0.16	0	0.15	0	0	0.27	0	0.62	0.09	0	0	0	2	0	2	0	0	3	0	7	1	0
TCONS_00018216	Intergenic LncRNAs	1009	38.75	Chr04	1	0	0.47	0.56	0.61	1.03	1.56	0.67	2.09	1.76	2.34	0.91	1.16	0.82	17.12	14.95	22.12	38.29	58.47	25	60.79	56	69.84	29	35.95	22.32
TCONS_00018217	Intergenic LncRNAs	1368	30.92	Chr04	1	0	0.3	0.32	0.48	0.4	0.33	0.2	0.36	0.51	0.64	0.67	0.44	0.77	15	11.7	24	20.36	17	10	14.13	22.08	26	29	18.37	28.48
TCONS_00018218	Intergenic LncRNAs	1609	39.65	Chr04	1	0	0.38	0.86	0.58	0.52	0.43	0.22	0.43	0.95	0.82	0.75	0.49	1.33	22	37	34	31	26	13	20	48	39	38	24	58
TCONS_00018219	Intergenic LncRNAs	881	37.23	Chr04	1	0	0.22	0	0.06	0.49	0.09	0.09	0.39	0.18	0.19	0.14	0.26	0.13	7	0	2	16	3	3	10	5	5	4	7	3
TCONS_00018221	Intergenic LncRNAs	1624	41.32	Chr04	1	0	0.25	0.49	0.27	0.3	0.31	0.61	0.45	0.23	0.15	0.08	0.28	0.25	15	21	16	18	19	37	21	12	7	4	14	11
TCONS_00018256	Intergenic LncRNAs	1099	44.59	Chr04	3	2	3.4	2.57	4.2	4.18	3.4	2.7	2.43	2.19	2.03	2.13	2.55	2.66	136	75	167	169	139	110	77	76	66	74	86	79
TCONS_00018271	Intergenic LncRNAs	487	39.63	Chr04	1	0	0	0	0.06	0	0.06	0.06	0	0	0.14	0	0.47	0	0	0	1	0	1	1	0	0	2	0	7	0
TCONS_00018307	Bidirectional LncRNAs	448	47.54	Chr04	2	1	6.32	4.95	5.43	3.28	4.02	4.81	5.27	5.31	5.73	3.74	4.95	5.95	103	59	88	54	67	80	68	75	76	53	68	72
TCONS_00018312	Intergenic LncRNAs	230	30.87	Chr04	1	0	0.24	0.82	0.36	0	0.7	0	0	0.14	0.15	0	0.14	0.32	2	5	3	0	6	0	0	1	1	0	1	2
TCONS_00018315	Intergenic LncRNAs	331	39.58	Chr04	1	0	21.94	16.25	8.68	6.58	29.42	16.28	20.98	22.4	19.18	29.11	35.41	12.3	264	143	104	80	362	200	200	234	188	305	359	110
TCONS_00018316	Intergenic LncRNAs	239	38.49	Chr04	1	0	0.92	0	0.35	0	0.34	0	0.44	0.27	0.28	0.4	0	0	8	0	3	0	3	0	3	2	2	3	0	0
TCONS_00018330	Intergenic LncRNAs	397	31.74	Chr04	1	0	0	0	0	0	0.34	0	0	0	0	0.16	0	0	0	0	0	0	5	0	0	0	0	2	0	0
TCONS_00018432	Intergenic LncRNAs	352	23.58	Chr04	1	0	0	0.21	0.24	0	0	0.77	0	0	0	0	0	0	0	2	3	0	0	10	0	0	0	0	0	0
TCONS_00018433	Intergenic LncRNAs	547	26.69	Chr04	1	0	0	0	0	0.55	0	0	0	0	0	0	0	0.14	0	0	0	11	0	0	0	0	0	0	0	2
TCONS_00018451	Intergenic LncRNAs	415	46.27	Chr04	1	0	0.27	1.18	0.93	0	0.78	0.97	0.33	0	0.33	1.14	0.31	0.45	4	13	14	0	12	15	4	0	4	15	4	5
TCONS_00018464	Bidirectional LncRNAs	300	39.33	Chr04	1	0	0	0	0	0.09	0	0.54	0	0	0	0	0	0	0	0	0	1	0	6	0	0	0	0	0	0
TCONS_00018479	Intergenic LncRNAs	807	39.65	Chr04	1	0	0	0	0	0.94	0.17	0	0	0	0.21	0.16	0	0.14	0	0	0	28	5	0	0	0	5	4	0	3
TCONS_00018493	Intergenic LncRNAs	823	30.5	Chr04	1	0	0	0	0.2	0	0.03	0.1	0	0	0	0	0	0	0	0	6	0	1	3	0	0	0	0	0	0
TCONS_00018494	Intergenic LncRNAs	492	42.28	Chr04	1	0	4.53	4.05	3.99	5.14	4.26	4.71	5.72	4.9	5.29	3.92	4.98	4.14	81	53	71	93	78	86	81	76	77	61	75	55
TCONS_00018503	Intergenic LncRNAs	3210	31.81	Chr04	4	3	1.32	1.03	1.63	1.44	1.47	1.05	1.08	0.91	0.98	0.96	0.76	0.54	154	88	189	170	176	125	100	92	93	98	75	47
TCONS_00018505	Bidirectional LncRNAs	648	29.94	Chr04	1	0	0	0	0.17	0.38	0.46	0	0.11	0	0.1	0	0.5	0	0	0	4	9	11	0	2	0	2	0	10	0
TCONS_00018620	Intergenic LncRNAs	1227	36.35	Chr04	1	0	0.78	0.61	0.77	0.24	0.99	0.83	0.59	0.75	1.02	1.29	0.93	1.27	35	20	34	11	45	38	21	29	37	50	35	42
TCONS_00018656	Intergenic LncRNAs	862	34.8	Chr04	2	1	0	0	0	0	0	0	0	2.19	0	0.04	2.61	2.8	0	0	0	0	0	0	0	59.61	0	1.07	68.91	65.12
TCONS_00018657	Intergenic LncRNAs	1034	28.34	Chr04	1	0	13.49	10.44	19	20.63	15.22	15.32	8.6	6.45	9.31	12.92	7.8	12.81	507	287	711	784	585	588	256	210.39	285	422.93	247.09	357.88
TCONS_00018659	Intergenic LncRNAs	1611	28.43	Chr04	1	0	1.21	1.19	1.73	1.27	1.27	1.25	0.97	0.71	0.55	0.96	1.01	1.1	71	51	101	75	76	75	45	36	26	49	50	48
TCONS_00018660	Intergenic LncRNAs	317	29.65	Chr04	1	0	0	0.12	0	0	0	0.85	0	0	0	0	0	0	0	1	0	0	0	10	0	0	0	0	0	0
TCONS_00018669	Intergenic LncRNAs	2743	34.34	Chr04	1	0	6.84	5.35	8.73	6.97	7.23	5.36	8.77	7.75	8.9	8.56	8.25	9.87	682	390	867	703	737	546	693	671	723	743	693	732
TCONS_00018773	Intergenic LncRNAs	906	40.4	Chr04	2	1	0.55	0.79	0.49	0.66	1.04	1.19	0.73	0.45	0.97	1.01	0.72	0.65	18	19	16	22	35	40	19	13	26	29	20	16
TCONS_00018789	Intergenic LncRNAs	2309	32.35	Chr04	2	1	0.37	0.36	0.3	0.15	0.31	0.39	0.53	0.36	0.72	0.36	0.32	0.36	30.7	22	25	13	26.41	33	34.94	26.23	49.06	26.28	22.9	22.36
TCONS_00018790	Intergenic LncRNAs	861	35.54	Chr04	3	2	0.17	0	0	0	0.42	0	0.2	0.25	0.23	0.21	0.35	0.07	5.3	0	0	0	13.59	0	5.06	6.77	5.94	5.72	9.1	1.64
TCONS_00018819	Intergenic LncRNAs	597	38.36	Chr04	1	0	0	0	0	0.64	0.14	0.14	0	0	0	0	0	0	0	0	0	14	3	3	0	0	0	0	0	0
TCONS_00018883	Bidirectional LncRNAs	1219	38.47	Chr04	1	0	0.5	0.06	0.48	0.67	0.31	0.31	2.19	2.29	2.47	2.31	1.93	3.4	22	2	21	30	14	14	77	88	89	89	72	112
TCONS_00018935	Intergenic LncRNAs	1276	29.86	Chr04	3	2	0.6	0.44	1.32	0.85	1.01	0.87	0.52	0.4	0.77	0.82	0.49	1.19	28	15	61	40	48	41	19	16	29	33	19	41
TCONS_00019151	Bidirectional LncRNAs	789	38.78	Chr04	1	0	1.12	1.19	0.98	1.41	0.82	1.43	0.79	0.48	0.68	0.8	1.03	0.94	32	25	28	41	24	42	18	12	16	20	25	20
TCONS_00019209	Intergenic LncRNAs	632	26.27	Chr04	1	0	0.22	0	0.26	0.22	0	0	0.05	0.3	0.53	0	0.05	0.06	5	0	6	5	0	0	1	6	10	0	1	1
TCONS_00019246	Sense LncRNAs	382	36.65	Chr04	3	2	68.49	62.75	81.35	96.61	79.51	53.02	123.91	104.21	96.37	64.32	69.9	69.14	951.12	637.29	1124.51	1356.51	1129.18	751.75	1363.25	1256.15	1089.99	777.87	817.94	713.81
TCONS_00019330	Intergenic LncRNAs	498	36.14	Chr04	1	0	0	0.15	0	0.87	0.38	1.24	0.14	0.06	0	0.32	0.33	0.45	0	2	0	16	7	23	2	1	0	5	5	6
TCONS_00019334	Other	457	42.67	Chr04	2	1	0.48	0.91	0	0.12	0.41	0.18	0	0.21	1.18	0.21	0.71	1.05	8	11	0	2	7	3	0	3	16	3	10	13
TCONS_00019336	Bidirectional LncRNAs	259	33.98	Chr04	1	0	0	0	0	0	0	0	0	0	0	0	0.88	0	0	0	0	0	0	0	0	0	0	0	7	0
TCONS_00019350	Bidirectional LncRNAs	374	41.44	Chr04	1	0	0	0	0	0	0	0	0	0	0	0.68	0	0	0	0	0	0	0	0	0	0	0	8	0	0
TCONS_00019357	Antisense LncRNAs	330	29.7	Chr04	1	0	1.25	0.57	0.59	0.49	0.73	0.65	1.26	2.11	2.05	0.38	0.99	1.01	15	5	7	6	9	8	12	22	20	4	10	9
TCONS_00019369	Antisense LncRNAs	310	46.13	Chr04	1	0	0.71	0.73	0.45	0.18	0.87	0.52	0.34	0	0.22	0.61	0.63	0.24	8	6	5	2	10	6	3	0	2	6	6	2
TCONS_00019430	Intergenic LncRNAs	1247	38.97	Chr04	1	0	0.33	0.12	0.29	0	0.19	0.04	0.25	0.33	0.03	0.13	0.21	0.36	15	4	13	0	9	2	9	13	1	5	8	12
TCONS_00019530	Intergenic LncRNAs	495	38.38	Chr04	1	0	0.06	0	0.06	0.11	0	0.54	0	0.51	0	0.38	0	0	1	0	1	2	0	10	0	8	0	6	0	0
TCONS_00019624	Intergenic LncRNAs	341	40.47	Chr04	1	0	0	0	0.08	0	0	0	0	0	0	0.93	0	0	0	0	1	0	0	0	0	0	0	10	0	0
TCONS_00019725	Intergenic LncRNAs	1304	27.68	Chr04	1	0	0.82	0.12	0.13	0.46	0.31	0.1	0.11	0.19	0.36	0.1	0.35	0.11	39	4	6	22	15	5	4	8	14	4	14	4
TCONS_00019758	Antisense LncRNAs	549	39.53	Chr04	1	0	0.25	0.27	0.45	0	0.05	0	0	0	0	0.17	0.24	0	5	4	9	0	1	0	0	0	0	3	4	0
TCONS_00019787	Bidirectional LncRNAs	911	36.11	Chr04	1	0	0.36	0	0.15	0.21	0.09	0.24	0.08	0.28	0.52	0.14	0.11	0.37	12	0	5	7	3	8	2	8	14	4	3	9
TCONS_00019839	Bidirectional LncRNAs	1024	35.35	Chr04	1	0	0.35	0.51	0.54	0.72	0.37	0.21	0.37	0.59	0.63	0.12	0.7	0.14	13	14	20	27	14	8	11	19	19	4	22	4
TCONS_00019842	Intergenic LncRNAs	370	31.62	Chr04	1	0	0	0.1	0	0.66	0	0	0.19	0	0	0	0	0	0	1	0	9	0	0	2	0	0	0	0	0
TCONS_00019861	Intergenic LncRNAs	465	29.03	Chr04	1	0	0.1	0.72	2.29	1.34	0.75	3.4	0	0	0	0	0	0	1.73	8.88	38.54	22.9	12.91	58.6	0	0	0	0	0	0
TCONS_00019877	Intergenic LncRNAs	389	38.56	Chr04	1	0	0.07	0.97	0.36	0	0	0	0	0	0	0	0	0	1	10	5	0	0	0	0	0	0	0	0	0
TCONS_00019879	Other	680	39.12	Chr04	3	2	0.08	0	0.12	0.04	0.4	0.4	0.15	0.05	0.15	0.37	0.34	0.54	2	0	3	1	10	10	3	1	3	8	7	10
TCONS_00019904	Intergenic LncRNAs	615	27.48	Chr04	1	0	0	0.31	0.04	0	0	0.44	0	0	0	0	0	0	0	5	1	0	0	10	0	0	0	0	0	0
TCONS_00019920	Bidirectional LncRNAs	314	35.35	Chr04	1	0	0	0	0.26	1.13	0	0	0	0.1	0	0	0	0	0	0	3	13	0	0	0	1	0	0	0	0
TCONS_00019952	Intergenic LncRNAs	622	33.44	Chr04	1	0	0	0.24	0.09	0	0.17	0	0.06	0.05	0	0.05	0.31	0.65	0	4	2	0	4	0	1	1	0	1	6	11
TCONS_00019969	Intergenic LncRNAs	360	38.61	Chr04	1	0	0	0	0	0	0	0.15	0	0	0	0	0	0	0	0	0	0	0	2	0	0	0	0	0	0
TCONS_00020108	Intergenic LncRNAs	1068	35.58	Chr04	2	1	0.28	0.24	0.19	0.38	0.2	0	0.36	0.18	0.28	0.05	0.06	0.17	11	6.92	7.51	15	7.8	0	11	6	9	1.73	1.89	5
TCONS_00020109	Intergenic LncRNAs	347	42.07	Chr04	2	1	0	0	0	0	0	0.78	0	0	0	0	0	0	0	0	0	0	0	10	0	0	0	0	0	0
TCONS_00020110	Intergenic LncRNAs	1718	34.28	Chr04	3	2	0	0.13	0.15	0	0.03	0.19	0	0	0	0.08	0.04	0	0	6.08	9.49	0	2.2	12	0	0	0	4.27	2.11	0
TCONS_00020111	Intergenic LncRNAs	571	31.52	Chr04	1	0	0	0	0.15	0	0.61	0	0.06	0.11	0	0.17	0	0	0	0	3	0	13	0	1	2	0	3	0	0
TCONS_00020112	Intergenic LncRNAs	686	29.15	Chr04	1	0	0	0	0.32	0.44	0.12	0.16	0	0	0	0.18	0	0.16	0	0	8	11	3	4	0	0	0	4	0	3
TCONS_00020123	Other	694	26.37	Chr04	1	0	0	0	0	0	0	0	0	0.41	0	0.05	0.14	0	0	0	0	0	0	0	0	9	0	1	3	0
TCONS_00020128	Intergenic LncRNAs	403	43.42	Chr04	1	0	0.2	0.19	0.27	0.47	0.33	0.33	0	0	0	0	0	0	3	2	4	7	5	5	0	0	0	0	0	0
TCONS_00020130	Intergenic LncRNAs	348	32.76	Chr04	1	0	0	0	0	0	0	0.77	0	0	0	0	0	0	0	0	0	0	0	10	0	0	0	0	0	0
TCONS_00020142	Bidirectional LncRNAs	362	33.98	Chr04	1	0	0	0	0	0	0	0.74	0	0	0	0	0	0	0	0	0	0	0	10	0	0	0	0	0	0
TCONS_00020179	Antisense LncRNAs	2386	33.15	Chr04	1	0	0.44	0.24	0.31	0.27	0.21	0.77	0.48	0.53	0.25	0.4	0.25	0.31	38	15	27	24	19	68	33	40	18	30	18	20
TCONS_00020198	Intergenic LncRNAs	747	36.68	Chr04	1	0	0.41	0.1	0.15	0.15	0.07	0.36	0.09	0	0.27	0.13	0.17	0.15	11	2	4	4	2	10	2	0	6	3	4	3
TCONS_00020306	Bidirectional LncRNAs	1160	32.67	Chr04	1	0	0.43	0.42	0.38	0.21	0.12	0.44	0.39	0.19	0.38	0.38	0.45	0.38	18	13	16	9	5	19	13	7	13	14	16	12
TCONS_00020334	Bidirectional LncRNAs	1317	26.42	Chr04	1	0	0.04	0	0.13	0.33	0.33	0.04	0.21	0.14	0.08	0.12	0.02	0.31	2	0	6	16	16	2	8	6	3	5	1	11
TCONS_00020388	Intergenic LncRNAs	958	33.82	Chr04	1	0	0.2	0.47	0.81	0.45	0.81	0.51	0.11	0.1	0.63	0.33	0.27	1.27	7	12	28	16	29	18	3	3	18	10	8	33
TCONS_00020414	Antisense LncRNAs	668	38.32	Chr04	1	0	0.82	0.51	0.29	0.77	0.36	0.52	0.05	0.24	0.56	0.09	0.34	0.5	20	9	7	19	9	13	1	5	11	2	7	9
TCONS_00020419	Intergenic LncRNAs	455	42.64	Chr04	1	0	0.18	0	0.3	0	0.12	0	0.08	0	0	0.07	0	0.65	3	0	5	0	2	0	1	0	0	1	0	8
TCONS_00020420	Intergenic LncRNAs	978	34.36	Chr04	1	0	0.11	0.08	0.71	0.14	0.36	0.3	0.21	0.16	0.03	0.29	0.2	0.49	4	2	25	5	13	11	6	5	1	9	6	13
TCONS_00020487	Intergenic LncRNAs	623	39.33	Chr04	1	0	0.53	0.78	0.09	0	0.3	0	0.28	0.2	0.22	0.15	0.16	0.3	12	13	2	0	7	0	5	4	4	3	3	5
TCONS_00020488	Intergenic LncRNAs	1089	44.54	Chr04	1	0	1.02	0.31	0.86	1.08	0.55	0.17	1.08	0.29	0.87	0.86	0.68	0	40.44	8.84	33.71	43.11	22.1	6.93	33.9	9.9	28	29.5	22.82	0
TCONS_00020514	Intergenic LncRNAs	557	41.65	Chr04	1	0	0.1	0	0	0	0	0.1	0	0	0	0	0.47	0	2	0	0	0	0	2	0	0	0	0	8	0
TCONS_00020566	Intergenic LncRNAs	829	37.27	Chr04	1	0	0	0	0.47	0.33	0.16	0	0	0	0	0	0	0.13	0	0	14	10	5	0	0	0	0	0	0	3
TCONS_00020571	Antisense LncRNAs	882	36.17	Chr04	1	0	0.28	0.26	0	0.43	0.18	0.21	0.28	0.18	0.46	0.04	0	0.21	9	6	0	14	6	7	7	5	12	1	0	5
TCONS_00020593	Intergenic LncRNAs	635	45.2	Chr04	1	0	0	0	0	0.26	0.04	0	0.11	0	0	0	0	0	0	0	0	6	1	0	2	0	0	0	0	0
TCONS_00020608	Bidirectional LncRNAs	1525	37.44	Chr04	1	0	0.34	0.15	0.22	0.16	0.14	0.02	0.39	0.31	0.38	0.08	0.02	0	19	6	12	9	8	1	17	15	17	4	1	0
TCONS_00020662	Bidirectional LncRNAs	937	30.84	Chr04	1	0	0	0.04	0.15	0.26	0.29	0.12	0.07	0	0	0.07	0.07	0.12	0	1	5	9	10	4	2	0	0	2	2	3
TCONS_00020691	Intergenic LncRNAs	501	38.12	Chr04	1	0	0	0.08	0.22	0.33	0.38	0	0	1.01	0.27	0.57	0.13	0.22	0	1	4	6	7	0	0	16	4	9	2	3
TCONS_00020745	Intergenic LncRNAs	245	33.88	Chr04	1	0	0	0	0	1.44	0	0	0	0	0	0	0	0	0	0	0	13	0	0	0	0	0	0	0	0
TCONS_00020748	Intergenic LncRNAs	1598	35.23	Chr04	1	0	0.02	0.38	0.12	0.43	0.08	0.02	0.15	0.1	0.38	0.23	0.12	0	1	16.32	7.13	25	5	1	7.07	5.2	18	11.55	6	0
TCONS_00020750	Intergenic LncRNAs	1613	35.28	Chr04	1	0	0.24	0.21	0.29	0.12	0.28	0.32	0.39	0.18	0.25	0.2	0.1	0.18	14	9	17	7	17	19	18	9	12	10	5	8
TCONS_00020751	Intergenic LncRNAs	781	26.76	Chr04	1	0	0.11	0	0.04	0	0.21	0.41	0.18	0	0	0.08	0.08	0	3	0	1	0	6	12	4	0	0	2	2	0
TCONS_00020752	Intergenic LncRNAs	1794	34.34	Chr04	1	0	0.25	0.31	0.3	0.27	0.29	0.1	0.16	0.47	0.77	0.3	0.31	0.44	16	15	19.5	18	19.66	6.64	8.42	26.61	41	17	17	21.51
TCONS_00020755	Intergenic LncRNAs	1632	30.82	Chr04	1	0	0	0	0	0	0	0	0.13	0.1	0.19	0.06	0.36	0.2	0	0	0	0	0	0	6	5	9	3	18	9
TCONS_00020764	Bidirectional LncRNAs	594	40.74	Chr04	3	2	0	0.19	0.42	0	0	0	0	0.05	0.28	0.05	0.11	0	0	3	9	0	0	0	0	1	5	1	2	0
TCONS_00020765	Bidirectional LncRNAs	1220	35.57	Chr04	3	2	0.14	0.25	0.18	0.45	0.24	0.27	0.37	0.34	0.44	0.36	0.27	0.33	6	8	8	20	11	12	13	13	16	14	10	11
TCONS_00020796	Intergenic LncRNAs	440	43.41	Chr04	1	0	0.38	1.03	0.94	0	0.73	0.06	0	0	0	0	0	0	6	12	15	0	12	1	0	0	0	0	0	0
TCONS_00020819	Other	465	48.82	Chr04	1	0	0.89	0.16	0.95	0	0.46	0.12	0.6	0.27	0.29	0.41	0.42	0.24	15	2	16	0	8	2	8	4	4	6	6	3
TCONS_00020824	Bidirectional LncRNAs	2546	35.66	Chr04	1	0	0.3	0.25	0.36	0.43	0.51	0.15	0.57	0.11	0.29	0.42	0.37	0.76	28	17	33	40	48	14	42	9	22	34	29	52
TCONS_00020839	Intergenic LncRNAs	391	36.32	Chr04	1	0	0.35	0.96	0	0	0	0.28	0	0	0	0	0	0	5	10	0	0	0	4	0	0	0	0	0	0
TCONS_00020848	Intergenic LncRNAs	481	34.72	Chr04	1	0	0.46	0	0.06	0.06	0.22	0	0.07	0	0	0.07	0	0.08	8	0	1	1	4	0	1	0	0	1	0	1
TCONS_00020849	Intergenic LncRNAs	630	34.76	Chr04	1	0	0	0	0	0	0.43	0	0	0	0	0	0	0	0	0	0	0	10	0	0	0	0	0	0	0
TCONS_00020850	Intergenic LncRNAs	308	35.39	Chr04	1	0	0	0	0	0	0	0.87	0	0	0	0	0	0	0	0	0	0	0	10	0	0	0	0	0	0
TCONS_00020901	Intergenic LncRNAs	2047	31.07	Chr04	1	0	0.24	0.33	0.26	0.15	0.45	0.47	0.42	0.59	0.31	0.31	0.37	0.42	18	18	19	11	34	36	25	38	19	20	23	23
TCONS_00020903	Intergenic LncRNAs	619	30.53	Chr04	1	0	0.09	0.91	0.22	0.22	0.26	0.26	1.63	0.46	0.71	0.51	0.74	0.12	2	15	5	5	6	6	29	9	13	10	14	2
TCONS_00020912	Intergenic LncRNAs	259	37.07	Chr04	1	0	0	0	0	1.47	0	0	0	0	0	0	0	0	0	0	0	14	0	0	0	0	0	0	0	0
TCONS_00020920	Intergenic LncRNAs	797	35.63	Chr04	1	0	0.07	0.05	0.1	0.31	0	0	0.35	0.08	0	0.28	0	0	2	1	3	9	0	0	8	2	0	7	0	0
TCONS_00020962	Intergenic LncRNAs	611	36.66	Chr04	1	0	0.05	0	0.14	0	0	0.09	0	0	0.33	0	0	0	1	0	3	0	0	2	0	0	6	0	0	0
TCONS_00020963	Intergenic LncRNAs	916	37.77	Chr04	1	0	0.3	0.25	0.03	0.36	0.09	0.38	0.34	0.31	0.04	0.21	0.21	0.24	10	6	1	12	3	13	9	9	1	6	6	6
TCONS_00020964	Intergenic LncRNAs	866	35.1	Chr04	2	1	1.43	2.08	1.5	1.26	1.55	1.03	1.84	2.01	1.99	0.8	1.92	1.58	45	48	47	40	50	33	46	55	51	22	51	37
TCONS_00020965	Antisense LncRNAs	599	42.74	Chr04	1	0	0.14	0	0	0.32	0	0	0	0	0.56	0.16	0.05	0	3	0	0	7	0	0	0	0	10	3	1	0
TCONS_00021091	Antisense LncRNAs	940	45	Chr04	3	2	0.44	0.36	0.15	0.32	0.09	0.26	0.55	0.4	0.75	0.1	0.07	0.35	15	9	5	11	3	9	15	12	21	3	2	9
TCONS_00021092	Intergenic LncRNAs	1595	41.07	Chr04	1	0	0	0.05	0.23	0.02	0.44	0.2	0.04	0.1	0.04	0.14	0.1	0	0	2	13	1	26	12	2	5	2	7	5	0
TCONS_00021096	Intergenic LncRNAs	1199	32.19	Chr04	1	0	3.12	3.33	5.21	5.06	4.24	3.75	2.29	2.22	3.3	4.93	4.3	3.98	136	106	226	223	189	167	79	84	117	187	158	129
TCONS_00021107	Intergenic LncRNAs	3360	34.58	Chr04	2	1	0.89	0.57	0.46	0.56	0.82	0.87	0.54	0.96	1.02	0.82	0.49	0.84	109.18	51.28	56.31	69.59	102.08	108.3	51.86	101.29	101.27	87.27	50.72	75.86
TCONS_00021108	Intergenic LncRNAs	1934	35.16	Chr04	4	3	0	0.25	0.06	0.3	0.19	0.12	0.14	0.66	0.12	0.13	0.38	0.13	0	12.74	4.05	21.57	13.44	8.69	7.64	40.37	6.73	7.82	22.55	6.61
TCONS_00021109	Intergenic LncRNAs	3838	33.79	Chr04	2	1	0.35	0.81	0.58	0.76	0.48	0.55	0.92	0.06	0.43	0.37	0.3	0.59	49.5	82.96	80.08	107.52	68.42	78.6	101.21	7.34	48.66	44.69	35.77	61.38
TCONS_00021110	Intergenic LncRNAs	3364	34.42	Chr04	3	2	0.31	0.02	0.15	0.14	0.06	0.56	0.04	0	0.11	0.21	0.17	0.52	37.32	2.02	18.55	17.32	7.06	70.41	4.29	0	11.34	22.22	17.96	47.15
TCONS_00021131	Intergenic LncRNAs	343	45.48	Chr04	1	0	0	0	0	0	0	0	1.01	0.55	0	0.18	0	0	0	0	0	0	0	0	10	6	0	2	0	0
TCONS_00021182	Intergenic LncRNAs	1402	33.67	Chr04	2	1	0.06	0	0.1	0	0	0.06	0.57	0.77	0.77	0.54	1	0.13	3	0	5	0	0	3	23	34	32	24	43	5
TCONS_00021183	Intergenic LncRNAs	328	31.1	Chr04	1	0	0	0.34	0	0	0	0	0.21	0.19	0.93	0.96	0.8	1.8	0	3	0	0	0	0	2	2	9	10	8	16
TCONS_00021204	Intergenic LncRNAs	517	43.13	Chr04	1	0	0.8	0.44	0.96	0.37	0.42	0.47	1.41	0.8	0.72	0.06	0.51	0.79	15	6	18	7	8	9	21	13	11	1	8	11
TCONS_00021300	Intergenic LncRNAs	2421	32.59	Chr04	1	0	0.09	0.19	0.32	0.33	0.22	0.17	0.27	0.21	0.38	0.1	0.16	0.5	8	12	28	29	20	15	19	16	27	8	12	33
TCONS_00021329	Intergenic LncRNAs	443	41.76	Chr04	1	0	0.37	0.42	0.12	0.92	0.91	0.12	0	0.29	0	0.07	0.15	0.25	6	5	2	15	15	2	0	4	0	1	2	3
TCONS_00021336	Intergenic LncRNAs	254	38.58	Chr04	1	0	0	0	0	0.86	0	0	0	0	0	0	0	0	0	0	0	8	0	0	0	0	0	0	0	0
TCONS_00021396	Intergenic LncRNAs	297	51.18	Chr04	1	0	0	0	0	0	0	1	0	0	0	0	0	0	0	0	0	0	0	11	0	0	0	0	0	0
TCONS_00021527	Bidirectional LncRNAs	918	34.53	Chr04	1	0	1.5	1.19	0.87	0.95	1.03	1.03	2.08	0.72	1.1	1.03	0.78	1.49	50	29	29	32	35	35	55	21	30	30	22	37
TCONS_00021623	Intergenic LncRNAs	598	37.29	Chr04	1	0	1.66	1.19	1.48	1.41	1.89	1.4	1.16	1.06	1.07	1.27	0.38	1.36	36	19	32	31	42	31	20	20	19	24	7	22
TCONS_00021645	Bidirectional LncRNAs	288	42.36	Chr04	1	0	0	0	0	0	0	0	0	0	0.82	0	0	0	0	0	0	0	0	0	0	0	7	0	0	0
TCONS_00021696	Intergenic LncRNAs	378	29.1	Chr04	1	0	0	0.2	0.37	0	0.07	0.71	0	0	0	0.17	0	0.2	0	2	5	0	1	10	0	0	0	2	0	2
TCONS_00021821	Intergenic LncRNAs	778	40.23	Chr04	2	1	0.25	0	0.14	0	0.03	0	0.31	0.04	0.3	0.12	0.25	0.14	7	0	4	0	1	0	7	1	7	3	6	3
TCONS_00021829	Bidirectional LncRNAs	464	37.07	Chr04	1	0	0	0	0	0	0	0.58	0.22	0.34	0	0	0.07	0	0	0	0	0	0	10	3	5	0	0	1	0
TCONS_00021830	Bidirectional LncRNAs	1602	32.83	Chr04	1	0	0.93	0.54	0.69	0.24	0.5	0.37	0.56	0.44	0.67	1.14	0.45	0.76	54	23	40	14	30	22	26	22	32	58	22	33
TCONS_00021831	Bidirectional LncRNAs	687	23.14	Chr04	1	0	0.4	0.05	0.12	0.12	0.43	0.98	0.15	0	0	0	0.14	0	10	1	3	3	11	25	3	0	0	0	3	0
TCONS_00021853	Bidirectional LncRNAs	413	26.88	Chr04	1	0	0.2	0.09	0.07	0	0.07	0	0.92	0.31	0	0	0	0	3	1	1	0	1	0	11	4	0	0	0	0
TCONS_00021952	Intergenic LncRNAs	2162	31.54	Chr04	1	0	0.38	0.3	0.5	0.49	0.32	0.27	0.61	0.31	0.48	0.67	0.82	1.32	30	17	39	39	26	22	38	21	31	46	54	77
TCONS_00021953	Intergenic LncRNAs	1102	33.76	Chr04	2	1	0.15	0	0	0.61	0.51	0.22	0	0	0	1.29	0.93	0	5.99	0	0	24.9	20.98	8.99	0	0	0	45	31.45	0
TCONS_00021954	Intergenic LncRNAs	1103	33.82	Chr04	2	1	0	0.27	0.83	0	0	0	0.85	0.49	0.7	0	0.02	1.21	0.01	8	33	0.1	0.02	0.01	27	17	23	0	0.55	36
TCONS_00021958	Other	795	34.59	Chr04	1	0	0.59	0.09	0.1	0	0	0.07	0.22	0.36	0	0.36	0.57	0.84	17	2	3	0	0	2	5	9	0	9	14	18
TCONS_00021984	Intergenic LncRNAs	360	33.06	Chr04	1	0	0	0	0	0.3	0.15	0	0	0	0.56	0.09	0	0	0	0	0	4	2	0	0	0	6	1	0	0
TCONS_00021999	Antisense LncRNAs	209	34.45	Chr04	1	0	0	0	0	0	0	1.29	0	0	0	0	0	0	0	0	0	0	0	10	0	0	0	0	0	0
TCONS_00022157	Intergenic LncRNAs	211	26.54	Chr04	1	0	0	0	0	1.29	0	0	0	0	0	0	0	0	0	0	0	10	0	0	0	0	0	0	0	0
TCONS_00022162	Intergenic LncRNAs	235	35.74	Chr04	1	0	0	0.68	0	0	0	0	0	0	0	0	0	0	0	4.26	0	0	0	0	0	0	0	0	0	0
TCONS_00022175	Other	3694	32.05	Chr04	1	0	1	1.67	1.74	1.54	2.17	1.84	1.64	1.77	1.92	1.39	1.03	1.01	134	164	232	209	298	252	174	206	210	163	116	101
TCONS_00022176	Intergenic LncRNAs	319	41.69	Chr04	1	0	0	0	0	0.85	0	0	0	0	0	0	0	0	0	0	0	10	0	0	0	0	0	0	0	0
TCONS_00022240	Antisense LncRNAs	627	37.64	Chr05	1	0	0	0	0	0	0.13	0	0	0	0	0	0	0	0	0	0	0	3	0	0	0	0	0	0	0
TCONS_00022290	Intergenic LncRNAs	431	40.84	Chr05	1	0	0.06	0	0	0	0	0	0	0	0.08	0.15	0.08	0.94	1	0	0	0	0	0	0	0	1	2	1	11
TCONS_00022350	Intergenic LncRNAs	656	33.84	Chr05	1	0	0.08	0	0	0	0.37	0	0	0.24	0.05	0.29	0.15	0	2	0	0	0	9	0	0	5	1	6	3	0
TCONS_00022486	Intergenic LncRNAs	744	34.01	Chr05	1	0	0.22	0	0.3	0.11	0.11	0	0.09	0	0	0.51	0.04	0.3	6	0	8	3	3	0	2	0	0	12	1	6
TCONS_00022498	Other	631	36.77	Chr05	1	0	0	0	0	0.43	0.6	0	0	0.55	0.05	0.05	0.05	0	0	0	0	10	14	0	0	11	1	1	1	0
TCONS_00022538	Intergenic LncRNAs	521	43.57	Chr05	1	0	0.21	0	0	0	0.15	0	0	0.43	0	0	0.31	0.07	4	0	0	0	3	0	0	7	0	0	5	1
TCONS_00022624	Intergenic LncRNAs	368	33.7	Chr05	1	0	0	0	0	0	0	0	0	0	0.92	0	0	0	0	0	0	0	0	0	0	0	10	0	0	0
TCONS_00022644	Intergenic LncRNAs	630	30.48	Chr05	1	0	0	0	0.04	0.6	0.43	0	0	0	0	0	0	0	0	0	1	14	10	0	0	0	0	0	0	0
TCONS_00022717	Antisense LncRNAs	500	37.4	Chr05	1	0	1.38	2.56	1.71	1.69	1.29	2.05	0.83	0.82	1.15	0.88	1.04	1.63	25	34	31	31	24	38	12	13	17	14	16	22
TCONS_00022718	Antisense LncRNAs	407	32.68	Chr05	1	0	1.35	1.11	1.29	1.2	0.93	1.13	1.45	0.62	1.16	1.09	1.12	1.73	20	12	19	18	14	17	17	8	14	14	14	19
TCONS_00022750	Intergenic LncRNAs	255	32.55	Chr05	1	0	0.32	0	0	0	0	0	0	0	0	0	0	0	3	0	0	0	0	0	0	0	0	0	0	0
TCONS_00022770	Bidirectional LncRNAs	443	39.05	Chr05	1	0	0	0	0	0	0	0	0.39	0.21	0.15	1.28	1.03	0.5	0	0	0	0	0	0	5	3	2	18	14	6
TCONS_00022824	Antisense LncRNAs	386	40.93	Chr05	1	0	0.43	1.46	0.36	0.07	0.77	0.7	0.9	1.23	0.09	0.08	0.17	0	6	15	5	1	11	10	10	15	1	1	2	0
TCONS_00022845	Intergenic LncRNAs	3279	28.82	Chr05	1	0	0.3	0.31	0.7	0.14	0.3	0.37	0	0	0	0	0	0	35.19	26.78	83.13	17.47	36.59	44.97	0	0	0	0	0	0
TCONS_00022848	Antisense LncRNAs	603	32.17	Chr05	1	0	0	0	0.14	0.36	0	0	0	0	0.34	0	0.16	0.06	0	0	3	8	0	0	0	0	6	0	3	1
TCONS_00022921	Intergenic LncRNAs	391	37.08	Chr05	1	0	0	0	0.21	0.77	0.76	0	0	0.24	0	0.65	0.33	0	0	0	3	11	11	0	0	3	0	8	4	0
TCONS_00022944	Intergenic LncRNAs	1058	43.48	Chr05	1	0	0	0	0	0	0	0	0.26	0	0.13	0	0.06	0	0	0	0	0	0	0	8	0	4	0	2	0
TCONS_00022963	Intergenic LncRNAs	2205	32.97	Chr05	1	0	0.31	0.27	0.03	0.26	0.3	0.35	0.16	0.17	0.15	0.11	0.15	0.27	25	16	2	21	25	29	10	12	10	8	10	16
TCONS_00022973	Intergenic LncRNAs	617	30.79	Chr05	1	0	1.03	1.46	3.4	3.7	2.83	1.31	0	0.05	0.05	1.48	1.16	1.38	23	24	76	84	65	30	0	1	1	29	22	23
TCONS_00022980	Intergenic LncRNAs	1314	29.76	Chr05	1	0	0.9	0.77	0.48	0.89	1	1.13	1.11	0.94	1.54	1.08	0.65	1.24	43	27	23	43	49	55	42	39	60	45	26	44
TCONS_00022981	Intergenic LncRNAs	3029	33.97	Chr05	1	0	0.72	0.81	0.54	0.32	0.67	0.71	1.13	0.97	1.04	0.62	0.72	0.49	79	65	59	36	76	80	99	93	93	59	67	40
TCONS_00023042	Intergenic LncRNAs	270	28.15	Chr05	1	0	0	0	0	1.21	0	0	0	0	0	0	0	0	0	0	0	12	0	0	0	0	0	0	0	0
TCONS_00023091	Other	609	35.8	Chr05	1	0	0	0	0.09	0	0.09	0	0.8	0	0.06	0	0.27	0.12	0	0	2	0	2	0	14	0	1	0	5	2
TCONS_00023138	Intergenic LncRNAs	661	41.3	Chr05	1	0	0	0	0	0	0	0	0.05	0.1	0.2	0.53	0	0	0	0	0	0	0	0	1	2	4	11	0	0
TCONS_00023158	Intergenic LncRNAs	233	42.92	Chr05	1	0	0	0	0	0	0.12	0.58	0	0	0	0	0	0	0	0	0	0	1	5	0	0	0	0	0	0
TCONS_00023171	Intergenic LncRNAs	1325	34.72	Chr05	1	0	1.89	0.94	1.77	1.17	1.36	2.68	2.38	1.24	2.17	1.22	1.63	2.23	91	33	85	57	67	132	91	52	85	51	66	80
TCONS_00023172	Intergenic LncRNAs	296	35.81	Chr05	1	0	0	0.13	0.19	1.19	0	0	0.23	0	0	0	0.11	0.12	0	1	2	13	0	0	2	0	0	0	1	1
TCONS_00023173	Intergenic LncRNAs	1391	29.4	Chr05	1	0	1.05	2.11	1.61	2.17	1.89	1.94	1.17	1.25	2.31	1.7	1.64	1.38	53	78	81	111	98	100	47	55	95	75	70	52
TCONS_00023174	Intergenic LncRNAs	1677	32.56	Chr05	1	0	0.8	0.56	0.54	0.76	0.87	0.82	0.85	0.72	1.01	1.17	0.68	0.75	49	25	33	47	54	51	41	38	50	62	35	34
TCONS_00023175	Intergenic LncRNAs	724	32.87	Chr05	1	0	1.29	0.52	0.31	0.68	0.07	1	0.48	0.48	0.56	0.13	0.18	0.31	34	10	8	18	2	27	10	11	12	3	4	6
TCONS_00023176	Intergenic LncRNAs	3135	32.5	Chr05	1	0	0.83	0.7	0.63	0.49	0.71	0.64	1.24	0.93	1.12	0.7	0.87	1.12	95	58	72	56	83	74	112	92	104	69	84	95
TCONS_00023178	Intergenic LncRNAs	639	37.09	Chr05	1	0	0.09	0.24	0.13	0	0.17	0.55	0.76	0.69	0.21	0.3	0.1	1.1	2	4	3	0	4	13	14	14	4	6	2	19
TCONS_00023179	Intergenic LncRNAs	556	36.15	Chr05	1	0	0	0.07	0.15	0	0.05	0.34	0.44	0.23	0.67	0.06	0	0.13	0	1	3	0	1	7	7	4	11	1	0	2
TCONS_00023183	Intergenic LncRNAs	1082	41.87	Chr05	1	0	0.05	0.35	0.28	0	0.25	0.27	0.06	0.23	0	0.23	0.33	0.1	2	10	11	0	10	11	2	8	0	8	11	3
TCONS_00023236	Intergenic LncRNAs	331	46.22	Chr05	1	0	9.31	7.95	11.35	4.77	11.13	11.07	8.39	8.14	5.2	9.16	10.95	4.47	112	70	136	58	137	136	80	85	51	96	111	40
TCONS_00023255	Intergenic LncRNAs	524	45.42	Chr05	1	0	0	0	0.16	0	0.31	0	0	0.18	0	0	0	0	0	0	3	0	6	0	0	3	0	0	0	0
TCONS_00023267	Intergenic LncRNAs	288	57.99	Chr05	1	0	0	0	0	0.28	0	0	0	0	0	0	0	0	0	0	0	3	0	0	0	0	0	0	0	0
TCONS_00023283	Intergenic LncRNAs	499	30.66	Chr05	1	0	0	0	0	0	0	0	0	0	0	0	0	0.82	0	0	0	0	0	0	0	0	0	0	0	11
TCONS_00023429	Intergenic LncRNAs	424	46.23	Chr05	1	0	0.13	0	0.72	0	0.06	0.38	0.66	0	0	0.37	0.38	0.44	2	0	11	0	1	6	8	0	0	5	5	5
TCONS_00023461	Antisense LncRNAs	1286	39.04	Chr05	1	0	0.56	0.47	0.99	0.4	1	0.65	0.65	0.64	0.45	0.44	1.12	0.37	26	16	46	19	48	31	24	26	17	18	44	13
TCONS_00023506	Intergenic LncRNAs	583	35.51	Chr05	1	0	0.19	0.13	0.14	1.07	0	0.18	0.42	0.87	0.12	0.38	0.34	0.57	4	2	3	23	0	4	7	16	2	7	6	9
TCONS_00023536	Intergenic LncRNAs	362	32.04	Chr05	1	0	0.38	0	0.08	0	0.22	0	0	0	0	0	0	0	5	0	1	0	3	0	0	0	0	0	0	0
TCONS_00023556	Intergenic LncRNAs	432	27.55	Chr05	1	0	0	0	0	0	0	0	0	0	0	0	0	0.86	0	0	0	0	0	0	0	0	0	0	0	10
TCONS_00023576	Bidirectional LncRNAs	549	34.79	Chr05	1	0	0.75	0.48	0.4	1.19	0.64	0.25	0.13	0.17	0.8	0.4	0.06	0.2	15	7	8	24	13	5	2	3	13	7	1	3
TCONS_00023628	Bidirectional LncRNAs	800	32.62	Chr05	1	0	0	0.09	0.14	0	0.34	0	0.43	0	0.08	0.04	0.04	0.05	0	2	4	0	10	0	10	0	2	1	1	1
TCONS_00023632	Intergenic LncRNAs	606	42.24	Chr05	1	0	0.86	0.25	0.55	0.31	0.13	0.04	0.34	0.1	0	0	0.16	0	19	4	12	7	3	1	6	2	0	0	3	0
TCONS_00023637	Antisense LncRNAs	620	36.29	Chr05	3	2	0.49	0.12	0.27	0.7	0.26	0.04	0.73	0.41	0.44	0	0.21	0.06	11	2	6	16	6	1	13	8	8	0	4	1
TCONS_00023738	Other	306	32.35	Chr05	1	0	0	0	0	0	0	0.53	0.45	0	0	0	0	0.48	0	0	0	0	0	6	4	0	0	0	0	4
TCONS_00023769	Other	480	38.96	Chr05	1	0	0.17	0.24	0	0	0	0.22	0.22	0.66	1.13	0.33	0	0	3	3	0	0	0	4	3	10	16	5	0	0
TCONS_00023800	Intergenic LncRNAs	872	36.58	Chr05	1	0	1.92	1.42	1.62	2.15	1.88	2.13	1.91	1.82	1.59	1.81	1.8	1.78	61	33	51	69	61	69	48	50	41	50	48	42
TCONS_00023833	Intergenic LncRNAs	308	37.99	Chr05	1	0	0	0	0	0	0.7	0	0	0	0	0	0	0	0	0	0	0	8	0	0	0	0	0	0	0
TCONS_00023841	Bidirectional LncRNAs	924	25.76	Chr05	1	0	0.42	0.69	0.42	0.59	0.32	0.35	0.19	0.31	0.44	0.48	0.6	0.44	14	17	14	20	11	12	5	9	12	14	17	11
TCONS_00023870	Intergenic LncRNAs	334	35.03	Chr05	1	0	0.49	0.11	0.08	1.22	0.48	0.65	1.56	0.28	0.71	0.28	0.1	0.33	6	1	1	15	6	8	15	3	7	3	1	3
TCONS_00023934	Other	526	32.13	Chr05	1	0	0.05	0	0.32	0.67	0	0.1	0.33	0.18	0.13	0.18	0.25	0.28	1	0	6	13	0	2	5	3	2	3	4	4
TCONS_00024047	Bidirectional LncRNAs	448	49.11	Chr05	1	0	0.18	0.17	0	0	0	0.12	0.47	0.21	0	0.28	0	0.17	3	2	0	0	0	2	6	3	0	4	0	2
TCONS_00024154	Intergenic LncRNAs	357	35.57	Chr05	1	0	0.23	1.37	0.15	0	0	0.15	0	0.09	0.19	0	0	0	3	13	2	0	0	2	0	1	2	0	0	0
TCONS_00024171	Intergenic LncRNAs	393	40.71	Chr05	1	0	8.96	8.42	7.73	8.31	7.67	7.47	14.4	12.34	11.09	11.33	11.38	10.73	128	88	110	120	112	109	163	153	129	141	137	114
TCONS_00024180	Antisense LncRNAs	760	40.26	Chr05	3	2	1.01	0	0	0	0	0	0.7	0	0	0	0	0	28	0	0	0	0	0	15.41	0	0	0	0	0
TCONS_00024181	Antisense LncRNAs	731	40.63	Chr05	3	2	0	1.29	1.4	3.57	1.8	0.44	0.08	1.08	1.02	1.47	1.56	1.67	0	25	37	96	49	12	1.59	25	22	34	35	33
TCONS_00024215	Bidirectional LncRNAs	553	30.92	Chr05	1	0	0.99	0.27	0.3	0.79	1.22	0.54	4.46	0.8	2.87	2.46	2.24	0.87	20	4	6	16	25	11	71	14	47	43	38	13
TCONS_00024216	Bidirectional LncRNAs	300	27.33	Chr05	1	0	0	0	0	0	0	0	0	0	0	0	0	0.25	0	0	0	0	0	0	0	0	0	0	0	2
TCONS_00024342	Intergenic LncRNAs	1069	40.41	Chr05	1	0	0.64	0.7	0.41	0.25	0.38	0.28	1.2	1.19	0.32	0.59	0.49	0.48	25	20	16	10	15	11	37	40	10	20	16	14
TCONS_00024343	Intergenic LncRNAs	703	38.69	Chr05	1	0	0.43	0	0.04	0	0.38	0.08	0.1	0.14	0.43	0.09	0.05	0.05	11	0	1	0	10	2	2	3	9	2	1	1
TCONS_00024366	Intergenic LncRNAs	365	33.7	Chr05	1	0	0.08	0	0.15	0.45	0.07	0	0	0.52	0.09	0	0.45	0.81	1	0	2	6	1	0	0	6	1	0	5	8
TCONS_00024565	Other	402	32.59	Chr05	1	0	0.27	0.84	0.27	0.74	0.74	0.27	0.17	0	0.17	0.16	0.65	0.37	4	9	4	11	11	4	2	0	2	2	8	4
TCONS_00024611	Bidirectional LncRNAs	276	28.99	Chr05	1	0	0.1	0	0	0	0	0	1.38	0.11	0	0	0	0	1	0	0	0	0	0	11	1	0	0	0	0
TCONS_00024637	Intergenic LncRNAs	1411	34.8	Chr05	1	0	0.73	0.24	1.27	0.47	0.71	0.49	0.33	0.21	1.28	0.99	0.41	1.31	37.21	9.08	64.99	24.45	37.06	25.56	13.29	9.42	53.57	44.13	17.56	50.11
TCONS_00024639	Intergenic LncRNAs	1136	36.44	Chr05	2	1	0.21	0	0.2	0.36	0.14	0	0.14	0.4	0	0.17	0.33	0.18	8.5	0	8.15	14.86	5.92	0	4.44	14.16	0	6.01	11.46	5.49
TCONS_00024650	Antisense LncRNAs	715	33.85	Chr05	2	1	1.42	1.39	1.56	2.7	1.09	0.74	1.27	1.67	3.23	1.5	4.95	2.71	36.94	26.34	40.33	70.95	28.99	19.66	26.05	37.67	68.46	34.01	108.36	52.3
TCONS_00024652	Antisense LncRNAs	940	37.34	Chr05	4	3	0.24	0	0.55	0.83	0.33	0	0.39	0	0.66	0.57	0.37	0.2	8.27	0	18.67	28.62	11.44	0	10.66	0	18.41	16.99	10.64	5.03
TCONS_00024653	Antisense LncRNAs	1305	24.21	Chr05	1	0	0.04	0.09	0.25	0.13	0.08	0.12	0.11	0.1	0.08	0.19	0.08	0.54	2	3	12	6	4	6	4	4	3	8	3	19
TCONS_00024727	Antisense LncRNAs	768	32.94	Chr05	1	0	0	0	0.18	0	0	0.14	0.05	0.17	0.48	0.04	0.21	0	0	0	5	0	0	4	1	4	11	1	5	0
TCONS_00024800	Intergenic LncRNAs	1131	32.8	Chr05	1	0	0.49	0.63	0.93	0.89	0.64	0.52	0	0	0	0	0	0	20	19	38	37	27	22	0	0	0	0	0	0
TCONS_00024841	Intergenic LncRNAs	538	41.64	Chr05	1	0	0	0	0.1	0.25	0.5	0	0	0	0	0.12	0	0.14	0	0	2	5	10	0	0	0	0	2	0	2
TCONS_00024957	Antisense LncRNAs	780	35.13	Chr05	1	0	0	0.1	0.07	0	0	0.55	0.04	0	0.26	0.08	0	0	0	2	2	0	0	16	1	0	6	2	0	0
TCONS_00024962	Intergenic LncRNAs	938	36.35	Chr05	1	0	0.91	0.68	0.8	1.28	0.52	0.78	0.63	1.08	0.36	1.25	1.08	1.26	31	17	27	44	18	27	17	32	10	37	31	32
TCONS_00024981	Intergenic LncRNAs	2050	33.66	Chr05	1	0	4.43	3.19	5.85	5.22	4.3	4.19	5.05	3.29	4.37	3.56	3.46	4.84	330	174	434	393	328	319	298	213	265	231	217	268
TCONS_00025014	Bidirectional LncRNAs	917	32.61	Chr05	1	0	0.21	0.21	0.15	0.03	0.12	0.24	0.57	0.35	0.15	0.07	0	0.04	7	5	5	1	4	8	15	10	4	2	0	1
TCONS_00025015	Antisense LncRNAs	2040	34.95	Chr05	1	0	0.53	0.13	0.19	0.37	0.38	0.36	0.1	0.45	0.36	0.14	0.32	0.11	39	7	14	28	29	27	6	29	22	9	20	6
TCONS_00025072	Intergenic LncRNAs	245	42.45	Chr05	1	0	1.01	0.61	0.56	2.33	0.99	0.22	0.28	0.78	0.14	0.13	1.87	0.91	9	4	5	21	9	2	2	6	1	1	14	6
TCONS_00025156	Intergenic LncRNAs	1076	36.71	Chr05	1	0	0.28	0.17	0.44	0.38	0.7	0.33	0.39	0.21	0.5	0.79	0.61	0.55	11	5	17	15	28	13	12	7	16	27	20	16
TCONS_00025184	Other	570	35.79	Chr05	1	0	0.43	0.92	0.63	1.58	0.38	2.69	0.12	1.17	0.47	0.67	0.92	1.69	9	14	13	33	8	57	2	21	8	12	16	26
TCONS_00025220	Intergenic LncRNAs	3694	34.41	Chr05	1	0	0.77	1.03	0.97	0.62	0.66	0.66	0.64	0.74	0.98	0.64	0.71	0.65	103.89	100.94	129.64	84.64	90.43	90.56	68.18	86.31	106.64	75.38	79.85	64.75
TCONS_00025221	Intergenic LncRNAs	1106	34.99	Chr05	1	0	0.25	0.61	0.25	0.49	0.39	0.32	0.03	0.23	0.21	0.29	0.09	0.23	10	18	10	20	16	13	1	8	7	10	3	7
TCONS_00025248	Intergenic LncRNAs	534	34.83	Chr05	1	0	0.15	0	0.26	0	0.55	0.2	0.13	0	0	0.18	0.12	0	3	0	5	0	11	4	2	0	0	3	2	0
TCONS_00025255	Intergenic LncRNAs	545	43.85	Chr05	1	0	0.2	0.07	0	0.2	0.2	0.35	0.19	0.06	0.12	0	0.06	0	4	1	0	4	4	7	3	1	2	0	1	0
TCONS_00025342	Sense LncRNAs	2406	37.24	Chr05	2	1	0.41	0.29	0.3	0.46	0.13	0.44	0.16	0.16	0.04	0.32	0.22	0.15	35.72	18.29	26.2	40.67	11.77	39.5	10.89	11.82	2.62	24.49	16.31	9.57
TCONS_00025383	Bidirectional LncRNAs	715	39.02	Chr05	1	0	0.23	0.11	0.35	0	0.11	0	0.29	0	0.28	0.53	0.37	0	6	2	9	0	3	0	6	0	6	12	8	0
TCONS_00025415	Intergenic LncRNAs	405	31.85	Chr05	1	0	0.2	0.37	0.14	0.34	0	0.8	0.51	0	0.17	0.16	0.08	0.18	3	4	2	5	0	12	6	0	2	2	1	2
TCONS_00025425	Intergenic LncRNAs	1151	34.23	Chr05	1	0	0.07	0	0.1	0.05	0.05	0.09	0.12	0	0.21	0.38	0	0	3	0	4	2	2	4	4	0	7	14	0	0
TCONS_00025428	Intergenic LncRNAs	232	30.6	Chr05	1	0	0	0	0.04	0	0	0	0	0	0	0	0	0.33	0	0	0.34	0	0	0	0	0	0	0	0	2.08
TCONS_00025450	Intergenic LncRNAs	2156	37.34	Chr05	3	2	0	0	0	0	0	0	0.18	0.29	0.16	0.29	0.41	0.29	0	0	0	0	0	0	11	20	10	20	27	17
TCONS_00025452	Intergenic LncRNAs	842	42.28	Chr05	1	0	0.07	0.04	0	0	0	0	0	0.11	0	0.56	0.04	0	2	1	0	0	0	0	0	3	0	15	1	0
TCONS_00025463	Intergenic LncRNAs	781	32.78	Chr05	1	0	0	0.05	0.57	0.03	0	0.48	0.09	0.28	0.04	0.08	0.08	0.09	0	1	16	1	0	14	2	7	1	2	2	2
TCONS_00025464	Intergenic LncRNAs	1447	37.87	Chr05	1	0	0.21	0.08	0.08	0.09	0.3	0.45	0.22	0.07	0	0.24	0.18	0.05	11	3	4	5	16	24	9	3	0	11	8	2
TCONS_00025508	Intergenic LncRNAs	756	32.28	Chr05	1	0	0.15	0.45	0.37	0.07	0.46	0.11	0.09	0.13	0.04	0.38	0.22	0.2	4	9	10	2	13	3	2	3	1	9	5	4
TCONS_00025509	Intergenic LncRNAs	933	36.12	Chr05	1	0	0.38	0.28	0.71	0.44	0.55	0.29	0.26	0.07	0.18	0.1	0.17	0.12	13	7	24	15	19	10	7	2	5	3	5	3
TCONS_00025591	Intergenic LncRNAs	641	33.7	Chr05	1	0	0.13	0	0.22	0	0.04	0.13	0.43	0.49	0.05	0.34	0.56	0.46	3	0	5	0	1	3	8	10	1	7	11	8
TCONS_00025637	Bidirectional LncRNAs	242	39.67	Chr05	1	0	1.48	1.09	0.8	0.56	2.11	0.33	0.86	0.52	0	0.39	0.4	0	13	7	7	5	19	3	6	4	0	3	3	0
TCONS_00025644	Bidirectional LncRNAs	1412	32.86	Chr05	1	0	0.49	0.24	0.47	0.64	0.55	0.46	0.2	0.16	0.14	0.54	0.42	0.66	25	9	24	33	29	24	8	7	6	24	18	25
TCONS_00025658	Intergenic LncRNAs	391	36.06	Chr05	1	0	0	0	0	0	0.69	0	0	0.32	0	0.08	0	0	0	0	0	0	10	0	0	4	0	1	0	0
TCONS_00025659	Intergenic LncRNAs	976	36.37	Chr05	1	0	0.2	0.08	0.03	0	0	0.11	0	0.26	0.38	0.16	0.27	0.15	7	2	1	0	0	4	0	8	11	5	8	4
TCONS_00025660	Intergenic LncRNAs	2387	39.21	Chr05	1	0	0.07	0.06	0	0.02	0.02	0	0	0.11	0.08	0.15	0.07	0.16	6	4	0	2	2	0	0	8	6	11	5	10
TCONS_00025663	Intergenic LncRNAs	811	39.58	Chr05	1	0	0	0.19	0.03	0	0.17	0	0.81	0.39	0.62	0.16	0.6	0.55	0	4	1	0	5	0	19	10	15	4	15	12
TCONS_00025665	Intergenic LncRNAs	1116	40.14	Chr05	1	0	0.1	0.07	0.05	0.15	0.02	0.12	0.37	0.23	0.54	0.54	0.41	0.63	4	2	2	6	1	5	12	8	18	19	14	19
TCONS_00025667	Intergenic LncRNAs	619	35.22	Chr05	1	0	0	0	0	0	0	0.04	0	0	0.22	0	0.69	0.24	0	0	0	0	0	1	0	0	4	0	13	4
TCONS_00025670	Intergenic LncRNAs	886	34.09	Chr05	1	0	0.09	0.08	0.09	0.12	0.06	0	0.63	0	0.08	0.07	0.04	0	3	2	3	4	2	0	16	0	2	2	1	0
TCONS_00025691	Intergenic LncRNAs	271	36.53	Chr05	1	0	0	0	0	0	0	0.99	0	0	0	0	0.12	0	0	0	0	0	0	10	0	0	0	0	1	0
TCONS_00025744	Bidirectional LncRNAs	877	35.01	Chr05	1	0	0.38	0.04	0.32	0.37	0.15	0.37	0.55	0.22	0.12	0.36	0.15	0.38	12	1	10	12	5	12	14	6	3	10	4	9
TCONS_00025821	Antisense LncRNAs	1026	34.5	Chr05	2	1	0.18	0.04	0.05	0.45	0.8	0.37	0.34	0.3	0.1	0.44	0.25	0.31	6.67	1.02	1.76	16.81	30.37	13.99	9.91	9.84	3.13	14.41	7.81	8.7
TCONS_00025822	Antisense LncRNAs	872	34.52	Chr05	2	1	0.36	0.52	0.48	0.29	0.51	0.46	0.44	0.11	0.58	0.13	0.31	0.35	11.33	11.98	15.24	9.19	16.63	15.01	11.09	3.16	14.87	3.59	8.19	8.3
TCONS_00025825	Bidirectional LncRNAs	332	46.08	Chr05	1	0	0	0	0	0	0	0.57	0	0	0	0	0	0	0	0	0	0	0	7	0	0	0	0	0	0
TCONS_00025841	Intergenic LncRNAs	2443	38.23	Chr05	1	0	0.44	0.35	0.34	0.29	0.22	0.26	0.43	0.31	0.41	0.34	0.35	0.53	39	23	30	26	20	24	30	24	30	26	26	35
TCONS_00025852	Intergenic LncRNAs	208	28.37	Chr05	1	0	0.26	0	1.06	0	0.26	0	0.33	0	0.32	0	0	0.71	2	0	8	0	2	0	2	0	2	0	0	4
TCONS_00025872	Intergenic LncRNAs	2137	32.48	Chr05	6	5	2.01	1.69	1.85	1.67	1.99	1.82	1.04	1.07	1.68	0.81	1.07	1.18	156	96	143	131	158	144	64	72	106	55	70	68
TCONS_00025877	Intergenic LncRNAs	2400	31.58	Chr05	1	0	0.84	1.07	1.07	0.8	0.93	0.83	1.07	0.73	0.82	1.16	1.02	0.96	73	68	93	71	83	74	74	55	58	88	75	62
TCONS_00025878	Intergenic LncRNAs	543	53.41	Chr05	1	0	0.96	0.97	1.58	0.65	1.34	1.89	2.37	1.69	1.43	1.69	1.38	1.16	19	14	31	13	27	38	37	29	23	29	23	17
TCONS_00025881	Antisense LncRNAs	3787	35.09	Chr05	1	0	0.24	0.22	0.24	0.27	0.52	0.2	0.25	0.24	0.23	0.35	0.17	0.39	33	22	33	38	73	28	27	29	26	42	20	40
TCONS_00026005	Intergenic LncRNAs	585	42.05	Chr05	1	0	0.19	0	0.24	0.14	0.37	0	0.42	0.11	0.17	0.16	0.89	0.13	4	0	5	3	8	0	7	2	3	3	16	2
TCONS_00026015	Intergenic LncRNAs	556	35.97	Chr05	2	1	0.69	0.41	1.29	0.05	0.44	1.36	1.75	0.85	0.55	0.85	1.23	0.6	14	6	26	1	9	28	28	15	9	15	21	9
TCONS_00026047	Intergenic LncRNAs	336	32.44	Chr05	1	0	0	0	0.16	0.97	0.16	0	0	0.19	0	0	0	0.11	0	0	2	12	2	0	0	2	0	0	0	1
TCONS_00026064	Other	967	42.19	Chr05	1	0	0.51	0.47	0.14	0.25	0.36	0.56	0.39	0.82	0.38	0.52	0.61	0.19	18	12	5	9	13	20	11	25	11	16	18	5
TCONS_00026085	Intergenic LncRNAs	920	34.46	Chr05	1	0	1.08	0.78	0.78	0.35	0.18	0.5	3.09	1.41	2.13	0.69	0.43	0.68	36	19	26	12	6	17	82	41	58	20	12	17
TCONS_00026135	Intergenic LncRNAs	1280	38.36	Chr05	1	0	0.06	0	0.02	0	0	0.15	0.52	0.4	0.32	0.27	0.69	0.46	3	0	1	0	0	7	19	16	12	11	27	16
TCONS_00026277	Intergenic LncRNAs	350	25.43	Chr05	1	0	0.08	0	0	0	0	0	0	0	0	0	0.28	0	1	0	0	0	0	0	0	0	0	0	3	0
TCONS_00026362	Intergenic LncRNAs	503	39.76	Chr05	1	0	0	0.15	0.11	0	0	0	0	0	0	0.75	0	0	0	2	2	0	0	0	0	0	0	12	0	0
TCONS_00026383	Intergenic LncRNAs	355	43.94	Chr05	1	0	0	0	0	0	0.08	0.08	0.29	0.54	1.33	0.71	0.28	0.1	0	0	0	0	1	1	3	6	14	8	3	1
TCONS_00026406	Intergenic LncRNAs	446	33.63	Chr05	1	0	0	0	0	0	0	0.18	0	0	0.15	0	0.15	0	0	0	0	0	0	3	0	0	2	0	2	0
TCONS_00026553	Antisense LncRNAs	291	41.24	Chr05	1	0	0.57	0	0.19	0.75	0.09	0.83	0	0.76	0.12	0	0	0	6	0	2	8	1	9	0	7	1	0	0	0
TCONS_00026584	Intergenic LncRNAs	1495	41	Chr05	1	0	0.18	0.5	0.3	0.29	0.27	0.22	0.35	0.49	0.47	0.21	0.24	0.22	10	20	16	16	15	12	15	23	21	10	11	9
TCONS_00026585	Intergenic LncRNAs	420	36.67	Chr05	1	0	0.07	0.18	0.07	0	0.13	0.13	1.07	0.23	0.16	0	0	0	1	2	1	0	2	2	13	3	2	0	0	0
TCONS_00026592	Antisense LncRNAs	634	36.12	Chr05	1	0	0	0	0	0.99	0.42	0	0	0	0	0.1	0	0.18	0	0	0	23	10	0	0	0	0	2	0	3
TCONS_00026595	Intergenic LncRNAs	306	40.2	Chr05	1	0	0.18	0	0.18	0.27	0.09	0.09	0.11	0	0	1.03	0	0	2	0	2	3	1	1	1	0	0	10	0	0
TCONS_00026767	Intergenic LncRNAs	357	32.21	Chr05	2	1	0	0	0	0.15	0.3	0.83	0.1	0.44	0	0.27	0.55	0.21	0	0	0	2	4	11	1	5	0	3	6	2
TCONS_00026781	Antisense LncRNAs	269	34.57	Chr05	1	0	1.02	1.26	1.54	1.21	0.7	0.3	3.49	0.47	1.13	0	0.24	0.83	10	9	15	12	7	3	27	4	9	0	2	6
TCONS_00026809	Sense LncRNAs	1435	38.47	Chr05	4	3	0.25	0.61	0.33	0.62	0.26	0.37	0.34	0.14	0.44	0.42	0	0.41	13.25	23.18	17.08	32.53	14.11	19.62	14.01	6.41	18.53	18.98	0	15.96
TCONS_00026845	Intergenic LncRNAs	893	41.55	Chr05	1	0	0.65	1.14	0.65	0.52	0.45	0.87	0.47	0.5	0.26	0.99	0.8	0.29	21	27	21	17	15	29	12	14	7	28	22	7
TCONS_00026941	Bidirectional LncRNAs	418	33.01	Chr05	1	0	0.46	0.18	0.66	0.98	0.71	0.26	1	0.08	0.89	0.53	0.78	0.18	7	2	10	15	11	4	12	1	11	7	10	2
TCONS_00027073	Intergenic LncRNAs	485	34.85	Chr05	1	0	0.11	0	0.57	0.39	0.06	0.06	0	0	0	0	0	0	2	0	10	7	1	1	0	0	0	0	0	0
TCONS_00027074	Intergenic LncRNAs	1011	36	Chr05	1	0	0.9	0.86	1.83	3.01	0.96	0.32	0.86	0.6	0.6	1.34	2.2	1.39	33	23	67	112	36	12	25	19	18	43	68	38
TCONS_00027078	Intergenic LncRNAs	812	35.1	Chr05	2	1	0	0	0.14	0.34	0	0.46	0.13	0.04	0.08	0.04	0.04	0.05	0	0	4	10	0	14	3	1	2	1	1	1
TCONS_00027096	Intergenic LncRNAs	671	35.77	Chr05	1	0	0	0	0.21	0	0.04	0	0.26	0.14	0.05	0.33	0.1	0.17	0	0	5	0	1	0	5	3	1	7	2	3
TCONS_00027104	Bidirectional LncRNAs	946	28.65	Chr05	1	0	0.2	0.08	0.09	0.26	0.03	0.06	0	0.1	0	0.03	0.21	0	7	2	3	9	1	2	0	3	0	1	6	0
TCONS_00027105	Intergenic LncRNAs	1282	37.13	Chr05	1	0	0.36	0.21	1.7	1.23	0.88	0.65	0.14	0.22	0.42	1.13	0.69	1.07	17	7	79	58	42	31	5	9	16	46	27	37
TCONS_00027145	Bidirectional LncRNAs	533	38.84	Chr05	1	0	0	0.28	0.36	0.26	0.2	0	0.39	0.59	0.25	0.3	0.73	0.21	0	4	7	5	4	0	6	10	4	5	12	3
TCONS_00027252	Intergenic LncRNAs	281	39.5	Chr05	1	0	0	0	0	0	0	0	0	0	0	0.22	0	0	0	0	0	0	0	0	0	0	0	2	0	0
TCONS_00027257	Intergenic LncRNAs	458	43.67	Chr05	1	0	1.02	0.08	0.18	0.42	0.23	1.06	0	0	0	0	0	0	17	1	3	7	4	18	0	0	0	0	0	0
TCONS_00027262	Bidirectional LncRNAs	1788	33.56	Chr05	1	0	0	0.02	0.2	0.47	0.23	0.17	0.04	0.04	0.11	0.41	0.42	0.17	0	1	13	31	15	11	2	2	6	23	23	8
TCONS_00027278	Antisense LncRNAs	948	32.91	Chr05	1	0	0.17	0.12	0.5	0.2	0.06	0.23	0.29	0.13	0	0.07	0.1	0	6	3	17	7	2	8	8	4	0	2	3	0
TCONS_00027321	Antisense LncRNAs	452	36.95	Chr05	1	0	0.06	0	0	0	0	0	0.08	0	1.12	0.07	0	0	1	0	0	0	0	0	1	0	15	1	0	0
TCONS_00027397	Antisense LncRNAs	805	32.92	Chr05	1	0	0.51	0.56	0.72	0.37	0.37	0.3	0.3	0.31	0.13	0.08	0.24	0.18	15	12	21	11	11	9	7	8	3	2	6	4
TCONS_00027477	Intergenic LncRNAs	555	37.84	Chr06	1	0	0.15	0	0	0.59	0	0	0.63	0	0.06	0.06	0	0.07	3	0	0	12	0	0	10	0	1	1	0	1
TCONS_00027501	Intergenic LncRNAs	731	35.98	Chr06	1	0	0.08	0	0.15	0.07	0.37	0	0.09	0	0	0	0	0	2	0	4	2	10	0	2	0	0	0	0	0
TCONS_00027510	Antisense LncRNAs	418	42.11	Chr06	2	1	0.46	0.09	0.01	0	0	0	0	0.27	0.16	0	0	0	6.93	1	0.2	0	0	0	0	3.62	2	0	0	0
TCONS_00027549	Intergenic LncRNAs	1370	32.19	Chr06	3	2	0.54	0.3	1.61	1.05	1.43	0.53	0.38	0.21	0.35	0.62	0.76	1.51	27	11	80	53	73	27	15	9	14	27	32	56
TCONS_00027550	Other	1104	38.86	Chr06	1	0	0.2	0	0.4	0.2	0.02	0.02	0	0	0	0.11	0.06	0	8	0	16	8	1	1	0	0	0	4	2	0
TCONS_00027570	Antisense LncRNAs	449	33.85	Chr06	1	0	5.82	5.53	6.03	5.51	5.57	3.54	4.95	5.15	5.57	4.29	5.31	7	95	66	98	91	93	59	64	73	74	61	73	85
TCONS_00027607	Intergenic LncRNAs	380	37.89	Chr06	1	0	0	0	0.22	0.86	0	0.71	0	0	0	0	0	0.1	0	0	3	12	0	10	0	0	0	0	0	1
TCONS_00027622	Intergenic LncRNAs	728	31.18	Chr06	1	0	0	0	0.11	0	0.04	0.11	0	0.44	0.32	0.04	0.22	0.81	0	0	3	0	1	3	0	10	7	1	5	16
TCONS_00027634	Antisense LncRNAs	784	33.67	Chr06	1	0	0.18	0.34	0	0	0.21	0.21	0.09	0.04	0.39	0	0.12	0.19	5	7	0	0	6	6	2	1	9	0	3	4
TCONS_00027635	Antisense LncRNAs	298	36.24	Chr06	1	0	0	0	0	0	0	0	0	0	0	0	0.44	0	0	0	0	0	0	0	0	0	0	0	4	0
TCONS_00027665	Intergenic LncRNAs	438	42.01	Chr06	2	1	0.63	0.17	0	0.56	0	0.06	0	0	0	0.14	0.07	0	10	2	0	9	0	1	0	0	0	2	1	0
TCONS_00027666	Bidirectional LncRNAs	878	35.31	Chr06	1	0	0	0.39	0.57	0.43	0.09	0.28	0	0.14	0.12	0.14	0.41	0.17	0	9	18	14	3	9	0	4	3	4	11	4
TCONS_00027680	Bidirectional LncRNAs	1177	31.61	Chr06	1	0	0.47	0.58	1.15	0.51	0.5	0.64	0.83	0.57	0.66	0.54	0.78	0.6	20	18	49	22	22	28	28	21	23	20	28	19
TCONS_00027697	Intergenic LncRNAs	411	43.55	Chr06	1	0	0	0	0.4	0.66	0	0	0.08	0	0	0	0	0	0	0	6	10	0	0	1	0	0	0	0	0
TCONS_00027698	Other	439	41.46	Chr06	1	0	0.19	0	0	0	0	0.31	0	0	0	0	0	0	3	0	0	0	0	5	0	0	0	0	0	0
TCONS_00027734	Antisense LncRNAs	308	34.74	Chr06	1	0	0	0	0.27	0	0	0	0	0	0	0	0.64	0	0	0	3	0	0	0	0	0	0	0	6	0
TCONS_00027793	Other	347	46.97	Chr06	3	2	0	0	0.08	0.08	0.54	0	0.1	0	0	0	0	0	0	0	1	1	7	0	1	0	0	0	0	0
TCONS_00027857	Sense LncRNAs	1476	37.4	Chr06	3	2	0.43	0.23	0.36	0.18	0.37	0	0.19	0.23	0.24	0.39	0	0.45	23.14	8.83	19.32	9.57	20.41	0	7.94	10.85	10.52	18.36	0	18.12
TCONS_00027858	Sense LncRNAs	1619	34.47	Chr06	2	1	0.17	0.31	0.32	0.34	0.15	0.52	0.5	0.36	0.25	0.52	0.3	0	10	13.49	18.65	20.18	9.13	31	23.52	18.4	12.04	26.43	15	0
TCONS_00027919	Bidirectional LncRNAs	825	39.76	Chr06	1	0	0.43	0.32	0.2	0	0.36	0.23	0.13	0.31	0.16	0.11	0.16	0	13	7	6	0	11	7	3	8	4	3	4	0
TCONS_00027978	Antisense LncRNAs	1483	39.45	Chr06	1	0	0.89	1.24	0.97	1.08	0.71	0.87	0.66	0.34	0.61	0.43	0.31	0.45	48	49	52	59	39	48	28	16	27	20	14	18
TCONS_00028023	Bidirectional LncRNAs	601	40.93	Chr06	2	1	0	0	0.09	0.41	0	0	0	0.37	0.17	0	0	0	0	0	2	9	0	0	0	7	3	0	0	0
TCONS_00028036	Intergenic LncRNAs	627	26.95	Chr06	1	0	0.13	0.3	0.18	0.09	0	0	0.06	0.2	0.11	0.05	0	0.71	3	5	4	2	0	0	1	4	2	1	0	12
TCONS_00028037	Bidirectional LncRNAs	1304	32.52	Chr06	1	0	0.17	0.4	0.19	0.19	0.23	0.54	0.29	0.19	0.91	0.22	0.4	0.09	8	14	9	9	11	26	11	8	35	9	16	3
TCONS_00028053	Antisense LncRNAs	1783	32.92	Chr06	1	0	1.08	0.72	0.88	0.72	0.78	0.86	0.49	0.6	1.46	0.32	1.03	1.04	70	34	57	47	52	57	25	34	77	18	56	50
TCONS_00028096	Intergenic LncRNAs	745	35.7	Chr06	1	0	0.26	0	0.04	0	0	0.04	0.09	0	0.09	0	0.31	0.6	7	0	1	0	0	1	2	0	2	0	7	12
TCONS_00028108	Antisense LncRNAs	262	47.33	Chr06	1	0	0.21	0.43	0.11	0.73	1.03	0	0.13	0	0	0.36	0	0.28	2	3	1	7	10	0	1	0	0	3	0	2
TCONS_00028227	Intergenic LncRNAs	582	32.47	Chr06	1	0	0	0.19	0.19	0.05	0.23	0	0.3	0.44	0.64	0.71	1.18	0.32	0	3	4	1	5	0	5	8	11	13	21	5
TCONS_00028246	Bidirectional LncRNAs	520	38.46	Chr06	1	0	0.63	0.14	0.74	0.63	1.03	0.47	0	0.12	0.06	0	0	0.28	12	2	14	12	20	9	0	2	1	0	0	4
TCONS_00028277	Intergenic LncRNAs	329	30.09	Chr06	1	0	0	0	0	0	0	0.9	0	0	0	0	0	0	0	0	0	0	0	11	0	0	0	0	0	0
TCONS_00028279	Intergenic LncRNAs	350	28	Chr06	1	0	0	0	0	0.86	0	0	0	0	0	0.09	0	0	0	0	0	11	0	0	0	0	0	1	0	0
TCONS_00028280	Intergenic LncRNAs	306	36.93	Chr06	1	0	0	0	0	0.09	0	0	0	0	0	0.93	0	0	0	0	0	1	0	0	0	0	0	9	0	0
TCONS_00028361	Intergenic LncRNAs	1231	33.47	Chr06	1	0	0.22	0.03	0.04	0.13	0.2	0.11	0.06	0.36	0.08	0.15	0.08	0.36	10	1	2	6	9	5	2	14	3	6	3	12
TCONS_00028362	Intergenic LncRNAs	723	34.99	Chr06	1	0	0.11	0.31	0	0.87	0	0.19	0	0	0	0	0	0	3	6	0	23	0	5	0	0	0	0	0	0
TCONS_00028395	Intergenic LncRNAs	925	38.59	Chr06	1	0	0.71	0.24	0.42	0.5	0.23	0.29	0.49	0.41	0.37	0.44	0.56	0.48	24	6	14	17	8	10	13	12	10	13	16	12
TCONS_00028429	Bidirectional LncRNAs	1062	35.88	Chr06	2	1	0.05	0.41	0.53	0.67	0.25	0.48	0.2	0.3	0.16	0.09	0.3	0.29	2	11.57	20.31	26	10	19	6	10	5.02	3	9.84	8.37
TCONS_00028430	Bidirectional LncRNAs	716	34.08	Chr06	2	1	0	0.19	0.03	0	0	0	0	0	0.28	0	0	0.45	0	3.57	0.69	0	0	0	0	0	5.98	0	0	8.63
TCONS_00028431	Intergenic LncRNAs	498	29.92	Chr06	1	0	0.22	0	0	0	0.59	0.22	0	0.13	0	0	0.07	0.37	4	0	0	0	11	4	0	2	0	0	1	5
TCONS_00028432	Bidirectional LncRNAs	785	30.32	Chr06	1	0	0.39	0.38	0	0	0	0.41	0	0	0.09	0	0.05	0	11	7.86	0	0	0	12	0	0	2	0	1.16	0
TCONS_00028499	Intergenic LncRNAs	473	37.42	Chr06	2	1	0	0	0.06	0	0.17	0	0	0.4	0	0	0.14	0.23	0	0	1	0	3	0	0	6	0	0	2	3
TCONS_00028563	Bidirectional LncRNAs	902	33.04	Chr06	1	0	0.15	0.25	0.61	0.87	0	0.03	0	0	0.04	0	0	0.16	5	6	20	29	0	1	0	0	1	0	0	4
TCONS_00028593	Intergenic LncRNAs	262	30.92	Chr06	1	0	0	0	0	1.14	0	0	0	0	0	0.24	0.37	0	0	0	0	11	0	0	0	0	0	2	3	0
TCONS_00028595	Bidirectional LncRNAs	404	27.72	Chr06	1	0	0.89	1.12	0.48	1.01	0.2	0.4	0.69	0.47	0.92	0.55	0.08	0.46	13	12	7	15	3	6	8	6	11	7	1	5
TCONS_00028600	Intergenic LncRNAs	794	34.63	Chr06	1	0	0.38	0	0.1	0.21	0	0.31	0	0.36	0.21	0	0	0.09	11	0	3	6	0	9	0	9	5	0	0	2
TCONS_00028621	Bidirectional LncRNAs	701	36.23	Chr06	1	0	0.12	0	0	0	0	0	0	0	0.63	0	0	0	3	0	0	0	0	0	0	0	13	0	0	0
TCONS_00028622	Bidirectional LncRNAs	1406	33.85	Chr06	1	0	0.1	0.21	0.06	0.1	0.02	0.1	0.37	0.02	0.19	0.07	0.16	0.18	5	8	3	5	1	5	15	1	8	3	7	7
TCONS_00028711	Antisense LncRNAs	2148	33.24	Chr06	1	0	0.61	0.32	5.4	5.94	3.97	0.35	0.18	0.12	0.11	3.12	3.04	2.64	48	18	420	469	317	28	11	8	7	212	200	153
TCONS_00028809	Intergenic LncRNAs	271	37.27	Chr06	1	0	0.1	0.14	0	1.31	0.2	0	0	0	0	0	0	0.55	1	1	0	13	2	0	0	0	0	0	0	4
TCONS_00028823	Intergenic LncRNAs	525	26.48	Chr06	1	0	0.47	1.79	0.58	0.88	0.51	0.51	1.06	0.06	0.26	0.42	0.12	0.14	9	25	11	17	10	10	16	1	4	7	2	2
TCONS_00028824	Bidirectional LncRNAs	402	32.09	Chr06	1	0	0	0.47	0	0.27	0	0.07	0	0.24	0	0.16	0	0.74	0	5	0	4	0	1	0	3	0	2	0	8
TCONS_00028861	Intergenic LncRNAs	661	32.07	Chr06	1	0	0.29	0.17	0.46	0.33	0.2	0.2	1.79	1.2	0.92	0.14	0.59	0.56	7	3	11	8	5	5	34	25	18	3	12	10
TCONS_00028910	Antisense LncRNAs	1402	35.66	Chr06	1	0	0.1	0.13	0.06	0	0	0.13	0.2	0.23	0.31	0.02	0.14	0.03	5	5	3	0	0	7	8	10	13	1	6	1
TCONS_00028962	Antisense LncRNAs	973	34.74	Chr06	1	0	0.2	0	0.06	0.22	0	0	0	0.03	0	0	0.07	0	7	0	2	8	0	0	0	1	0	0	2	0
TCONS_00029007	Bidirectional LncRNAs	691	38.49	Chr06	2	1	0	0	0.16	0.04	0.39	0.16	0.05	0.5	0.24	0.46	0.38	0.32	0	0	4	1	10	4	1	11	5	10	8	6
TCONS_00029009	Bidirectional LncRNAs	1454	31.91	Chr06	1	0	1	1.47	0.44	0.54	0.35	1.32	0.33	0.39	0.21	0.65	0.54	1.35	53	57	23	29	19	71	14	18	9	30	24	53
TCONS_00029138	Bidirectional LncRNAs	506	35.38	Chr06	1	0	1.36	0.97	0.55	1.08	0.32	0.91	0.96	0.75	1.67	1.06	1.03	0.88	25	13	10	20	6	17	14	12	25	17	16	12
TCONS_00029159	Intergenic LncRNAs	691	39.07	Chr06	1	0	0.36	0.22	0	0.16	0.04	0.31	0.05	0	0.1	0.32	0	0.37	9	4	0	4	1	8	1	0	2	7	0	7
TCONS_00029335	Intergenic LncRNAs	1762	36.72	Chr06	1	0	0.94	0.7	1	0.8	0.84	1.09	0.57	0.38	0.44	0.7	0.94	0.55	60	33	64	52	55	71	29	21	23	39	51	26
TCONS_00029336	Intergenic LncRNAs	2644	35.82	Chr06	1	0	0.12	0.2	0.51	0.33	0.2	0.2	0.12	0.23	0.11	0.05	0	0.01	12	14	49	32	20	20	9	19	9	4	0	1
TCONS_00029420	Intergenic LncRNAs	837	31.3	Chr06	1	0	0.26	0.04	0.07	0.46	0.1	0	0.08	0	0.04	0.04	0	0.27	8	1	2	14	3	0	2	0	1	1	0	6
TCONS_00029434	Intergenic LncRNAs	375	44	Chr06	1	0	0.51	0	0.15	0	0.14	0.07	0.19	0	0.63	0.08	0.35	0	7	0	2	0	2	1	2	0	7	1	4	0
TCONS_00029460	Intergenic LncRNAs	2214	38.57	Chr06	1	0	0.02	0.19	0.1	0.06	0.02	0	0.16	0.07	0.12	0.03	0.03	0.22	2	11	8	5	2	0	10	5	8	2	2	13
TCONS_00029461	Intergenic LncRNAs	4166	35.65	Chr06	1	0	0.2	0.3	0.23	0.29	0.15	0.45	0.3	0.15	0.31	0.15	0.28	0.32	31	33	35	44	24	69	36	20	38	20	36	36
TCONS_00029462	Other	365	36.44	Chr06	1	0	0	0	0	0	0	0.66	0.38	0	0.19	0	0	0	0	0	0	0	0	9	4	0	2	0	0	0
TCONS_00029470	Intergenic LncRNAs	1994	37.01	Chr06	1	0	0.54	0.21	0.26	0.14	0.49	0.24	0.17	0.08	0.14	0.21	0.31	0.17	39	11	19	10	36	18	10	5	8	13	19	9
TCONS_00029471	Intergenic LncRNAs	380	29.74	Chr06	1	0	0.8	0	0	0	0	0	0	0.08	0	0.5	0	0	11	0	0	0	0	0	0	1	0	6	0	0
TCONS_00029484	Intergenic LncRNAs	532	45.3	Chr06	1	0	0.09	0.07	0.59	2.13	0.05	0.71	0.45	0.47	0.01	0	0.77	0.54	1.68	1.05	11.37	41.57	1.04	14.01	6.84	7.84	0.19	0	12.59	7.77
TCONS_00029603	Antisense LncRNAs	951	48.05	Chr06	1	0	1.19	0.71	0.7	0.8	1.44	0.96	2.04	1.6	0.99	1.13	1.1	0.74	41	18	24	28	51	34	56	48	28	34	32	19
TCONS_00029606	Intergenic LncRNAs	4295	38.04	Chr06	1	0	1.29	1.19	1.19	1.6	1.3	1.47	1.53	1.27	1.38	1.11	1.18	1.68	202	136	185	253	208	234	189	172	176	151	155	195
TCONS_00029607	Intergenic LncRNAs	688	35.61	Chr06	1	0	0.44	0.33	0.32	0.51	1.02	0.51	0.1	0.05	0.05	0.23	0.33	0.22	11	6	8	13	26	13	2	1	1	5	7	4
TCONS_00029609	Other	597	37.52	Chr06	1	0	0.88	0.82	0.6	1.09	0.23	0.41	0.17	0.74	1.36	0.26	0.82	0.87	19	13	13	24	5	9	3	14	24	5	15	14
TCONS_00029616	Intergenic LncRNAs	1200	33.83	Chr06	1	0	0.07	0.13	0.46	0.25	0.18	0.31	0.09	0.05	0.08	0.11	0.3	0.31	3	4	20	11	8	14	3	2	3	4	11	10
TCONS_00029617	Intergenic LncRNAs	350	27.43	Chr06	1	0	0	0	0	0	0	0	0	0	1.16	0	0.09	0	0	0	0	0	0	0	0	0	12	0	1	0
TCONS_00029627	Intergenic LncRNAs	1142	31.61	Chr06	1	0	0.26	0	0.36	0	0.54	0.31	0.09	0.36	0.15	0.19	0.37	0.42	11	0	15	0	23	13	3	13	5	7	13	13
TCONS_00029628	Intergenic LncRNAs	1005	34.43	Chr06	1	0	0.27	0.19	0	0.03	0.03	0.4	0.07	0.03	0.07	0	0	0	10	5	0	1	1	15	2	1	2	0	0	0
TCONS_00029635	Intergenic LncRNAs	602	37.38	Chr06	1	0	0.05	0	0.05	0	0.45	0	0	0	0.06	0	0	0	1	0	1	0	10	0	0	0	1	0	0	0
TCONS_00029636	Intergenic LncRNAs	470	31.49	Chr06	1	0	0	0	0	0	0.57	0	0	0	0	0	0	0	0	0	0	0	10	0	0	0	0	0	0	0
TCONS_00029645	Sense LncRNAs	749	35.38	Chr06	2	1	0.04	0.15	0.26	0.15	0	0	0.05	0	0.09	0.42	0.26	0.1	1	3	7	4	0	0	1	0	2	10	6	2
TCONS_00029664	Intergenic LncRNAs	1547	40.08	Chr06	4	3	0.5	0.46	0.27	0.62	0.42	0.61	0.24	0.55	0.13	0.3	0.36	0.77	27.91	19	15	35	24.29	35	10.56	26.87	6.01	14.88	17.25	32
TCONS_00029667	Intergenic LncRNAs	572	32.34	Chr06	1	0	0.58	0.59	0	0	0.05	0	0.3	0	0.35	0	0	0.06	12	9	0	0	1	0	5	0	6	0	0	1
TCONS_00029671	Intergenic LncRNAs	874	44.16	Chr06	1	0	0.28	0.65	0.44	0.28	0.58	0.18	0.36	0.07	0.43	0.25	0.26	0.13	9	15	14	9	19	6	9	2	11	7	7	3
TCONS_00029672	Intergenic LncRNAs	805	33.42	Chr06	1	0	0.14	0	0.58	0.17	0.4	0.03	0	0.04	0	0	0	0.37	4	0	17	5	12	1	0	1	0	0	0	8
TCONS_00029673	Intergenic LncRNAs	1206	36.07	Chr06	1	0	0.07	0.12	0.25	0.23	0.31	0.11	0.12	0.39	0.06	0.08	0.16	0.09	3	4	11	10	14	5	4	15	2	3	6	3
TCONS_00029674	Intergenic LncRNAs	517	32.11	Chr06	1	0	0.05	0.29	0.05	0	0.21	0	0	1.1	0	0.12	0.06	0	1	4	1	0	4	0	0	18	0	2	1	0
TCONS_00029675	Intergenic LncRNAs	445	36.85	Chr06	1	0	0.37	0	0	0.12	0	0	0.7	0	0.15	0	0.22	0	6	0	0	2	0	0	9	0	2	0	3	0
TCONS_00029688	Intergenic LncRNAs	1305	34.48	Chr06	1	0	0.66	0.29	0.49	0.59	0.73	0.55	0.41	0.38	0.32	0.67	0.5	0.42	31.16	9.92	22.98	28.34	35.2	26.84	15.3	15.65	12.29	27.72	20.03	14.85
TCONS_00029689	Intergenic LncRNAs	615	38.86	Chr06	1	0	0	0.18	0	0.49	0.17	0.22	0.06	0.36	0.11	0.15	0	0	0	3	0	11	4	5	1	7	2	3	0	0
TCONS_00029690	Intergenic LncRNAs	269	46.47	Chr06	1	0	0	0	0	0.51	0	0	0	0	0	0	0	0	0	0	0	5	0	0	0	0	0	0	0	0
TCONS_00029753	Intergenic LncRNAs	702	41.31	Chr06	1	0	0.27	0.11	0.43	0.16	0.38	0.04	0	0.05	0	0.04	0.42	0.21	7	2	11	4	10	1	0	1	0	1	9	4
TCONS_00029779	Intergenic LncRNAs	3229	37.57	Chr06	1	0	0.61	0.48	0.15	0.24	0.56	0.69	0.31	0.34	0.47	0.3	0.29	0.37	72	41	17	28	67	83	29	35	45	31	29	32
TCONS_00029802	Intergenic LncRNAs	675	34.81	Chr06	1	0	0.57	0.5	0.49	0.28	0.44	0.4	0.67	0.85	0.75	0.23	0.57	0	14	9	12	7	11	10	13	18	15	4.92	11.72	0
TCONS_00029823	Bidirectional LncRNAs	961	36.32	Chr06	1	0	0.26	0.43	0.52	0.68	0.56	0.31	0.54	0.4	0.35	0.16	0.24	0.54	9	11	18	24	20	11	15	12	10	5	7	14
TCONS_00029833	Intergenic LncRNAs	319	36.36	Chr06	1	0	0.52	0.47	0.35	0	0.67	0.42	0.33	0.5	0.11	0.1	0	0.46	6	4	4	0	8	5	3	5	1	1	0	4
TCONS_00029835	Intergenic LncRNAs	584	36.99	Chr06	4	3	0	0	0	0.37	0	0	0	0	0	0	0	0	0	0	0	8	0	0	0	0	0	0	0	0
TCONS_00029843	Antisense LncRNAs	862	40.37	Chr06	1	0	0.1	0.44	0.13	0.22	0.22	0.34	0	0.22	0.2	0.07	0.04	0.09	3	10	4	7	7	11	0	6	5	2	1	2
TCONS_00029844	Intergenic LncRNAs	353	27.2	Chr06	1	0	1.67	0.82	3.53	1.6	3.64	3.73	1.62	0.67	1.15	1.23	1.63	1.7	21.44	7.71	45.09	20.72	47.8	48.85	16.44	7.48	12.04	13.76	17.62	16.18
TCONS_00029854	Intergenic LncRNAs	434	35.71	Chr06	1	0	1.08	0.52	1.27	0.88	0.81	0.62	0	0	0	0	0	0	17	6	20	14	13	10	0	0	0	0	0	0
TCONS_00029857	Intergenic LncRNAs	433	33.26	Chr06	2	1	0	0	0	0	0	0	0	0.29	0.08	0.66	0.08	0	0	0	0	0	0	0	0	4	1	9	1	0
TCONS_00029858	Intergenic LncRNAs	664	40.96	Chr06	1	0	0	0	0	0	0	0	0.1	0.29	0	0.48	0.29	0.33	0	0	0	0	0	0	2	6	0	10	6	6
TCONS_00029864	Intergenic LncRNAs	690	37.83	Chr06	1	0	0	0	0	0	0	0	0.05	0	0.05	0.14	0.38	0.54	0	0	0	0	0	0	1	0	1	3	8	10
TCONS_00029913	Intergenic LncRNAs	1210	29.26	Chr06	1	0	0.16	0.19	0.11	0.16	0.36	0	0.09	0.24	0.2	0	0.13	0	7	6	5	7	16	0	3	9	7	0	5	0
TCONS_00029914	Other	2899	36.05	Chr06	1	0	0.57	0.88	0.65	0.59	0.57	0.54	0.53	0.54	0.76	0.49	0.55	0.63	60	68	68	63	61	58	44	49	65	45	49	49
TCONS_00029943	Intergenic LncRNAs	386	31.61	Chr06	1	0	0	0.29	0	0	0	0	0	0	0.61	0.08	0.34	0.19	0	3	0	0	0	0	0	0	7	1	4	2
TCONS_00030023	Intergenic LncRNAs	427	32.55	Chr06	1	0	0.39	0	0.13	0	0.06	0.13	0.89	0.59	1.03	0.37	0.15	1.13	6	0	2	0	1	2	11	8	13	5	2	13
TCONS_00030024	Intergenic LncRNAs	597	30.49	Chr06	1	0	0	0	0	0	0	0	0.23	0.37	0	0.05	0.16	0.25	0	0	0	0	0	0	4	7	0	1	3	4
TCONS_00030054	Intergenic LncRNAs	500	43.2	Chr06	1	0	0.06	0	0	0	0	0	0	0	0	0.06	0.26	0	1	0	0	0	0	0	0	0	0	1	4	0
TCONS_00030055	Intergenic LncRNAs	3262	35.16	Chr06	2	1	0	0	0	0	0	0	1.85	1.35	1.52	1.14	1.32	1.5	0	0	0	0	0	0	174	139	147	118	132	132
TCONS_00030056	Intergenic LncRNAs	596	37.58	Chr06	1	0	0	0	0	0	0	0	0.12	0.16	0.06	0.27	0.11	0.37	0	0	0	0	0	0	2	3	1	5	2	6
TCONS_00030057	Intergenic LncRNAs	2950	44	Chr06	1	0	0	0	0	0	0	0	0.91	0.82	1.25	0.78	1.23	1.07	0	0	0	0	0	0	77	76	109	73	111	85
TCONS_00030061	Intergenic LncRNAs	205	30.73	Chr06	1	0	0	0	0.07	0	0	0	0	0	0	0.03	0	0	0	0	0.55	0	0	0	0	0	0	0.2	0	0
TCONS_00030098	Other	655	34.2	Chr06	1	0	2.39	3.27	4.26	4.44	2.26	3.5	2.76	2.42	1.75	1.88	1.15	2.88	57	57	101	107	55	85	52	50	34	39	23	51
TCONS_00030134	Intergenic LncRNAs	352	30.4	Chr06	1	0	0	0	0	0	0	0	0.49	0.54	1.15	0.99	0.09	0.42	0	0	0	0	0	0	5	6	12	11	1	4
TCONS_00030148	Intergenic LncRNAs	409	30.56	Chr06	1	0	0	0	0.2	0	0	0.26	0	0.08	0.08	0.08	0.16	0	0	0	3	0	0	4	0	1	1	1	2	0
TCONS_00030149	Intergenic LncRNAs	773	34.67	Chr06	2	1	0	0.1	0.25	0.09	0.02	0.2	0.22	0.13	0	0.16	0	0.1	0	2	7	2.46	0.65	5.67	5	3.27	0	4	0	2
TCONS_00030280	Intergenic LncRNAs	427	28.81	Chr06	1	0	0	0	0	0.19	0	0	0.57	0.37	1.11	0	0.08	0	0	0	0	3	0	0	7	5	14	0	1	0
TCONS_00030305	Intergenic LncRNAs	874	42.45	Chr06	1	0	0.09	0.04	0.28	0.31	0.03	0.15	0.44	0.25	0.23	0.54	0.45	0.93	3	1	9	10	1	5	11	7	6	15	12	22
TCONS_00030306	Intergenic LncRNAs	1771	32.69	Chr06	1	0	0.09	0.17	0.28	0	0.39	0.27	0.04	0.32	0.02	0.14	0.13	0.17	6	8	18	0	26	18	2	18	1	8	7	8
TCONS_00030311	Intergenic LncRNAs	442	33.03	Chr06	1	0	0.44	0.26	1.06	0.43	0.85	0	0.31	0	0.08	0.79	0.81	0.5	7	3	17	7	14	0	4	0	1	11	11	6
TCONS_00030370	Intergenic LncRNAs	556	30.22	Chr06	1	0	0	0	0.1	0.29	0.73	0	0	0	0	0	0	0	0	0	2	6	15	0	0	0	0	0	0	0
TCONS_00030375	Intergenic LncRNAs	3296	31.4	Chr06	2	1	4.94	3.64	5.47	4.34	4.71	4.4	6.94	4.53	6.03	5.3	5.45	6.11	592	319	653	526	577	538	659	471	588	553	550	544
TCONS_00030438	Bidirectional LncRNAs	541	33.83	Chr06	1	0	0.05	0.76	0.05	0	0.15	0	0.13	0	0	0.06	0.06	0.82	1	11	1	0	3	0	2	0	0	1	1	12
TCONS_00030465	Intergenic LncRNAs	626	37.06	Chr06	1	0	0.09	0.12	0.4	0.22	0.21	0.04	1.89	0.91	2.1	1.51	1.88	2.6	2	2	9	5	5	1	34	18	39	30	36	44
TCONS_00030467	Intergenic LncRNAs	1003	34.3	Chr06	1	0	0.22	0	0.25	0	0.03	0.03	1.77	1.14	1.28	0.98	1.69	1.22	8	0	9	0	1	1	51	36	38	31	52	33
TCONS_00030521	Antisense LncRNAs	397	43.32	Chr06	1	0	0.07	0.09	0.28	0	0	0	0.26	0.08	0.43	0	1.15	0	1	1	4	0	0	0	3	1	5	0	14	0
TCONS_00030637	Sense LncRNAs	346	43.06	Chr06	1	0	1.31	0.74	2.51	2.01	2.07	1.65	3.14	7.74	11.11	1.83	2.44	0.13	16.43	6.85	31.48	25.58	26.66	21.14	31.26	84.52	113.86	20.04	25.88	1.21
TCONS_00030747	Other	375	37.6	Chr06	1	0	0	0	0	0	0	0	0	0	0	0.08	0.35	0	0	0	0	0	0	0	0	0	0	1	4	0
TCONS_00030748	Intergenic LncRNAs	1098	34.61	Chr06	1	0	0.3	0.24	0.3	0.2	0.32	0.07	0.28	0	0.03	0.29	0.42	0.24	12	7	12	8	13	3	9	0	1	10	14	7
TCONS_00030767	Antisense LncRNAs	676	36.98	Chr06	2	1	0.33	0.11	0.45	0.2	0.32	0.16	0.15	0.19	0.05	0.28	0.05	0.99	8	2	11	5	8	4	3	4	1	6	1	18
TCONS_00030879	Antisense LncRNAs	1772	35.1	Chr06	1	0	0.16	0.25	0.05	0.08	0.09	0.23	0.14	0.14	0.15	0.27	0.04	0.33	10	12	3	5	6	15	7	8	8	15	2	16
TCONS_00031064	Other	984	32.01	Chr06	2	1	1.62	1.45	1.77	1.66	1.83	1.23	1.27	1	1.72	1.38	1.23	1.2	58	38	63	60	67	45	36	31	50	43	37	32
TCONS_00031211	Intergenic LncRNAs	511	40.7	Chr06	2	1	0	0	0.49	0.8	0.11	0.63	0	0.19	0	0.12	0.19	0.07	0	0	9	15	2	12	0	3	0	2	3	1
TCONS_00031252	Antisense LncRNAs	430	27.44	Chr06	1	0	0	0	0	0.06	0.5	0	0	0	0	0	0	0	0	0	0	1	8	0	0	0	0	0	0	0
TCONS_00031263	Sense LncRNAs	462	33.33	Chr06	2	1	1.07	0.16	0.3	0	0.93	0.82	0.68	0.96	0.78	0.27	0.35	0.32	18	2	5	0	16	14	9	14	10.71	4	5	4
TCONS_00031275	Intergenic LncRNAs	425	36.47	Chr06	1	0	0.06	0.62	0.13	0	0.19	0	0.33	0	0.87	0	0.15	0.96	1	7	2	0	3	0	4	0	11	0	2	11
TCONS_00031276	Intergenic LncRNAs	1163	37.4	Chr06	1	0	0.4	0.84	0.07	0.09	0.14	0.16	0.36	0.16	0.23	0.27	0.2	0	17	26	3	4	6	7	12	6	8	10	7	0
TCONS_00031330	Intergenic LncRNAs	346	33.24	Chr06	1	0	0	0	0	0	0	0.86	0	0	0	0	0	0	0	0	0	0	0	11	0	0	0	0	0	0
TCONS_00031331	Intergenic LncRNAs	502	37.85	Chr06	1	0	0	0	0.11	0.16	0.11	0.05	0	0.13	0.13	0.19	0	0.88	0	0	2	3	2	1	0	2	2	3	0	12
TCONS_00031397	Bidirectional LncRNAs	1154	24.7	Chr06	1	0	0.81	0.36	0.02	0.09	0	0.65	0.06	0.03	0.35	0.03	0.23	0.48	34	11	1	4	0	28	2	1	12	1	8	15
TCONS_00031483	Bidirectional LncRNAs	1184	35.64	Chr06	1	0	0.63	0.48	0.51	0.48	0.32	0.46	0.44	0.29	0.91	0.16	0.06	0.16	27	15	22	21	14	20	15	11	32	6	2	5
TCONS_00031485	Intergenic LncRNAs	547	34.19	Chr06	1	0	2.72	3.09	5.05	1.94	3.59	3.1	2.41	1.39	2.35	1.1	0.95	1.83	54	45	100	39	73	63	38	24	38	19	16	27
TCONS_00031526	Intergenic LncRNAs	610	27.05	Chr06	1	0	0.99	0.99	1.09	0.18	0.31	1.24	1.76	1.77	1.11	0.88	1.07	0.67	22	16	24	4	7	28	31	34	20	17	20	11
TCONS_00031565	Bidirectional LncRNAs	447	36.91	Chr06	1	0	0.18	0	0.06	0.67	0	0.36	0	0	0	0	0	0	3	0	1	11	0	6	0	0	0	0	0	0
TCONS_00031566	Intergenic LncRNAs	439	34.17	Chr06	1	0	0	0	0.13	0.19	0.31	0	0.24	0	0	0	0	0.76	0	0	2	3	5	0	3	0	0	0	0	9
TCONS_00031567	Intergenic LncRNAs	501	35.13	Chr06	1	0	2.8	1.35	2.87	3.26	2.36	3.07	0.97	1.64	0.61	1.64	1.37	0.44	51	18	52	60	44	57	14	26	9	26	21	6
TCONS_00031572	Intergenic LncRNAs	477	36.69	Chr06	1	0	0.4	0.08	0.17	0	0	0	0.22	0.66	0.28	0.26	0	0	7	1	3	0	0	0	3	10	4	4	0	0
TCONS_00031617	Intergenic LncRNAs	877	34.78	Chr06	1	0	1.51	0.86	1.35	0.96	0.89	0.43	1.11	0.54	0.65	0.65	0.48	1.14	48	20	43	31	29	14	28	15	17	18	13	27
TCONS_00031645	Intergenic LncRNAs	1205	34.36	Chr06	1	0	1.07	1	1.15	1.26	1.12	0.63	0.4	0.79	0.31	0.87	0.6	1.07	47	32	50	56	50	28	14	30	11	33	22	35
TCONS_00031744	Other	1078	39.05	Chr06	1	0	0.97	1.5	0.62	0.63	0.72	1	1	0.91	0.44	0.56	0.94	0.45	38	43	24	25	29	40	31	31	14	19	31	13
TCONS_00031816	Intergenic LncRNAs	312	29.81	Chr06	1	0	0	0	0	0	0	0	0	0.61	0	0	0.84	0.12	0	0	0	0	0	0	0	6	0	0	8	1
TCONS_00031817	Intergenic LncRNAs	616	31.98	Chr06	1	0	0.49	0	0.04	0.04	0.26	0.22	0.11	0.77	0.16	0.05	0.48	0.72	11	0	1	1	6	5	2	15	3	1	9	12
TCONS_00031818	Intergenic LncRNAs	860	32.79	Chr06	3	2	2.06	1.33	1.68	2.01	1.58	2.01	0	0.04	0.04	0.71	0.39	0.13	64.37	30.32	52.34	63.49	50.55	64	0	1	1	19.39	10.38	3.1
TCONS_00031819	Intergenic LncRNAs	523	32.7	Chr06	3	2	0	0	0.36	0	0.38	0	0.2	0.18	0.13	0	0.22	0.07	0	0	6.85	0	7.45	0	3	3	2	0	3.46	1.06
TCONS_00031820	Intergenic LncRNAs	514	30.93	Chr06	1	0	2.17	2.46	1.17	2.73	2.04	2.15	0.2	0.43	0.07	0.96	0.71	2.15	40.63	33.68	21.81	51.51	39	41	3	7	1	15.61	11.16	29.84
TCONS_00031911	Antisense LncRNAs	1049	38.7	Chr06	3	2	1.86	1.4	2.56	1.92	2.33	1.82	1.69	1.09	1.38	2.17	2.49	1.69	71	39	97	74	91	71	51	36	43	72	80	48
TCONS_00031926	Bidirectional LncRNAs	1937	29.38	Chr06	1	0	0.34	0.23	0.46	0.2	0.39	0.13	0.3	0.28	0.37	0.26	0.25	0.36	24	12	32	14	28	9	17	17	21	16	15	19
TCONS_00032039	Bidirectional LncRNAs	382	32.72	Chr06	1	0	0.5	0	0.22	0.64	0	0	0.27	0	0	0	0.26	0	7	0	3	9	0	0	3	0	0	0	3	0
TCONS_00032132	Intergenic LncRNAs	318	38.05	Chr06	1	0	0.09	0	0	0	0	0.85	0	0	0	0	0	0	1	0	0	0	0	10	0	0	0	0	0	0
TCONS_00032138	Bidirectional LncRNAs	780	39.87	Chr06	1	0	0.11	0.82	0.11	0.42	0.07	0.07	0.22	0.28	0.09	0.16	0.29	0	3	17	3	12	2	2	5	7	2	4	7	0
TCONS_00032235	Intergenic LncRNAs	856	37.27	Chr06	1	0	0.48	0.31	0.36	0.38	0.25	0.22	0.2	0.15	0.28	0.59	0.27	0.56	15	7	11	12	8	7	5	4	7	16	7	13
TCONS_00032328	Intergenic LncRNAs	660	33.64	Chr06	1	0	0.04	0	0	0.33	0	0	0.68	0.05	0	0	0	0	1	0	0	8	0	0	13	1	0	0	0	0
TCONS_00032432	Intergenic LncRNAs	1298	35.36	Chr06	1	0	0.87	0.7	0.94	0.48	0.46	0.56	0	0.15	0.05	0.15	0.23	0.11	41	24	44	23	22	27	0	6	2	6	9	4
TCONS_00032435	Intergenic LncRNAs	420	37.86	Chr06	1	0	0	0	0	0.71	0.19	0	0	0	0	0.08	0	0	0	0	0	11	3	0	0	0	0	1	0	0
TCONS_00032463	Antisense LncRNAs	1264	34.73	Chr06	2	1	0	0.12	0.05	0.29	0.25	0.06	0	0	0	0	0.05	0.22	0	4	2.2	13.47	11.91	3	0	0	0	0	1.93	7.66
TCONS_00032464	Antisense LncRNAs	1980	34.44	Chr06	1	0	0.01	0	0.47	0.56	0.3	0	0	0	0	0.14	0.12	0.04	1	0	33.8	40.53	22.09	0	0	0	0	9	7.07	2.34
TCONS_00032465	Intergenic LncRNAs	1305	40	Chr06	1	0	0.27	0.2	0.42	0.17	0.35	0.31	0.35	0.24	0.44	0.34	0.15	0.17	13	7	20	8	17	15	13	10	17	14	6	6
TCONS_00032500	Intergenic LncRNAs	799	33.54	Chr06	1	0	0	0	0.1	0.41	0.13	0.03	0.43	0.12	0.08	0	0.08	0.23	0	0	3	12	4	1	10	3	2	0	2	5
TCONS_00032616	Intergenic LncRNAs	1027	33.5	Chr06	1	0	9.88	11.54	8.8	8.21	5.42	10.36	7.03	4.54	6.48	4.61	3.62	6.09	369	315	327	310	207	395	208	147	197	150	114	169
TCONS_00032632	Intergenic LncRNAs	226	42.48	Chr06	1	0	0	0	0.12	0	0	0	0	0	0	0	0.72	0	0	0	1	0	0	0	0	0	0	0	5	0
TCONS_00032661	Bidirectional LncRNAs	1430	38.88	Chr06	1	0	0.37	0.21	0.02	0.21	0.23	0.17	0.12	0.13	0.12	0.2	0.16	0.1	19	8	1	11	12	9	5	6	5	9	7	4
TCONS_00032673	Intergenic LncRNAs	249	37.35	Chr06	1	0	0	0	0	0	1.19	0	0	0	0.14	0	0	0	0	0	0	0	11	0	0	0	1	0	0	0
TCONS_00032674	Intergenic LncRNAs	330	33.03	Chr06	1	0	1	0.11	0.42	0.49	0	0.73	1.05	1.25	0.31	0.38	0.3	0.56	12	1	5	6	0	9	10	13	3	4	3	5
TCONS_00032679	Bidirectional LncRNAs	536	36.38	Chr06	1	0	0.62	0.14	0	0	0.05	0	0	0.06	0	0	0.06	0	12	2	0	0	1	0	0	1	0	0	1	0
TCONS_00032687	Antisense LncRNAs	1678	32.66	Chr06	1	0	0.23	0.43	0.3	0.78	0.37	0.39	0.25	0.59	0.48	0.6	0.47	0.55	14	19	18	48	23	24	12	31	24	32	24	25
TCONS_00032689	Antisense LncRNAs	341	39	Chr06	1	0	2.02	1.65	3.4	1.91	1.89	0.4	1.83	4.55	0.59	3.52	4.12	2.06	25	15	42	24	24	5	18	49	6	38	43	19
TCONS_00032690	Bidirectional LncRNAs	288	25.69	Chr06	1	0	0.19	0	0.29	0	0	0	0	0	0.35	0.11	0	0.26	2	0	3	0	0	0	0	0	3	1	0	2
TCONS_00032691	Intergenic LncRNAs	252	38.49	Chr06	1	0	0	0	0.88	0	0	0	0.28	0.13	0.13	0	0.91	0	0	0	8	0	0	0	2	1	1	0	7	0
TCONS_00032692	Intergenic LncRNAs	412	36.17	Chr06	1	0	10.02	12.78	16.23	18.09	15.73	11.05	11.71	10.85	10.58	14.11	16.24	15.99	150	140	242	274	241	169	139	141	129	184	205	178
TCONS_00032697	Intergenic LncRNAs	247	37.25	Chr06	1	0	0	0	0	0	0	0	0	0	0	0	0.26	0	0	0	0	0	0	0	0	0	0	0	2	0
TCONS_00032712	Bidirectional LncRNAs	501	37.92	Chr06	1	0	0.16	0.23	0.28	1.74	0.7	0.97	0.55	0.38	0.2	0.19	0.2	0.22	3	3	5	32	13	18	8	6	3	3	3	3
TCONS_00032738	Intergenic LncRNAs	447	40.49	Chr06	1	0	0.55	1.01	0.93	1.28	1.14	0.06	1.01	0.28	0.53	0.42	0.66	0.91	9	12	15	21	19	1	13	4	7	6	9	11
TCONS_00032861	Intergenic LncRNAs	824	31.55	Chr06	1	0	0.2	0	0.17	0.1	0	0	0.25	0.08	0.12	0.08	0	0	6	0	5	3	0	0	6	2	3	2	0	0
TCONS_00032974	Intergenic LncRNAs	423	35.46	Chr06	1	0	0	0	0	0	0	0	0	0.07	0.32	0	0.23	0	0	0	0	0	0	0	0	1	4	0	3	0
TCONS_00032985	Antisense LncRNAs	542	33.58	Chr06	1	0	0	1.87	0.56	0.25	0.65	0.45	0.26	0.18	0.12	0.41	0.3	0.75	0	27	11	5	13	9	4	3	2	7	5	11
TCONS_00033011	Other	624	45.19	Chr06	1	0	0.26	0.24	0.35	0.65	0.43	1.17	0.39	1.27	0.43	0.66	0.47	0.18	6	4	8	15	10	27	7	25	8	13	9	3
TCONS_00033036	Intergenic LncRNAs	231	39.83	Chr06	1	0	0.36	0	0	0	0.35	0	0	0	0	0	0	0	3	0	0	0	3	0	0	0	0	0	0	0
TCONS_00033088	Intergenic LncRNAs	1141	36.2	Chr06	1	0	0	0	0	0	0.12	0.09	0	0.06	0.12	0.25	0.31	0.23	0	0	0	0	5	4	0	2	4	9	11	7
TCONS_00033094	Sense LncRNAs	659	38.09	Chr06	2	1	0.22	0.23	1.14	0.82	0.75	0.36	0.27	0.27	0.15	0.51	0.25	0.67	5.38	4	27.15	19.79	18.3	8.78	5.18	5.67	3	10.62	5	11.86
TCONS_00033095	Sense LncRNAs	680	38.09	Chr06	2	1	0.35	0.11	0.5	0.91	0.92	0.27	0	0.48	0	0.11	0	0.17	8.62	2	12.23	22.73	23.18	6.88	0	10.33	0	2.36	0	3.14
TCONS_00033131	Intergenic LncRNAs	1261	38.54	Chr06	1	0	1.22	0.66	1.12	1.4	1.3	2.01	1.24	1.48	2.38	0.95	1.79	1.2	56	22	51	65	61	94	45	59	89	38	69	41
TCONS_00033132	Intergenic LncRNAs	468	35.68	Chr06	1	0	0.18	0.08	0.18	0.17	0.29	0	0.59	0	0.36	0.27	0.35	0	3	1	3	3	5	0	8	0	5	4	5	0
TCONS_00033161	Intergenic LncRNAs	781	37.64	Chr06	2	1	0.46	0.05	0.07	0	0.24	0	0	0.32	0.04	0	0.25	0	13	1	2	0	7	0	0	8	1	0	6	0
TCONS_00033222	Intergenic LncRNAs	1202	36.52	Chr06	1	0	0.05	0.06	0.23	0	0.11	0.36	0	0.13	0.08	0	0.08	0.18	2	2	10	0	5	16	0	5	3	0	3	6
TCONS_00033229	Intergenic LncRNAs	454	37	Chr06	1	0	0.06	0	0.06	0.06	0.24	0	0	0.14	0.07	0.97	0.58	0.16	1	0	1	1	4	0	0	2	1	14	8	2
TCONS_00033243	Intergenic LncRNAs	260	49.62	Chr06	2	1	0	0	0	0	0	1.04	0	0	0	0	0	0	0	0	0	0	0	10	0	0	0	0	0	0
TCONS_00033436	Intergenic LncRNAs	538	29.74	Chr06	1	0	0.82	0.7	0.46	0.15	0.25	0.5	0.45	0.71	0.19	0.35	0.18	0.21	16	10	9	3	5	10	7	12	3	6	3	3
TCONS_00033476	Intergenic LncRNAs	748	39.97	Chr06	1	0	0	0	0	0	0	0	0	0	0	0.21	0.04	0	0	0	0	0	0	0	0	0	0	5	1	0
TCONS_00033495	Intergenic LncRNAs	283	38.16	Chr06	1	0	0.33	0.47	0	0.38	0.18	0	0	0.26	0.28	0.45	0.11	0.92	3.44	3.53	0	4	1.94	0	0	2.29	2.38	4	0.94	7
TCONS_00033527	Other	343	34.11	Chr06	2	1	0	0	0	0	0	0	0.4	1.2	0.69	0.28	0.1	0	0	0	0	0	0	0	4	13	7	3	1	0
TCONS_00033648	Other	201	33.33	Chr06	1	0	3.56	1.68	2.61	5.55	2.68	0.54	99.5	83.09	96.96	77.01	99.39	66.64	26	9	19	41	20	4	576	527	577	490	612	362
TCONS_00033672	Bidirectional LncRNAs	359	36.77	Chr06	1	0	0.15	1.05	0.92	0	0	0.15	0	0	0	0	0.09	0	2	10	12	0	0	2	0	0	0	0	1	0
TCONS_00033681	Intergenic LncRNAs	1175	34.21	Chr06	1	0	0.7	1.15	2.19	1.32	1.33	0.83	2.01	1.19	1.75	3.06	1.89	3.05	30	36	93	57	58	36	68	44	61	114	68	97
TCONS_00033730	Intergenic LncRNAs	378	34.92	Chr06	1	0	0.15	0.3	0	0.72	0.85	1.07	0.09	0.34	0	0.25	0	0.2	2	3	0	10	12	15	1	4	0	3	0	2
TCONS_00033746	Antisense LncRNAs	694	43.23	Chr06	1	0	1.35	0.49	0.48	0.82	0.23	0.5	0.65	1.14	0.68	0.46	0.33	0.64	34	9	12	21	6	13	13	25	14	10	7	12
TCONS_00033749	Bidirectional LncRNAs	231	38.1	Chr06	1	0	0.24	0	0	0.24	0	0	0	0	0	0	0	0	2	0	0	2	0	0	0	0	0	0	0	0
TCONS_00033751	Bidirectional LncRNAs	1316	33.89	Chr06	2	1	11.33	13.83	19.02	15.57	14.61	12.3	24.83	20.42	23.3	19.03	17.31	25.42	542	484	906	753	715	601	941	848	908	793	698	904
TCONS_00033791	Intergenic LncRNAs	623	35.79	Chr06	1	0	0	0.06	0	0.44	0.13	0	0	0	0	0	0	0	0	1	0	10	3	0	0	0	0	0	0	0
TCONS_00033792	Intergenic LncRNAs	3520	32.84	Chr06	1	0	0.38	0.15	0.41	0.49	0.63	0.21	0.62	0.53	0.63	0.48	0.53	0.52	49	14	52	63	83	27	63	59	66	54	57	49
TCONS_00033823	Intergenic LncRNAs	1674	32.68	Chr06	1	0	0.12	0.14	0.59	0.24	0.21	0.51	0.33	0.62	0.37	0.45	0.15	0.35	7.29	6.03	35.53	15.02	13.27	31.92	15.67	32.69	18.3	24.09	7.46	15.73
TCONS_00033824	Intergenic LncRNAs	1453	33.65	Chr06	2	1	0.03	0.04	0	0.21	0.04	0.07	0.45	0.21	0.12	0.19	0.37	0	1.6	1.68	0	11.34	1.9	3.89	18.84	9.67	5.08	8.52	16.29	0
TCONS_00033865	Intergenic LncRNAs	923	33.91	Chr06	4	3	0	0	0	0	0	0	0	0	0	0	0.13	0	0	0	0	0	0	0	0	0	0	0	3.76	0
TCONS_00033868	Intergenic LncRNAs	707	32.25	Chr06	3	2	0.12	0	0.05	0	0	0	0	0	0.23	0	0.06	0	3	0	1.22	0	0	0	0	0	4.78	0	1.23	0
TCONS_00033917	Antisense LncRNAs	1789	35.38	Chr06	1	0	0.32	0.53	0.2	0.43	0.21	0.21	0.27	0.11	0.08	0.05	0.18	0.23	21	25	13	28	14	14	14	6	4	3	10	11
TCONS_00033918	Bidirectional LncRNAs	1009	39.15	Chr06	2	1	5.43	5.18	6.37	6.3	7.01	4.98	7.36	7.08	7.66	6.35	6.97	7.16	199.31	138.89	232.76	233.48	262.95	186.42	213.99	225.3	228.93	202.98	215.42	195.15
TCONS_00033919	Bidirectional LncRNAs	1891	35.01	Chr06	1	0	0.16	0.64	0.87	0.73	0.51	0.45	0.17	0.18	0.29	0.27	0.06	0.53	10.69	32.11	59.24	50.52	36.05	31.58	9.01	10.7	16.07	16.02	3.58	26.85
TCONS_00033957	Sense LncRNAs	859	37.37	Chr06	2	1	1.39	1.45	0.82	0.11	0.84	0.95	0.96	0.87	1.33	0.77	0.89	0.94	43.54	33.02	25.6	3.39	26.96	30.14	23.85	23.61	33.79	20.95	23.36	21.9
TCONS_00034004	Intergenic LncRNAs	706	33.29	Chr06	1	0	0	0.27	0.27	0.04	0.04	0	0.1	0	0.19	0.04	0	0.05	0	5	7	1	1	0	2	0	4	1	0	1
TCONS_00034009	Sense LncRNAs	464	34.91	Chr06	1	0	0.06	0.08	0	0	0.06	0	0.22	0.27	0.15	0	0	0.32	1	1	0	0	1	0	3	4	2	0	0	4
TCONS_00034010	Sense LncRNAs	1849	34.23	Chr06	1	0	0	0	0.01	0	0	0	0.39	0.3	0.63	0.09	0.33	0.25	0	0	1	0	0	0	20.78	17.46	34.51	5.09	18.89	12.6
TCONS_00034021	Sense LncRNAs	1915	38.28	Chr07	2	1	0	0	0.17	0.14	0.17	0.17	0.36	0.12	0.15	0.36	0	0.1	0	0	12.01	9.6	11.93	12.09	20.09	7.09	8.34	22.06	0	5.35
TCONS_00034083	Intergenic LncRNAs	581	30.81	Chr07	1	0	0.09	0.32	0.33	1.12	0.6	0.46	0	0.16	0.23	0.11	0.39	0.13	2	5	7	24	13	10	0	3	4	2	7	2
TCONS_00034265	Intergenic LncRNAs	1369	33.09	Chr07	1	0	0.38	0.36	0.12	0.16	0.2	0.02	0.2	0.19	0.25	0.44	0.05	0.24	19	13	6	8	10	1	8	8	10	19	2	9
TCONS_00034283	Intergenic LncRNAs	2067	30.58	Chr07	2	1	1.84	1.36	1.39	1.93	1.21	1.66	2.1	2.09	1.68	1.86	2.21	2.52	138	75	104	147	93	127	125	136	103	122	140	141
TCONS_00034339	Bidirectional LncRNAs	1796	31.96	Chr07	1	0	0.7	1.11	1.24	0.69	0.72	1.08	0.91	0.84	1.24	0.75	0.71	1.03	45.87	53	80.77	45.84	47.95	71.71	47.12	47.73	65.82	42.79	38.85	49.76
TCONS_00034340	Bidirectional LncRNAs	1254	33.01	Chr07	2	1	0.68	0.81	1.22	1.04	0.77	0.76	0.55	0.61	1	0.41	0.76	0.3	31.13	27	55.23	48.16	36.05	35.29	19.88	24.27	37.18	16.21	29.15	10.24
TCONS_00034341	Intergenic LncRNAs	947	31.36	Chr07	1	0	0.55	0.79	0.93	1.41	0.85	0.43	0.51	0.97	1.03	0.87	0.48	0.59	19	20	32	49	30	15	14	29	29	26	14	15
TCONS_00034481	Intergenic LncRNAs	625	41.28	Chr07	2	1	0.31	0	0.44	0.39	1.51	0.47	0	0	0.27	0.71	0.89	0.71	7	0	10	9	35	11	0	0	5	14	17	12
TCONS_00034506	Bidirectional LncRNAs	1053	35.04	Chr07	1	0	0.55	0.14	0.39	1.37	0.28	0.13	0.07	0.15	0.16	0.45	0.9	0.56	21	4	15	53	11	5	2	5	5	15	29	16
TCONS_00034539	Intergenic LncRNAs	333	45.65	Chr07	1	0	0	0	0	0	0.16	0.89	0.1	0	0.1	0	0.29	0	0	0	0	0	2	11	1	0	1	0	3	0
TCONS_00034603	Intergenic LncRNAs	317	32.81	Chr07	1	0	0.52	0.59	0	0	0.08	0	0	0	0	0	0	0	6	5	0	0	1	0	0	0	0	0	0	0
TCONS_00034606	Other	687	34.64	Chr07	1	0	0.16	0	0	0.36	0.04	0	0	0.23	0.25	0.09	0.43	0.27	4	0	0	9	1	0	0	5	5	2	9	5
TCONS_00034617	Bidirectional LncRNAs	1882	31.67	Chr07	2	1	0.06	0	0.12	0.12	0	0	0.4	0.35	0.17	0.18	0.04	0.16	4.44	0	7.85	8	0	0	21.76	20.99	9.48	10.73	2.37	8
TCONS_00034618	Bidirectional LncRNAs	1902	31.7	Chr07	2	1	0.09	0	0	0	0.18	0.06	0	0	0.08	0	0.02	0	6.56	0	0	0	12.88	4	0	0	4.52	0	1.18	0
TCONS_00034638	Antisense LncRNAs	814	31.33	Chr07	1	0	0.14	0	0	0	0	0	0.17	0.08	0.08	0.08	0	0.32	4	0	0	0	0	0	4	2	2	2	0	7
TCONS_00034651	Intergenic LncRNAs	371	32.35	Chr07	1	0	0.07	0.81	0.37	0.88	0.94	0	0.37	0.68	0.46	0.17	0.62	0.9	1	8	5	12	13	0	4	8	5	2	7	9
TCONS_00034698	Sense LncRNAs	1307	36.57	Chr07	4	3	0.39	0.04	0.13	0	0.18	0.06	0.11	0.19	0.12	0.24	0.04	0.14	18.74	1.36	5.98	0	8.64	3.07	4.1	8.03	4.47	9.82	1.64	5.07
TCONS_00034771	Intergenic LncRNAs	577	32.41	Chr07	1	0	1.91	1.96	1.67	1.03	2.42	2.8	5.61	5.88	6.85	5.75	5.66	7.62	40	30	34.94	21.88	52	60	93.3	107	117	105	100	118.88
TCONS_00034814	Intergenic LncRNAs	452	21.68	Chr07	1	0	0.06	0	0.18	0	0.89	0	0	0	0	0	0.07	0	1	0	3	0	15	0	0	0	0	0	1	0
TCONS_00034818	Antisense LncRNAs	456	39.91	Chr07	1	0	0.66	0.08	0.24	0.78	0.65	0.12	0.15	0.76	0.3	0.21	0.21	0.16	11	1	4	13	11	2	2	11	4	3	3	2
TCONS_00034858	Intergenic LncRNAs	639	31.92	Chr07	1	0	0	0	0	0	0	0	0	0.25	0.05	0.1	0.2	0.64	0	0	0	0	0	0	0	5	1	2	4	11
TCONS_00034880	Intergenic LncRNAs	554	28.52	Chr07	1	0	0.2	0	0	0	0	0	0.38	0.46	0.3	0	0	0	4	0	0	0	0	0	6	8	5	0	0	0
TCONS_00034928	Intergenic LncRNAs	293	39.25	Chr07	1	0	0	0	0.28	0.93	0	0	0	0	0	0	0	0	0	0	3	10	0	0	0	0	0	0	0	0
TCONS_00034936	Antisense LncRNAs	493	34.28	Chr07	1	0	0	0	0	0.17	0	0.22	0	0	0.48	0	0	0	0	0	0	3	0	4	0	0	7	0	0	0
TCONS_00034960	Sense LncRNAs	380	40.26	Chr07	2	1	0.58	0.1	0.29	0.79	0.78	0.43	0	0	0	0	0.69	0.58	8	1	4	11	11	6	0	0	0	0	8	6
TCONS_00035003	Sense LncRNAs	1626	37.27	Chr07	5	4	0.11	0.12	0.35	0.09	0.21	0.54	0.14	0.37	0.25	0.17	0.12	0.16	6.65	5.21	20.68	5.54	12.41	32.67	6.37	19	11.83	8.96	6.11	7
TCONS_00035061	Intergenic LncRNAs	640	33.12	Chr07	1	0	0.04	0	0.04	0.3	0	0	0.05	0.5	0.11	0.25	0	0	1	0	1	7	0	0	1	10	2	5	0	0
TCONS_00035069	Intergenic LncRNAs	581	32.19	Chr07	1	0	0.09	0	0.1	0.05	0	0	0.06	0.49	0.58	0.65	0.28	0.32	2	0	2	1	0	0	1	9	10	12	5	5
TCONS_00035071	Intergenic LncRNAs	325	38.77	Chr07	1	0	2.96	2.55	3.4	3.43	2.73	1.74	4.59	5.27	4.78	1.94	3.62	2.5	35	22	40	41	33	21	43	54	46	20	36	22
TCONS_00035072	Intergenic LncRNAs	644	35.25	Chr07	1	0	0.17	0.18	0	0	0.04	0	0.16	0.34	0.37	0.34	0.66	0.23	4	3	0	0	1	0	3	7	7	7	13	4
TCONS_00035080	Intergenic LncRNAs	1223	30.17	Chr07	1	0	0.07	0.22	0.23	0.27	0.29	0.29	0.28	0.41	0.41	0	0.4	0.27	3	7.03	10	12	13	13.27	10	16	15	0	15	9
TCONS_00035081	Intergenic LncRNAs	749	32.71	Chr07	2	1	0.39	1.05	1.03	0.37	1.4	0.3	0.67	0.45	0.58	0.6	0.83	1.17	10.62	21	27.83	10.27	39	8.28	14.47	10.66	12.78	14.27	19.06	23.59
TCONS_00035082	Intergenic LncRNAs	937	32.23	Chr07	1	0	0.6	0.12	0.3	0.69	0	0.59	1.84	1.38	1.92	0.69	1.04	0.53	20.38	3	10.17	23.73	0	20.46	49.53	40.85	53.23	20.45	29.94	13.31
TCONS_00035090	Intergenic LncRNAs	289	52.6	Chr07	1	0	4.32	1.5	2.46	3.29	6.47	4.92	2.84	1.64	1.87	3.97	3.76	2.94	45.35	11.52	25.73	35	69.5	52.74	23.61	15	16	36.36	33.31	23
TCONS_00035096	Intergenic LncRNAs	551	35.03	Chr07	1	0	0	0	0.25	0.35	0.1	0	0.13	0	0	0.23	0.12	0	0	0	5	7	2	0	2	0	0	4	2	0
TCONS_00035103	Intergenic LncRNAs	282	37.59	Chr07	1	0	0	0	0	0	0	1.05	0	0	0	0	0	0	0	0	0	0	0	11	0	0	0	0	0	0
TCONS_00035129	Intergenic LncRNAs	483	29.61	Chr07	2	1	0	0	0.06	0	0	0	0	0	0	0	0	0	0	0	1	0	0	0	0	0	0	0	0	0
TCONS_00035169	Intergenic LncRNAs	954	38.89	Chr07	1	0	0	0	0.06	0	0	0	0.11	0.17	0.35	0.2	0.48	0.19	0	0	2	0	0	0	3	5	10	6	14	5
TCONS_00035170	Intergenic LncRNAs	607	39.87	Chr07	1	0	0	0	0	0	0	0	0.06	0.63	0	0	0.11	0.18	0	0	0	0	0	0	1	12	0	0	2	3
TCONS_00035182	Intergenic LncRNAs	537	42.46	Chr07	1	0	0.1	0	0.1	0.05	0	0.05	0.65	0.24	0.19	0.29	0.06	0.14	2	0	2	1	0	1	10	4	3	5	1	2
TCONS_00035220	Intergenic LncRNAs	1021	34.18	Chr07	2	1	0.05	0.22	0.14	0.08	0.05	0.11	0.03	0.06	0.07	0.06	0.26	0.07	2	6	5	3	2	4	1	2	2	2	8	2
TCONS_00035228	Intergenic LncRNAs	638	45.45	Chr07	1	0	0	0	0	0.04	0	0	0.05	0	0	0	0	0.75	0	0	0	1	0	0	1	0	0	0	0	13
TCONS_00035230	Intergenic LncRNAs	359	32.03	Chr07	1	0	0	0	0	0	0.22	0	0.39	0	0.28	0	0	1.55	0	0	0	0	3	0	4	0	3	0	0	15
TCONS_00035231	Intergenic LncRNAs	564	32.27	Chr07	1	0	0.54	0.2	0	0	0.05	0	0.31	0	0	0	0.12	0	11	3	0	0	1	0	5	0	0	0	2	0
TCONS_00035264	Intergenic LncRNAs	485	40.82	Chr07	1	0	0	0	0.17	0.73	0	0	0.14	0.07	0	0.13	0	0	0	0	3	13	0	0	2	1	0	2	0	0
TCONS_00035289	Antisense LncRNAs	1599	33.52	Chr07	1	0	0.26	0.07	0.55	0.54	0.69	0.44	0.07	0.04	0.06	0.32	0.47	0.28	15	3	32	32	41	26	3	2	3	16	23	12
TCONS_00035290	Bidirectional LncRNAs	355	33.52	Chr07	1	0	0	0	0	0.38	0	0.08	0	0	0	0	0	0.1	0	0	0	5	0	1	0	0	0	0	0	1
TCONS_00035367	Intergenic LncRNAs	868	33.29	Chr07	1	0	0.22	0	0.22	0	0	0	0.16	0.29	0.19	0.07	0	0.09	7	0	7	0	0	0	4	8	5	2	0	2
TCONS_00035391	Intergenic LncRNAs	477	36.69	Chr07	1	0	0.06	0.32	0.06	0.17	0.39	0	0.22	0	0	0.66	0	0.23	1	4	1	3	7	0	3	0	0	10	0	3
TCONS_00035444	Antisense LncRNAs	481	33.68	Chr07	1	0	0.86	0.31	1.32	1.02	0.89	0.39	0.29	0.92	0.42	1.31	1.22	0.46	15	4	23	18	16	7	4	14	6	20	18	6
TCONS_00035452	Intergenic LncRNAs	990	31.72	Chr07	1	0	0.03	0	0.06	0.3	0.3	0.05	0	0.38	0	0.03	0.16	0.15	1	0	2	11	11	2	0	12	0	1	5	4
TCONS_00035466	Intergenic LncRNAs	356	33.15	Chr07	1	0	0.15	0.32	0	0	0	0	1.17	0.09	0.47	0	0	0	2	3	0	0	0	0	12	1	5	0	0	0
TCONS_00035580	Intergenic LncRNAs	405	29.88	Chr07	1	0	1.49	1.11	1.16	2.22	1.73	2.06	2.06	2.5	1.92	1.33	1.13	0.37	22	12	17	33	26	31	24	32	23	17	14	4
TCONS_00035583	Antisense LncRNAs	2217	33.51	Chr07	1	0	1.5	1.14	0.87	1.91	1.54	1.25	1.71	1.4	1.66	1.47	1.59	1.08	121	67	70	156	127	103	109	98	109	103	108	65
TCONS_00035584	Antisense LncRNAs	906	34.55	Chr07	1	0	1.03	0.66	1.01	1.74	1.07	1.28	1.07	1.64	1.49	0.94	1.3	0.78	34	16	33	58	36	43	28	47	40	27	36	19
TCONS_00035585	Antisense LncRNAs	1039	36.67	Chr07	1	0	0.79	1.41	0.64	0.84	0.52	1.27	0.97	1.77	0.91	0.64	0.5	0.85	30	39	24	32	20	49	29	58	28	21	16	24
TCONS_00035589	Intergenic LncRNAs	412	38.83	Chr07	1	0	0	0	0.47	0	0	0	0	0	0	0	0	0.18	0	0	7	0	0	0	0	0	0	0	0	2
TCONS_00035596	Bidirectional LncRNAs	305	34.75	Chr07	1	0	0	0	0	0	0	0.53	0	0	0	0	0	0	0	0	0	0	0	6	0	0	0	0	0	0
TCONS_00035601	Intergenic LncRNAs	357	33.61	Chr07	1	0	0	0	0	0	0	0	0	0	0	0	1.01	0	0	0	0	0	0	0	0	0	0	0	11	0
TCONS_00035635	Intergenic LncRNAs	588	34.18	Chr07	1	0	0.19	0	0	0.09	0.05	0.32	0	0	0	0.05	0.11	0	4	0	0	2	1	7	0	0	0	1	2	0
TCONS_00035636	Intergenic LncRNAs	385	34.03	Chr07	1	0	0	0	0	0.64	0	0	0.09	0	0	0	0	0	0	0	0	9	0	0	1	0	0	0	0	0
TCONS_00035647	Intergenic LncRNAs	734	36.24	Chr07	1	0	0.04	0	0.41	0.07	0.11	0.48	0.19	0.43	0	0.04	0.13	0.1	1	0	11	2	3	13	4	10	0	1	3	2
TCONS_00035648	Intergenic LncRNAs	298	36.91	Chr07	1	0	0	0	0	0	0	1.08	0	0	0	0	0	0	0	0	0	0	0	12	0	0	0	0	0	0
TCONS_00035649	Intergenic LncRNAs	622	36.66	Chr07	1	0	0	0	0.22	0	0.43	0	0.22	0	0.05	0.05	0	0.18	0	0	5	0	10	0	4	0	1	1	0	3
TCONS_00035657	Other	789	33.59	Chr07	1	0	0	0	0	0	0	0.03	0	0.12	0.13	0.04	0.29	0.05	0	0	0	0	0	1	0	3	3	1	7	1
TCONS_00035663	Intergenic LncRNAs	1816	40.03	Chr07	1	0	0.11	0	0.15	0.07	0.12	0.15	0.19	0.35	0.45	0.16	0.41	0.31	7	0	10	5	8	10	10	20	24	9	23	15
TCONS_00035664	Intergenic LncRNAs	432	39.35	Chr07	1	0	0	0	0	0	0.12	0.06	0.56	0	0.08	0	0	0.09	0	0	0	0	2	1	7	0	1	0	0	1
TCONS_00035665	Intergenic LncRNAs	756	35.45	Chr07	1	0	0.07	0	0.04	0	0	0.18	0.55	0	0.76	0.25	0.09	0.24	2	0	1	0	0	5	12	0	17	6	2	5
TCONS_00035666	Intergenic LncRNAs	570	43.16	Chr07	1	0	0.19	0	0	0	0	0.52	0.06	0	0.06	0	0	0	4	0	0	0	0	11	1	0	1	0	0	0
TCONS_00035680	Intergenic LncRNAs	1282	37.36	Chr07	1	0	0	0	0	0	0	0	0.3	0.05	0.24	0.3	0.15	0.09	0	0	0	0	0	0	11	2	9	12	6	3
TCONS_00035827	Bidirectional LncRNAs	222	36.94	Chr07	1	0	0	0	0	0.98	0	0	0	0	0	0	0	0	0	0	0	8	0	0	0	0	0	0	0	0
TCONS_00035830	Bidirectional LncRNAs	1065	31.64	Chr07	1	0	0.26	0.21	0.8	0.46	0.61	0.28	0.13	0.42	0.1	0.74	0.25	0.38	10	6	31	18	24	11	4	14	3	25	8	11
TCONS_00035866	Intergenic LncRNAs	219	45.21	Chr07	1	0	10.93	9.79	15.27	6.46	13.39	7.26	13.79	10.27	6.63	8.08	10.73	10.47	87	57	121	52	109	59	87	71	43	56	72	62
TCONS_00035889	Bidirectional LncRNAs	448	32.14	Chr07	1	0	0	0.76	0	0	0	0	0	0	0	0	0	0	0	9	0	0	0	0	0	0	0	0	0	0
TCONS_00035944	Antisense LncRNAs	957	34.38	Chr07	1	0	0.46	0.16	0.29	0.37	0.42	0.17	0.62	0.63	0.35	0.69	0.27	0.39	16	4	10	13	15	6	17	19	10	21	8	10
TCONS_00035992	Intergenic LncRNAs	522	34.48	Chr07	1	0	0.26	0.24	0.21	0.26	0.15	0.05	0.13	0.85	0.19	0.12	0	0.14	5	3.36	4	5	3	1	2	14	3	2	0	2
TCONS_00036011	Intergenic LncRNAs	743	39.84	Chr07	1	0	0	0	0	0	0	0	0.19	0.13	0.64	0.04	0.09	0.15	0	0	0	0	0	0	4	3	14	1	2	3
TCONS_00036031	Antisense LncRNAs	362	31.77	Chr07	1	0	0.3	1.25	0.23	0.45	0.22	0	0.29	0	0.09	0	0	0.1	4	12	3	6	3	0	3	0	1	0	0	1
TCONS_00036065	Intergenic LncRNAs	1301	35.05	Chr07	1	0	0.44	0.17	0.21	0.23	0.02	0.06	0	0.15	0.05	0.07	0.03	0.17	21	6	10	11	1	3	0	6	2	3	1	6
TCONS_00036087	Intergenic LncRNAs	465	39.57	Chr07	1	0	0.3	0.32	0	0.7	0.12	0	0.22	0.34	0.65	0	0.07	0.64	5	4	0	12	2	0	3	5	9	0	1	8
TCONS_00036150	Intergenic LncRNAs	542	43.36	Chr07	1	0	0.51	1.6	0.66	1.05	0.4	0.99	0.19	0.18	0.12	0.7	0.6	0.61	10	23	13	21	8	20	3	3	2	12	10	9
TCONS_00036155	Intergenic LncRNAs	473	36.15	Chr07	1	0	0	0.8	0	0	0	0	0	0	0	0	0	0	0	10	0	0	0	0	0	0	0	0	0	0
TCONS_00036159	Intergenic LncRNAs	466	37.77	Chr07	2	1	0.71	0	0	0	0	0	0	0	0	0.2	0	0	12	0	0	0	0	0	0	0	0	3	0	0
TCONS_00036168	Bidirectional LncRNAs	1902	35.75	Chr07	1	0	0.97	0.67	1.44	1.1	1.16	0.93	1.08	0.68	0.75	1.59	0.7	1.36	67	34	99	77	82	66	59	41	42	96	41	70
TCONS_00036226	Intergenic LncRNAs	515	33.2	Chr07	1	0	0	0	0.05	0.74	0.05	0.84	0	0.18	0	0.25	0	0.07	0	0	1	14	1	16	0	3	0	4	0	1
TCONS_00036234	Intergenic LncRNAs	879	39.7	Chr07	1	0	0.06	0.13	0.19	0.19	0.15	0.37	0.24	0.07	0	0	0	0	2	3	6	6	5	12	6	2	0	0	0	0
TCONS_00036244	Intergenic LncRNAs	849	36.75	Chr07	1	0	0	0.13	0.15	0.16	0.13	0.19	0.61	0.41	0.48	0.15	0.07	0.13	0	3	4.59	5	4	6	15	11	12	4.02	1.92	3
TCONS_00036260	Intergenic LncRNAs	751	40.88	Chr07	2	1	0.29	0	0	0.62	0.25	0.22	0.14	0.13	0.63	0.5	0.17	0.15	8	0	0	17	7	6	3	3	14	12	4	3
TCONS_00036293	Intergenic LncRNAs	918	29.08	Chr07	1	0	0.03	0.41	0.51	0	0.35	0.21	0.04	0.07	0	0	0	0.08	1	10	17	0	12	7	1	2	0	0	0	2
TCONS_00036322	Bidirectional LncRNAs	1160	33.53	Chr07	1	0	0.43	0.29	0.55	0.02	0.39	0.3	0.51	0.22	0.52	0.87	0.79	0.38	18	9	23	1	17	13	17	8	18	32	28	12
TCONS_00036343	Intergenic LncRNAs	432	37.04	Chr07	1	0	0.19	0	0.19	0	0	0.12	0	0	0	0	0.98	0	3	0	3	0	0	2	0	0	0	0	13	0
TCONS_00036432	Intergenic LncRNAs	379	35.09	Chr07	1	0	0	0	0.07	0	0.35	0	0	0	0	0	0	0	0	0	1	0	5	0	0	0	0	0	0	0
TCONS_00036434	Intergenic LncRNAs	1425	33.96	Chr07	1	0	0.12	0	0.21	0.15	0.02	0.06	0.29	0.09	0	0.04	0.02	0.16	6	0	11	8	1	3	12	4	0	2	1	6
TCONS_00036444	Other	562	35.41	Chr07	1	0	0.54	0.74	0.69	0.44	0.72	0.86	0	0.11	0.06	0.34	0.58	0.66	11	11	14	9	15	18	0	2	1	6	10	10
TCONS_00036477	Antisense LncRNAs	264	34.85	Chr07	1	0	0	0	0	0	0	0.92	0	0	0	0	0	0	0	0	0	0	0	9	0	0	0	0	0	0
TCONS_00036503	Intergenic LncRNAs	625	36.64	Chr07	1	0	0	0.18	0	0.52	0.13	0	0.11	0.05	0.86	0.3	0	0.47	0	3	0	12	3	0	2	1	16	6	0	8
TCONS_00036588	Antisense LncRNAs	1476	31.98	Chr07	1	0	3.37	3.36	3.89	4.46	3.21	4.14	3.72	2.92	2.56	3.21	2.83	3.13	181	132	208	242	176	227	158	136	112	150	128	125
TCONS_00036595	Bidirectional LncRNAs	1399	32.95	Chr07	1	0	1.24	0.89	1.07	0.76	0.52	0.83	1.14	0.91	1.18	1.49	1.24	1.24	63	33	54	39	27	43	46	40	49	66	53	47
TCONS_00036620	Antisense LncRNAs	595	41.18	Chr07	1	0	0.09	0	0.23	0.23	0	0.45	0.06	0	0.28	0	0	0.87	2	0	5	5	0	10	1	0	5	0	0	14
TCONS_00036707	Sense LncRNAs	890	32.25	Chr07	1	0	0	0	0	0	0	0	0.04	0.21	0.46	0.04	0.62	0	0	0	0	0	0	0	1	6	12	1	17	0
TCONS_00036708	Sense LncRNAs	809	37.58	Chr07	1	0	0	0	0	0	0	0	0.17	0.12	0.46	0	0.04	0	0	0	0	0	0	0	4	3	11	0	1	0
TCONS_00036717	Antisense LncRNAs	981	38.74	Chr07	1	0	0.87	0.88	1.32	0.97	0.99	0.74	0.21	0.13	0.59	0.68	0.4	0.79	31	23	47	35	36	27	6	4	17	21	12	21
TCONS_00036833	Bidirectional LncRNAs	568	43.84	Chr07	1	0	0.95	1.5	0.91	0.26	0.89	0.79	1.55	1.44	2.04	1.54	1.55	1.72	19.64	22.59	18.71	5.36	18.84	16.59	25.4	25.77	34.25	27.65	27.04	26.47
TCONS_00036846	Antisense LncRNAs	1023	36.27	Chr07	1	0	0.32	0.11	0.08	0.43	0.03	0.18	0	0.06	0.17	0.03	0.06	0.04	12	3	3	16	1	7	0	2	5	1	2	1
TCONS_00036852	Antisense LncRNAs	1418	35.9	Chr07	2	1	1.94	1.8	0.39	0.48	0.23	1.88	0.29	0.87	1	0.27	0.48	0.47	100	68	20	25	12	99	12	39	42	12	21	18
TCONS_00036865	Other	465	33.76	Chr07	1	0	0.59	0	0	0	0.12	0.06	0	0	0	0.2	0	0.08	10	0	0	0	2	1	0	0	0	3	0	1
TCONS_00036907	Antisense LncRNAs	336	60.12	Chr07	1	0	0.25	0	0	0.16	0.16	0	0.41	0	1.01	0.47	0.1	0.11	3	0	0	2	2	0	4	0	10	5	1	1
TCONS_00036982	Intergenic LncRNAs	618	37.06	Chr07	1	0	0.09	0.12	0.13	0.09	0.13	0.09	0	0	0.11	0.1	0.32	0.12	2	2	3	2	3	2	0	0	2	2	6	2
TCONS_00037093	Intergenic LncRNAs	476	38.87	Chr07	1	0	0	0.32	0.58	0	0.06	0	0.51	0.07	0	0.27	0.14	0.08	0	4	10	0	1	0	7	1	0	4	2	1
TCONS_00037135	Intergenic LncRNAs	1306	27.57	Chr07	1	0	0.06	0	1.86	1.25	1.57	0.1	0	0.07	0.26	0.73	0.7	0.88	3	0	88	60	76	5	0	3	10	30	28	31
TCONS_00037136	Intergenic LncRNAs	3473	29.8	Chr07	1	0	0.4	0.39	6.07	7.54	6.75	0.3	0.15	0.18	0.18	2.12	2.13	2.47	51	36	763	962	871	39	15	20	18	233	227	232
TCONS_00037137	Intergenic LncRNAs	1559	26.94	Chr07	1	0	0.26	0.43	2.14	1.99	3.31	0.12	0.24	0.24	0.17	1.68	1.24	2.06	15	18	121	114	192	7	11	12	8	83	59	87
TCONS_00037138	Intergenic LncRNAs	2342	29.93	Chr07	1	0	0.62	0.79	14.36	15.91	15.46	0.97	0.5	0.45	0.43	4.9	4.6	5.85	53	49	1217	1370	1346	84	34	33	30	363	330	370
TCONS_00037193	Intergenic LncRNAs	333	42.64	Chr07	1	0	0	0.11	0	0.98	0.08	0	0	0	0	0	0	0	0	1	0	12	1	0	0	0	0	0	0	0
TCONS_00037203	Other	458	34.72	Chr07	2	1	2.4	0.82	2.78	0.89	2.41	2.06	1.52	1.31	1.84	0.97	1.92	1.7	40	10	46	15	41	35	20	19	25	14	27	21
TCONS_00037302	Intergenic LncRNAs	537	40.04	Chr07	1	0	0.51	0.84	0.31	1.52	0.25	0.55	0	0.3	0.13	0.06	0.12	0.14	10	12	6	30	5	11	0	5	2	1	2	2
TCONS_00037369	Antisense LncRNAs	631	30.74	Chr07	1	0	0.17	0.42	0.39	0.3	0.17	0.17	0.17	0.05	0.48	0.15	0.21	0	4	7	9	7	4	4	3	1	9	3	4	0
TCONS_00037411	Intergenic LncRNAs	540	29.26	Chr07	1	0	0	0	0.1	0.1	0.5	0	0	0	0	0	0.18	0.14	0	0	2	2	10	0	0	0	0	0	3	2
TCONS_00037437	Intergenic LncRNAs	1406	33	Chr07	1	0	0.35	0	0.14	0.12	0.08	0.02	0.2	0.11	0.29	0.04	0.05	0.24	18	0	7	6	4	1	8	5	12	2	2	9
TCONS_00037447	Bidirectional LncRNAs	2137	34.91	Chr07	1	0	3.08	2.6	4.16	3.78	3.18	2.46	4.52	4.2	4.71	5.22	4.66	6.98	239	148	322	297	253	195	278	283	298	353	305	403
TCONS_00037469	Intergenic LncRNAs	280	34.29	Chr07	1	0	0.2	0	0.1	0	0.29	0	0.25	0.23	0	0.56	0	0	2	0	1	0	3	0	2	2	0	5	0	0
TCONS_00037470	Intergenic LncRNAs	428	34.11	Chr07	1	0	1.28	1.32	1.74	1.27	1.59	1.2	0.38	0.08	0.32	0.33	0.08	0	19.97	15	26.9	20	25.33	19	4.63	1.1	4	4.41	1	0
TCONS_00037472	Bidirectional LncRNAs	423	28.61	Chr07	1	0	0	0	0	0	0	0	0	0.15	0	0.37	0	0.35	0	0	0	0	0	0	0	2	0	5	0	4
TCONS_00037476	Intergenic LncRNAs	838	27.68	Chr07	1	0	0.2	0.4	0.53	0.45	0.19	0.35	0	0	0	0	0.04	0	6	9	16	14	6	11	0	0	0	0	1	0
TCONS_00037477	Intergenic LncRNAs	562	28.65	Chr07	1	0	0.15	1.14	0.25	0.05	0.89	0.29	0.08	0.22	0	0.31	0.06	0.66	3.03	17	5.1	1	18.67	6	1.37	3.9	0	5.59	1	10
TCONS_00037478	Intergenic LncRNAs	718	39.69	Chr07	1	0	0.04	0.05	0.08	0.27	0.64	0.11	0.1	0	0	0.26	0.05	0.1	1	1	2	7	17	3	2	0	0	6	1	2
TCONS_00037496	Intergenic LncRNAs	1185	33.67	Chr07	1	0	0	0	0.25	0.14	0.15	0	0.46	0.61	0.75	0.52	0.5	0.31	0	0	10.55	5.91	6.69	0	15.72	22.71	26.22	19.34	18.23	9.94
TCONS_00037499	Intergenic LncRNAs	606	37.95	Chr07	1	0	0	0	0	0	0.44	0.4	0.11	0.1	0.22	0.1	0	0.06	0	0	0	0	10	9	2	2	4	2	0	1
TCONS_00037769	Bidirectional LncRNAs	1588	39.17	Chr07	1	0	0.31	0.52	0.12	0.21	0.32	0.42	0.61	0.6	0.72	0.18	0.27	0.77	18	22	7	12	19	25	28	30	34	9	13	33
TCONS_00037812	Other	738	25.07	Chr07	1	0	0.37	1.27	1.12	1.11	0.33	0.88	0.42	0	0.41	0.3	0.31	0.15	10	25	30	30	9	24	9	0	9	7	7	3
TCONS_00037826	Other	336	31.55	Chr07	1	0	0.41	0.67	0.16	0.32	0.08	0	0.31	0.19	0.3	0.09	0.19	0.22	5	6	2	4	1	0	3	2	3	1	2	2
TCONS_00037856	Intergenic LncRNAs	353	37.68	Chr07	1	0	0.16	0	0.08	0.77	0	0.15	0	0	0	0	0	0	2	0	1	10	0	2	0	0	0	0	0	0
TCONS_00037858	Bidirectional LncRNAs	439	38.04	Chr07	2	1	0.13	0.17	0.5	0.74	0.61	0.61	0.24	0.22	0	0.22	0.3	0.42	2	2	8	12	10	10	3	3	0	3	4	5
TCONS_00037983	Intergenic LncRNAs	409	39.36	Chr07	1	0	0	0.18	0.2	0.27	0.07	0	0.08	0	0	0	0.24	0.72	0	2	3	4	1	0	1	0	0	0	3	8
TCONS_00037996	Intergenic LncRNAs	2425	37.98	Chr07	1	0	1.91	1.91	1.4	1.05	1.73	1.64	1.72	2.01	1.46	1.37	1.8	1.75	168	123	123	94	156	148	120	154	105	105	134	115
TCONS_00037999	Intergenic LncRNAs	310	38.06	Chr07	1	0	0	0	0	0.61	0	0	0	0	0	0	0	0	0	0	0	7	0	0	0	0	0	0	0	0
TCONS_00038021	Bidirectional LncRNAs	932	36.27	Chr07	3	2	0.55	0.4	0.18	0.18	0.4	0.91	0.15	0	0.23	0.27	0.06	0.08	18.58	9.86	6.22	6.02	13.87	31.57	3.99	0	6.38	8	1.65	1.93
TCONS_00038022	Bidirectional LncRNAs	1222	35.02	Chr07	2	1	0.48	0.31	0.7	0.38	0.27	0.34	0.11	0.44	0.27	0	0.22	0.27	21.42	10.14	30.78	16.98	12.13	15.43	4.01	17	9.62	0	8.35	9.07
TCONS_00038023	Intergenic LncRNAs	681	37.74	Chr07	1	0	0.57	0.33	0.37	0.44	0.24	0.08	0.41	0.28	0.5	0.74	0.05	0.43	14	6	9	11	6	2	8	6	10	16	1	8
TCONS_00038073	Intergenic LncRNAs	220	28.18	Chr07	1	0	0.25	0.17	0	0	0.12	0	0.16	0	0	0	0	0	2	1	0	0	1	0	1	0	0	0	0	0
TCONS_00038097	Other	1770	28.81	Chr07	1	0	0.23	0.17	0.06	0.03	0.03	0.03	0.22	0.23	0.44	0.48	0.26	0.36	15	8	4	2	2	2	11	13	23	27	14	17
TCONS_00038098	Intergenic LncRNAs	763	26.08	Chr07	1	0	0.22	0.3	0	0.46	0.04	0.18	0.23	0.12	0.66	0.58	0.21	0.24	6	6	0	13	1	5	5	3	15	14	5	5
TCONS_00038160	Intergenic LncRNAs	236	29.24	Chr07	1	0	0	0	0	0.23	0	0	0	0	0	0	0	0	0	0	0	2	0	0	0	0	0	0	0	0
TCONS_00038167	Intergenic LncRNAs	1357	41.93	Chr07	1	0	0.14	0.25	0.22	0.22	0.08	0.02	0.1	0.07	0	0.02	0.07	0.03	7	9	11	11	4	1	4	3	0	1	3	1
TCONS_00038180	Antisense LncRNAs	979	35.04	Chr07	1	0	0.22	0.46	0.17	0.53	0.05	0.41	0.57	0.29	0.45	0.42	0.07	0.23	8	12	6	19	2	15	16	9	13	13	2	6
TCONS_00038190	Intergenic LncRNAs	2177	32.8	Chr07	1	0	0.16	0.29	0.3	0.15	0.16	0.09	1.02	0.96	1.32	0.33	0.43	0.7	13	17	24	12	13	7	64	66	85	23	29	41
TCONS_00038191	Intergenic LncRNAs	1820	34.07	Chr07	1	0	0.02	0	0	0.07	0.13	0.01	2.25	1.27	2.32	0.76	0.66	0.35	1.12	0	0	5	9	1	118	73	125	44	36.83	17
TCONS_00038225	Sense LncRNAs	2108	36.91	Chr07	3	2	0.11	0.51	0.3	0.62	0.43	0.63	0.19	0.19	0.72	0.24	0.24	0.66	8.37	28.84	22.75	47.68	33.81	49.57	11.5	12.8	44.76	16.05	15.28	37.61
TCONS_00038226	Sense LncRNAs	2394	37.84	Chr07	4	3	1.74	1.14	1.8	1.47	1.01	1.25	0.52	0.72	0.57	0.49	0.32	0.88	151.05	72.49	155.89	129.76	89.77	110.66	35.85	54.08	40.09	36.9	23.81	57.01
TCONS_00038233	Bidirectional LncRNAs	773	34.02	Chr07	1	0	0.04	0.29	0.39	0	0	0.17	0.13	0.29	0.44	0.08	0	0	1	6	11	0	0	5	3	7	10	2	0	0
TCONS_00038272	Intergenic LncRNAs	268	45.9	Chr07	1	0	0.41	0.28	0.1	0	0	0	0	0	0	0	0	0	4	2	1	0	0	0	0	0	0	0	0	0
TCONS_00038321	Intergenic LncRNAs	413	38.98	Chr07	1	0	0	0	0.2	0.79	0.59	0	0.17	0	0	0	0.08	0	0	0	3	12	9	0	2	0	0	0	1	0
TCONS_00038358	Intergenic LncRNAs	371	29.65	Chr07	1	0	0	0	0	0.73	0	0	0.09	0	0	0	0	0	0	0	0	10	0	0	1	0	0	0	0	0
TCONS_00038366	Intergenic LncRNAs	358	34.36	Chr07	1	0	0	0	0.77	0.53	0	0	0	0	0	0	0	0	0	0	10	7	0	0	0	0	0	0	0	0
TCONS_00038377	Intergenic LncRNAs	626	38.18	Chr07	1	0	0	0	0	0	0	0	0.11	0.15	0.05	0.05	0.16	0.89	0	0	0	0	0	0	2	3	1	1	3	15
TCONS_00038378	Intergenic LncRNAs	732	37.43	Chr07	1	0	0	0	0.11	0	0	0	0.09	0.52	0.28	0.13	0.13	0	0	0	3	0	0	0	2	12	6	3	3	0
TCONS_00038385	Intergenic LncRNAs	536	35.45	Chr07	1	0	0.62	0.84	0	0	0	0.15	0	0.12	0	0.12	0	0	12	12	0	0	0	3	0	2	0	2	0	0
TCONS_00038397	Intergenic LncRNAs	383	30.81	Chr07	1	0	0	0	1.01	0	0	0	0	0.33	0	0	0	0	0	0	14	0	0	0	0	4	0	0	0	0
TCONS_00038408	Antisense LncRNAs	839	32.66	Chr07	1	0	0	0.27	0.2	0.06	0.32	0	0.17	0.15	0.2	0	0.31	0.49	0	6	6	2	10	0	4	4	5	0	8	11
TCONS_00038431	Intergenic LncRNAs	1338	39.16	Chr07	1	0	0.43	0.34	0.76	0.59	0.58	0.56	0.62	0.97	0.76	1.42	0.61	0.41	21	12	37	29	29	28	24	41	30	60	25	15
TCONS_00038481	Intergenic LncRNAs	1113	31.54	Chr07	1	0	0.64	0.68	0.84	0.88	1.64	1.33	0.28	0.71	0.36	0.23	0.85	0.57	26	20	34	36	68	55	9	25	12	8	29	17
TCONS_00038488	Intergenic LncRNAs	489	30.06	Chr07	1	0	0	0.31	0.23	0.33	0.17	0	0	0.06	0.69	0.13	0.33	0	0	4	4	6	3	0	0	1	10	2	5	0
TCONS_00038497	Intergenic LncRNAs	940	40.96	Chr07	1	0	0.18	0.08	0.03	0	0.23	0	0.04	0.13	0	0.34	0.07	0.31	6	2	1	0	8	0	1	4	0	10	2	8
TCONS_00038542	Antisense LncRNAs	1336	31.96	Chr07	1	0	0.1	0.14	0.04	0	0.16	0.06	0.21	0.09	0.4	0.07	0.1	0.39	5	5	2	0	8	3	8	4	16	3	4	14
TCONS_00038640	Antisense LncRNAs	2440	32.09	Chr07	1	0	0.45	0.51	0.64	0.33	0.5	0.33	0.53	0.13	0.42	0.64	0.48	0.85	39.51	33	56.54	30	44.99	30	37	10.38	30.69	49.68	36.17	56
TCONS_00038733	Intergenic LncRNAs	479	26.93	Chr07	1	0	0	0	0.52	0	0	0	0	0	0	0	0	0	0	0	9	0	0	0	0	0	0	0	0	0
TCONS_00038769	Intergenic LncRNAs	304	42.11	Chr07	1	0	0	0	0	0	0	0	0	0	0	0	0	0.61	0	0	0	0	0	0	0	0	0	0	0	5
TCONS_00038794	Intergenic LncRNAs	1236	40.7	Chr07	1	0	1.74	2.74	1.1	1.47	1.35	1.16	1.94	1.56	1.94	1.33	1.53	1.17	78	90	49	67	62	53	69	61	71	52	58	39
TCONS_00038808	Bidirectional LncRNAs	352	30.4	Chr07	1	0	0.39	0	0.16	0.85	0.46	0	0	0	0	0.18	0.09	0	5	0	2	11	6	0	0	0	0	2	1	0
TCONS_00038847	Intergenic LncRNAs	723	39.7	Chr07	1	0	6.54	8.22	5.54	8.24	4.91	3.69	6.39	7.8	5.61	10.09	10.29	9.57	172	158	145	219	132	99	133	178	120	231	228	187
TCONS_00038933	Intergenic LncRNAs	779	36.46	Chr07	1	0	0	0	0.32	0.66	0.21	0	0	0	0	0.08	0.04	0.47	0	0	9	19	6	0	0	0	0	2	1	10
TCONS_00038943	Antisense LncRNAs	530	39.25	Chr07	1	0	0.62	0.21	0.05	0.77	0.25	0	0	0.24	0.06	0	0.37	0.07	12	3	1	15	5	0	0	4	1	0	6	1
TCONS_00038995	Intergenic LncRNAs	250	34	Chr07	1	0	0	0	0.22	0	0.32	0	0	0	0	0	1.44	0	0	0	2	0	3	0	0	0	0	0	11	0
TCONS_00039121	Bidirectional LncRNAs	953	31.37	Chr07	1	0	0.35	0.04	0.03	0.29	0.08	0	0	0.13	0.07	0.1	0.07	0.04	12	1	1	10	3	0	0	4	2	3	2	1
TCONS_00039156	Intergenic LncRNAs	298	35.23	Chr07	1	0	1.02	0	0	0	0	0	0	0	0.23	0	0	0	11	0	0	0	0	0	0	0	2	0	0	0
TCONS_00039171	Intergenic LncRNAs	613	34.09	Chr07	1	0	0.13	0.55	0.09	0.18	0.53	0.22	0.34	0	1.21	0.31	0.16	0	3	9	2	4	12	5	6	0	22	6	3	0
TCONS_00039172	Antisense LncRNAs	415	33.25	Chr07	1	0	0	0	0	0	0	0	0	0.38	0	0	0	0	0	0	0	0	0	0	0	5	0	0	0	0
TCONS_00039193	Intergenic LncRNAs	368	33.42	Chr07	1	0	0.3	0	0	0	0	0.81	0	0	0	0	0	0	4	0	0	0	0	11	0	0	0	0	0	0
TCONS_00039234	Intergenic LncRNAs	1386	35.79	Chr07	2	1	0.4	0	0.7	0.36	0.42	0.9	0.17	0.11	0.24	0	0.72	0.87	20.07	0	35.04	18.11	21.59	46.35	6.86	4.76	9.69	0	30.58	32.69
TCONS_00039440	Intergenic LncRNAs	321	33.33	Chr07	1	0	0	0	0	0.93	0	0	0	0	0	0	0	0	0	0	0	11	0	0	0	0	0	0	0	0
TCONS_00039479	Intergenic LncRNAs	611	29.62	Chr07	1	0	0	0	0.05	0.18	0	0.49	0	0.16	0	0	0	0.12	0	0	1	4	0	11	0	3	0	0	0	2
TCONS_00039480	Intergenic LncRNAs	2371	30.49	Chr07	1	0	0.92	1.21	0.5	0.87	0.52	1.41	1.82	1.36	1.25	0.65	0.69	0.89	79	76	43	76	46	124	124	102	88	49	50	57
TCONS_00039494	Antisense LncRNAs	1078	34.97	Chr07	1	0	0.26	1.19	0.59	0.35	0.15	0.8	0.13	0.44	0.19	0.41	0.27	0.14	10	34	23	14	6	32	4	15	6	14	9	4
TCONS_00039495	Antisense LncRNAs	471	37.15	Chr07	1	0	0.41	0	0.12	0	0.57	0.34	0.07	0	0.36	0.2	0.35	1.02	7	0	2	0	10	6	1	0	5	3	5	13
TCONS_00039549	Antisense LncRNAs	416	45.67	Chr07	1	0	0	0	0	0.59	0	0	0	0	0	0	0.16	0.27	0	0	0	9	0	0	0	0	0	0	2	3
TCONS_00039552	Bidirectional LncRNAs	994	42.86	Chr07	1	0	0.22	0.08	0.14	0.16	0.16	0.03	0.17	0.13	0.17	0.67	0.16	0.19	8	2	5	6	6	1	5	4	5	21	5	5
TCONS_00039589	Intergenic LncRNAs	539	37.11	Chr07	1	0	0.1	0	0.56	0.05	0.4	0.15	0.06	0.24	0.5	0.12	0.12	0.55	2	0	11	1	8	3	1	4	8	2	2	8
TCONS_00039750	Intergenic LncRNAs	834	31.06	Chr08	1	0	0	0	0.63	0	0.23	0	0	0	0.28	0.11	0.08	0.09	0	0	19	0	7	0	0	0	7	3	2	2
TCONS_00039791	Bidirectional LncRNAs	1113	32.97	Chr08	1	0	0.35	0.44	0.87	0.86	0.36	0.8	0.25	0.65	0.46	0.43	0.18	0.7	14	13	35	35	15	33	8	23	15	15	6	21
TCONS_00039815	Intergenic LncRNAs	805	31.93	Chr08	1	0	0.14	0.51	0.14	0.03	0.37	0.3	0.13	0.04	0.29	0.59	0.32	0.23	4	11	4	1	11	9	3	1	7	15	8	5
TCONS_00039835	Intergenic LncRNAs	2518	34.43	Chr08	2	1	0.26	0.15	20.4	23.82	14.15	0.05	0.07	0.2	0.15	7.2	6.42	8.33	24	10	1859	2205	1325	5	5	16	11	574	495	567
TCONS_00039882	Bidirectional LncRNAs	258	35.27	Chr08	1	0	0	0	1.07	0	0	0	0	0	0	0	0	0	0	0	10	0	0	0	0	0	0	0	0	0
TCONS_00039883	Other	417	38.13	Chr08	1	0	0.92	0	0.27	0.2	0.71	0.52	1	0	0.16	0	0.16	0.27	14	0	4	3	11	8	12	0	2	0	2	3
TCONS_00039928	Antisense LncRNAs	410	32.44	Chr08	1	0	0	0	0	0	0	0.39	0	0	0	0	0	0	0	0	0	0	0	6	0	0	0	0	0	0
TCONS_00040025	Antisense LncRNAs	959	37.96	Chr08	1	0	0.23	0.2	0.14	0.43	0.17	0.06	0.36	0	0	0.16	0.1	0.31	8	5	5	15	6	2	10	0	0	5	3	8
TCONS_00040033	Antisense LncRNAs	651	40.09	Chr08	1	0	1.27	0.81	0.64	0.33	1.12	0.91	0.32	0.63	0.93	0.63	1	1.36	30	14	15	8	27	22	6	13	18	13	20	24
TCONS_00040065	Antisense LncRNAs	2169	37.44	Chr08	1	0	25.72	21.87	32.55	26.26	26.45	22.83	12.49	11.06	12.8	10.97	9.65	12.03	2028	1261	2555	2094	2133	1838	780	757	822	753	641	705
TCONS_00040087	Other	1016	34.35	Chr08	1	0	0.08	0	0	0	0.29	0.11	0.03	0.06	0.03	0.03	0	0.11	3	0	0	0	11	4	1	2	1	1	0	3
TCONS_00040107	Antisense LncRNAs	486	27.57	Chr08	1	0	0	0.39	0	0	0	0.83	0	0	0.07	0	0	0	0	5	0	0	0	15	0	0	1	0	0	0
TCONS_00040177	Bidirectional LncRNAs	997	30.99	Chr08	1	0	1.38	0.98	1.47	1.86	1	0.89	1.64	1.24	1.76	1.27	2.19	1.93	50	26	53	68	37	33	47	39	52	40	67	52
TCONS_00040218	Bidirectional LncRNAs	802	27.93	Chr08	1	0	0.41	0	0.24	0.1	0.13	0	0	0	0	0.08	0	0	12	0	7	3	4	0	0	0	0	2	0	0
TCONS_00040233	Intergenic LncRNAs	341	47.51	Chr08	1	0	0	0.11	0	0.16	0.24	0	0	0.84	0	0	0.29	0.33	0	1	0	2	3	0	0	9	0	0	3	3
TCONS_00040351	Intergenic LncRNAs	344	34.88	Chr08	1	0	0.32	0	0	0	0	0	0.2	1.29	0	0.09	0.09	0	4	0	0	0	0	0	2	14	0	1	1	0
TCONS_00040371	Other	700	44	Chr08	1	0	0.55	0	0.51	0.16	0.31	0.35	0.35	0.45	0.24	0.9	0.98	1	14	0	13	4	8	9	7	10	5	20	21	19
TCONS_00040402	Antisense LncRNAs	756	37.04	Chr08	1	0	0.15	0.45	0.37	0.04	0.04	0.04	0	0.13	0	0	0.04	0.05	4	9	10	1	1	1	0	3	0	0	1	1
TCONS_00040468	Bidirectional LncRNAs	902	37.92	Chr08	1	0	0.3	0	0.31	0.03	0	0.12	0.04	0.07	0	0.11	0.07	0.12	10	0	10	1	0	4	1	2	0	3	2	3
TCONS_00040674	Intergenic LncRNAs	799	35.54	Chr08	1	0	0.55	0.19	0.42	0.78	0.2	0.4	0	0.08	0	0.12	0.2	0	16	4	12	23	6	12	0	2	0	3	5	0
TCONS_00040791	Other	574	36.06	Chr08	1	0	0.53	0.07	0.05	0.09	0	0.19	0	0.17	0.12	0.06	0.34	0	11	1	1	2	0	4	0	3	2	1	6	0
TCONS_00040825	Sense LncRNAs	1008	35.81	Chr08	3	2	0	0.07	0.23	0	0	0	0.06	0.32	0.05	0	0.06	0	0	2	8.24	0	0	0	1.87	10.23	1.47	0	2	0
TCONS_00040840	Intergenic LncRNAs	1181	33.11	Chr08	1	0	0.3	0.38	0.47	0.6	0.3	0.14	0.06	0.27	0.09	0.19	0.41	0.72	13	12	20	26	13	6	2	10	3	7	15	23
TCONS_00040844	Intergenic LncRNAs	821	33.25	Chr08	1	0	0.54	0.37	0.57	0.89	0.03	0.82	0.68	0.12	0.25	0.46	0.16	0.18	16	8	17	27	1	25	16	3	6	12	4	4
TCONS_00040923	Intergenic LncRNAs	745	34.5	Chr08	1	0	0	0.2	0.19	0.4	0.07	0.04	0	0	0.09	0.08	0.04	0.2	0	4	5	11	2	1	0	0	2	2	1	4
TCONS_00041040	Intergenic LncRNAs	890	36.4	Chr08	2	1	0.62	0.63	0.78	0.89	0.45	0.73	0.08	0.18	0	0.14	0.11	0	20	15	25	29	15	24	2	5	0	4	3	0
TCONS_00041069	Sense LncRNAs	563	38.01	Chr08	2	1	0	0	0	0.65	0	0	0	0.14	0	0	0	0.37	0	0	0	13.4	0	0	0	2.51	0	0	0	5.67
TCONS_00041079	Intergenic LncRNAs	1244	35.21	Chr08	1	0	0.4	0.57	0.44	0.77	0.32	0.15	0.14	0.13	0.43	0.3	0.26	0.51	18	19	20	35	15	7	5	5	16	12	10	17
TCONS_00041083	Intergenic LncRNAs	266	46.99	Chr08	1	0	0	0.71	0	0	0	1.01	0	0	0.13	0	0	0	0	5	0	0	0	10	0	0	1	0	0	0
TCONS_00041239	Intergenic LncRNAs	1619	39.16	Chr08	1	0	0.22	0.14	0.22	0.1	0.2	0.18	0.02	0.2	0.13	0	0.5	0.05	13	6	13	6	12	11	1	10	6	0	25	2
TCONS_00041251	Intergenic LncRNAs	982	32.89	Chr08	1	0	0.31	0.61	0.86	0.64	0.63	0.77	0.85	0.13	0.41	0.51	0.47	0.47	11.21	16	30.69	23	23	28.19	24	4	12	16	14	12.57
TCONS_00041262	Antisense LncRNAs	1337	32.09	Chr08	2	1	0.27	0	0.58	0.31	0.04	0	0.16	0.05	0.45	0.31	0	0.06	13.33	0	28	15	1.97	0	6.18	2	18	13.27	0	2
TCONS_00041264	Bidirectional LncRNAs	1843	32.34	Chr08	1	0	0.39	0.2	0.33	0.4	0.32	0.23	0.32	0.12	0.24	0.38	0.25	0.1	26	10	22	27	22	16	17	7	13	22	14	5
TCONS_00041265	Intergenic LncRNAs	2070	29.13	Chr08	1	0	0.12	0.4	0.47	0.19	0.47	0.07	0.4	0.07	0.4	0.09	0.08	0.1	8.87	22	35.31	14.48	36.36	5.48	24	4.82	24.38	6	4.82	5.68
TCONS_00041330	Antisense LncRNAs	343	34.11	Chr08	1	0	0	0	0	0.24	0	0	0	0	0	0	0	0	0	0	0	3	0	0	0	0	0	0	0	0
TCONS_00041350	Intergenic LncRNAs	1506	35.59	Chr08	1	0	0.31	0.1	0.37	0.6	0.32	0.3	0.14	0.02	0.07	0.21	0.35	0.07	17	4	20	33	18	17	6	1	3	10	16	3
TCONS_00041353	Intergenic LncRNAs	639	27.86	Chr08	1	0	0.34	0	0.04	0	0.08	0.21	0.05	0	0	0	0.1	0.29	8	0	1	0	2	5	1	0	0	0	2	5
TCONS_00041354	Intergenic LncRNAs	648	37.35	Chr08	1	0	0	0	0	0	0	0	0.05	0	0	0	0	0	0	0	0	0	0	0	1	0	0	0	0	0
TCONS_00041413	Antisense LncRNAs	1196	40.89	Chr08	2	1	2.51	2.08	1.32	1.71	1.46	2.39	1.6	2.6	2.94	2.09	2.92	1.36	109	66	57	75	65	106	55	98	104	79	107	44
TCONS_00041451	Intergenic LncRNAs	333	34.53	Chr08	1	0	0	0	0	0	0	0	0	0	0	0	0	1.22	0	0	0	0	0	0	0	0	0	0	0	11
TCONS_00041453	Intergenic LncRNAs	1064	36.56	Chr08	1	0	0.36	0.07	0.6	1	0.25	0.15	0.1	0.45	0	0.98	0.34	0.59	14	2	23	39	10	6	3	15	0	33	11	17
TCONS_00041489	Intergenic LncRNAs	1038	34.78	Chr08	1	0	0.03	0.07	0	0	0.13	0.03	0.5	0.18	0.39	0.09	0	0.18	1	2	0	0	5	1	15	6	12	3	0	5
TCONS_00041496	Bidirectional LncRNAs	315	32.06	Chr08	1	0	0	0	0	0	0	0.6	0	0	0.11	0.3	0	0.7	0	0	0	0	0	7	0	0	1	3	0	6
TCONS_00041497	Intergenic LncRNAs	1014	34.42	Chr08	2	1	43.16	46.7	46.41	40.84	37.98	43.66	54.41	45.82	47.93	41.43	41.24	47.33	1591	1259	1703	1522	1432	1643	1589	1466	1439	1330	1281	1297
TCONS_00041524	Intergenic LncRNAs	787	34.69	Chr08	1	0	0.98	0.05	0.39	0.38	0.1	0.34	0.35	0.44	0.09	0.28	0.08	0.33	28	1	11	11	3	10	8	11	2	7	2	7
TCONS_00041558	Intergenic LncRNAs	987	31.51	Chr08	1	0	0.11	0.11	0.25	0.11	0.14	0.27	0	0.13	0	0.19	0.4	0.11	4	3	9	4	5	10	0	4	0	6	12	3
TCONS_00041600	Antisense LncRNAs	735	28.16	Chr08	1	0	0.22	0.15	0.3	0.3	0.29	0.26	0.71	0.34	0.32	0.26	0.27	0.3	6	3	8	8	8	7	15	8	7	6	6	6
TCONS_00041622	Intergenic LncRNAs	552	34.6	Chr08	2	1	0.65	0.41	0.45	0.44	0.39	0.1	0.19	0.34	0.12	0.06	0.18	0.4	13	6	9	9	8	2	3	6	2	1	3	6
TCONS_00041633	Intergenic LncRNAs	693	39.11	Chr08	2	1	0	0	0	0.2	0	0	0.05	0.64	0	0	0	0	0	0	0	5	0	0	1	14	0	0	0	0
TCONS_00041692	Antisense LncRNAs	393	38.17	Chr08	1	0	0.07	0	0	0	0.07	0	0	0	0	0	0	0	1	0	0	0	1	0	0	0	0	0	0	0
TCONS_00041724	Other	811	33.05	Chr08	1	0	5.29	7.28	5.79	4.76	5.17	5.18	3.55	3.99	3.66	5.65	2.46	4.84	156	157	170	142	156	156	83	102	88	145	61	106
TCONS_00041745	Bidirectional LncRNAs	522	33.33	Chr08	1	0	0.05	0.36	0.85	0.47	0.98	0.21	0.33	0.06	0.19	0.42	0.06	0.28	1	5	16	9	19	4	5	1	3	7	1	4
TCONS_00041770	Bidirectional LncRNAs	338	51.78	Chr08	1	0	0.16	0	0.08	0	0.4	0.24	0.21	0	0	0	0.1	0.44	2	0	1	0	5	3	2	0	0	0	1	4
TCONS_00041778	Antisense LncRNAs	614	38.76	Chr08	1	0	0.22	0	0.09	0.62	0.26	0.48	0.4	0.31	0.94	0.15	0.37	0.24	5	0	2	14	6	11	7	6	17	3	7	4
TCONS_00041833	Other	521	34.74	Chr08	1	0	0	0	0	0.52	0	0	0	0	0	0	0	0	0	0	0	10	0	0	0	0	0	0	0	0
TCONS_00041856	Bidirectional LncRNAs	909	35.86	Chr08	1	0	0.21	0	0.24	0.39	0.06	0	0	0.21	0	0.6	0.21	0.16	7	0	7.99	13	2	0	0	6.08	0	17.2	5.74	3.9
TCONS_00041857	Bidirectional LncRNAs	634	39.27	Chr08	2	1	0	0.89	0.13	0	0	0.81	0.93	0.3	0.85	0.29	0.53	0.76	0	15	3.01	0	0	19	17	5.92	16	5.8	10.26	13.1
TCONS_00041878	Intergenic LncRNAs	919	34.39	Chr08	1	0	0.09	0.12	0.09	0	0.06	0.12	0.11	0.03	0.07	0.38	0.25	0.52	3	3	3	0	2	4	3	1	2	11	7	13
TCONS_00042071	Intergenic LncRNAs	223	41.26	Chr08	2	1	0.37	0.34	0.25	0	0.24	0	0	0	0	0	0	0	3	2	2	0	2	0	0	0	0	0	0	0
TCONS_00042112	Antisense LncRNAs	279	27.24	Chr08	1	0	0	0	0	0	0	0	0	0.8	0	0	0	0	0	0	0	0	0	0	0	7	0	0	0	0
TCONS_00042194	Intergenic LncRNAs	289	25.61	Chr08	1	0	0	0	0	0.94	0	0	0	0	0	0	0	0	0	0	0	10	0	0	0	0	0	0	0	0
TCONS_00042213	Intergenic LncRNAs	349	41.55	Chr08	2	1	0.55	0	0.32	0	0	0	0	0	0.19	0	0.09	0	7	0	4	0	0	0	0	0	2	0	1	0
TCONS_00042238	Other	759	37.02	Chr08	3	2	0.14	0	0	0	0	0.04	0	0	0	0.4	0.27	0	3.99	0	0	0	0	1	0	0	0	9.56	6.39	0
TCONS_00042239	Other	753	36.79	Chr08	3	2	0.15	0.1	0.18	0.14	0.07	0	0.46	0.55	0.18	0.1	0.2	0.2	4.01	2	5	4	2	0	10	13	4	2.44	4.61	4
TCONS_00042317	Intergenic LncRNAs	567	47.27	Chr08	1	0	0	0	0.05	0	0.09	0	0	0.06	0.12	0.06	0	0.85	0	0	1	0	2	0	0	1	2	1	0	13
TCONS_00042403	Intergenic LncRNAs	702	39.17	Chr08	1	0	0.27	0.43	0.39	0.12	0.54	0.08	0	0	0	0.09	0	0.21	7	8	10	3	14	2	0	0	0	2	0	4
TCONS_00042447	Intergenic LncRNAs	1119	41.02	Chr08	2	1	0.79	1.21	1.11	1.02	0.62	0.51	0.96	0.74	0.3	0.99	0.55	0.89	32	36	45	42	26	21	31	26	10	35	19	27
TCONS_00042462	Intergenic LncRNAs	1336	40.94	Chr08	1	0	0.04	0	0	0	0.14	0	2.36	1.78	1.92	1.16	1.9	0.7	2	0	0	0	6.87	0	90.79	74.9	75.81	49.08	77.84	25.22
TCONS_00042468	Intergenic LncRNAs	647	40.96	Chr08	1	0	0	0	0	0	0	0	0.05	0.24	0.68	0	0	0.23	0	0	0	0	0	0	1	5	13	0	0	4
TCONS_00042495	Sense LncRNAs	1760	30.91	Chr08	3	2	1.02	0.96	0.65	0.96	0.4	0.91	0.4	1.03	0.9	0.47	0.82	0.6	65.53	44.71	41.67	61.85	26.25	59.46	20.29	57.02	47.09	26.03	44.11	28.51
TCONS_00042500	Intergenic LncRNAs	203	38.42	Chr08	1	0	0	0	0	0	0	0	0	0	0	0.3	0	0	0	0	0	0	0	0	0	0	0	1.94	0	0
TCONS_00042535	Intergenic LncRNAs	1976	43.57	Chr08	1	0	1.52	1.05	1.38	1.28	1.91	1.39	1.74	1.41	1.32	1.28	1.24	0.79	109	55	99	93	140	102	99	88	77	80	75	42
TCONS_00042557	Intergenic LncRNAs	627	32.38	Chr08	1	0	0.31	0.12	0.13	0.3	0.17	0.52	0.17	0	0.11	0.1	0.16	0.12	7	2	3	7	4	12	3	0	2	2	3	2
TCONS_00042561	Intergenic LncRNAs	535	24.49	Chr08	1	0	0	0	0	0	0	0.55	0	0	0.13	0.06	0	0.14	0	0	0	0	0	11	0	0	2	1	0	2
TCONS_00042562	Intergenic LncRNAs	1022	32	Chr08	1	0	0	0	0.3	0	0	0	0	0	0	0.09	0.1	0	0	0	11	0	0	0	0	0	0	3	3	0
TCONS_00042563	Intergenic LncRNAs	1411	37.14	Chr08	1	0	0.06	0.05	0.18	0	0.11	0.08	0.2	0.02	0.17	0.34	0.37	0.21	3	2	9	0	6	4	8	1	7	15	16	8
TCONS_00042564	Other	452	30.09	Chr08	1	0	0	0	0	0	0.6	0	0	0.21	0	0.21	0	0	0	0	0	0	10	0	0	3	0	3	0	0
TCONS_00042579	Intergenic LncRNAs	620	36.61	Chr08	1	0	0	0.12	0.18	0.22	0.17	0.65	0.06	0.36	0.22	0.51	0.05	0.48	0	2	4	5	4	15	1	7	4	10	1	8
TCONS_00042612	Intergenic LncRNAs	299	31.44	Chr08	1	0	0	0	0.18	0.55	0.09	0	0	0	0	0.11	0	0	0	0	2	6	1	0	0	0	0	1	0	0
TCONS_00042647	Intergenic LncRNAs	423	46.1	Chr08	1	0	0.13	0.36	0.13	0	0.64	0	0	0.07	0	0	0	0	2	4	2	0	10	0	0	1	0	0	0	0
TCONS_00042684	Intergenic LncRNAs	447	41.83	Chr08	1	0	0	0	0	0.12	0	0.6	0.54	0.35	0.08	0	0.29	0.33	0	0	0	2	0	10	7	5	1	0	4	4
TCONS_00042696	Intergenic LncRNAs	500	43.6	Chr08	1	0	0.33	0.53	0.22	0	0.05	0.11	0	0.06	0.14	0.32	0.07	0.3	6	7	4	0	1	2	0	1	2	5	1	4
TCONS_00042724	Intergenic LncRNAs	267	37.45	Chr08	1	0	3.3	1.97	2.07	0.51	3.02	1.51	2.73	2.61	3.92	1.66	5.01	3.6	32	14	20	5	30	15	21	22	31	14	41	26
TCONS_00042750	Antisense LncRNAs	660	39.24	Chr08	1	0	0	0	0	0.54	0	0.08	0	0	0	0.29	0	0.11	0	0	0	13	0	2	0	0	0	6	0	2
TCONS_00042766	Antisense LncRNAs	553	33.63	Chr08	1	0	0.45	0	0	0	0	0.15	0	0	0	0.4	0.06	0	9	0	0	0	0	3	0	0	0	7	1	0
TCONS_00042796	Intergenic LncRNAs	389	36.25	Chr08	1	0	0.5	0	0.43	0.28	0.35	0.83	0.27	0.24	0.87	0.49	1	1.43	7	0	6	4	5	11.93	3	3	10	6	11.96	15
TCONS_00042829	Intergenic LncRNAs	286	38.11	Chr08	1	0	0	0.26	0.1	0	0.19	0	0	0.11	0	0	0	1.03	0	2	1	0	2	0	0	1	0	0	0	8
TCONS_00042898	Intergenic LncRNAs	426	41.55	Chr08	1	0	2	0.72	1.08	0.2	0.84	0.13	1.25	0.54	0.57	1.04	0.59	1.63	30.97	8.18	16.7	3.07	13.29	2	15.28	7.2	7.17	14	7.69	18.74
TCONS_00042921	Other	676	31.95	Chr08	1	0	0.2	1	0.04	0	0.04	0	0.1	0.05	0.15	0.05	0	0.11	5	18	1	0	1	0	2	1	3	1	0	2
TCONS_00042940	Intergenic LncRNAs	417	26.14	Chr08	1	0	1.06	1.8	1.13	1.11	0.52	0.71	0.08	0	0.32	0.53	0.78	0.09	16	20	17	17	8	11	1	0	4	7	10	1
TCONS_00042941	Intergenic LncRNAs	388	26.03	Chr08	1	0	0.71	0	0.21	0	0.35	0	0.09	0	0	0	0	0	10	0	3	0	5	0	1	0	0	0	0	0
TCONS_00043061	Intergenic LncRNAs	873	49.37	Chr08	2	1	0.09	0.17	0.22	0.37	0.15	0.56	0.04	0.2	0.31	0	0.11	0.69	3	4	7	12	5	18	1	5.51	8	0	3	16.35
TCONS_00043062	Intergenic LncRNAs	623	43.34	Chr08	1	0	0	0	0	0	0	0	0	0.18	0	0.15	0	0.22	0	0	0	0	0	0	0	3.49	0	3	0	3.65
TCONS_00043065	Bidirectional LncRNAs	993	31.32	Chr08	1	0	0.06	0	0.31	0.3	0	0.16	0.03	0	0.1	0.32	0.03	0.07	2	0	11	11	0	6	1	0	3	10	1	2
TCONS_00043119	Bidirectional LncRNAs	540	36.85	Chr08	2	1	0.82	0.14	0.77	0.45	0.55	0.7	0.51	0	0.19	0	0.18	0.62	16	2	15	9	11	14	8	0	3	0	3	9
TCONS_00043309	Antisense LncRNAs	887	37.32	Chr08	1	0	0.16	0.13	0.16	0.09	0.03	0.43	0.04	0	0	0	0.07	0.08	5	3	5	3	1	14	1	0	0	0	2	2
TCONS_00043346	Intergenic LncRNAs	385	37.14	Chr08	2	1	0	0.2	0.07	0	0	0.7	0.18	0	0	0	0	0	0	2	1	0	0	10	2	0	0	0	0	0
TCONS_00043359	Intergenic LncRNAs	383	32.38	Chr08	1	0	0	0	0	0.85	0	0	0	0	0	0	0	0	0	0	0	12	0	0	0	0	0	0	0	0
TCONS_00043413	Bidirectional LncRNAs	393	34.61	Chr08	1	0	0	0	0	0.97	0.07	0	0	0	0	0	0	0.09	0	0	0	14	1	0	0	0	0	0	0	1
TCONS_00043444	Intergenic LncRNAs	1347	33.48	Chr08	1	0	0.86	0.53	1.05	0.83	0.62	0.16	0.39	0.33	0.15	0.35	0.46	0.85	42	19	51	41	31	8	15	14	6	15	19	31
TCONS_00043501	Sense LncRNAs	798	42.86	Chr08	1	0	0.72	0.22	0.66	0.81	0.66	0.57	0.98	4.97	6.4	0.48	0.58	0.26	20.89	4.62	19.14	23.8	19.57	17.02	22.6	125.1	151.26	12.1	14.2	5.61
TCONS_00043509	Intergenic LncRNAs	476	34.87	Chr08	1	0	0.75	0	0.17	0.34	0.23	0.23	0.22	0.13	0	0.07	0	0.08	13	0	3	6	4	4	3	2	0	1	0	1
TCONS_00043534	Antisense LncRNAs	1277	39.08	Chr08	2	1	0.73	0.27	0.71	0.85	0.55	0.23	0.24	0.15	0.03	0.74	0.69	0.43	34	9	33	40	26	11	9	6	1	30	27	15
TCONS_00043579	Antisense LncRNAs	1365	37.8	Chr08	1	0	0.08	0.11	0.16	0.46	0.08	0.24	0.05	0.23	0.02	0.12	0.19	0.14	4	4	8	23	4	12	2	10	1	5	8	5
TCONS_00043593	Intergenic LncRNAs	247	31.98	Chr08	1	0	0	0	0	1.1	0	0	0	0	0	0	0	0	0	0	0	10	0	0	0	0	0	0	0	0
TCONS_00043659	Bidirectional LncRNAs	867	37.49	Chr08	1	0	0.67	1.13	0.51	0.72	0.56	0.22	0.4	0.04	0.16	0.84	0.64	0.51	21	26	16	23	18	7	10	1	4	23	17	12
TCONS_00043715	Intergenic LncRNAs	569	34.62	Chr08	1	0	0	0	0.73	0	0.05	0	0	0	0	0.17	0	0	0	0	15	0	1	0	0	0	0	3	0	0
TCONS_00043716	Antisense LncRNAs	1258	32.75	Chr08	1	0	0.5	0.39	0.9	0.28	0.51	0.21	0.03	0	0.59	0.43	0.34	0.85	23	13	41	13	24	10	1	0	22	17	13	29
TCONS_00043844	Intergenic LncRNAs	433	30.72	Chr08	1	0	0.06	0.35	0.51	0.25	0.75	0.19	0.4	0.95	0.16	0.15	0.68	0.51	1	4	8	4	12	3	5	13	2	2	9	6
TCONS_00043960	Intergenic LncRNAs	980	28.57	Chr08	1	0	0	0	0	0.36	0	0	0	0	0	0	0	0	0	0	0	13	0	0	0	0	0	0	0	0
TCONS_00043967	Intergenic LncRNAs	606	31.35	Chr08	1	0	0.14	0.06	0.23	0	0.09	0.53	0	0.31	0.06	0	0.05	0	3	1	5	0	2	12	0	6	1	0	1	0
TCONS_00044052	Antisense LncRNAs	753	37.98	Chr08	1	0	0	0.1	0	0.36	0.14	0.11	0	0	0.31	0.17	0	0	0	2	0	10	4	3	0	0	7	4	0	0
TCONS_00044104	Intergenic LncRNAs	721	40.5	Chr08	1	0	0.19	0.1	0.15	0.26	0.41	0.22	0.14	0.35	0.23	1.1	0.14	0.15	5	2	4	7	11	6	3	8	5	25	3	3
TCONS_00044123	Intergenic LncRNAs	333	35.74	Chr08	1	0	0	0	0	0	0	0	0	0	0	0	0	1.44	0	0	0	0	0	0	0	0	0	0	0	13
TCONS_00044155	Bidirectional LncRNAs	703	32.15	Chr08	1	0	0.31	0.37	0.04	0.31	0.19	0.15	0	0	0	0.13	0.23	0	8	7	1	8	5	4	0	0	0	3	5	0
TCONS_00044213	Bidirectional LncRNAs	561	37.25	Chr08	1	0	0.15	1.01	0.69	0.44	0.62	1.15	0.12	0.68	0.18	0.56	0.76	0.53	3	15	14	9	13	24	2	12	3	10	13	8
TCONS_00044214	Intergenic LncRNAs	376	30.85	Chr08	1	0	0.73	0	0	0	0	0	0	0	0	0.08	0	0	10	0	0	0	0	0	0	0	0	1	0	0
TCONS_00044294	Antisense LncRNAs	405	44.69	Chr08	1	0	0.27	0.37	0.27	0.34	0.46	0.67	0.34	0.39	0.75	0.16	0	0.82	4	4	4	5	7	10	4	5	9	2	0	9
TCONS_00044451	Intergenic LncRNAs	899	36.48	Chr08	1	0	2.72	3.05	1.14	2.15	1.56	3.18	6.37	5.32	5.56	1.69	2.61	3	89	73	37	71	52	106	165	151	148	48	72	73
TCONS_00044488	Antisense LncRNAs	961	35.28	Chr08	1	0	0.26	0.23	0.12	0	0.22	0.25	0.29	0.16	0.35	0.1	0.17	0.35	9	6	4	0	8	9	8	5	10	3	5	9
TCONS_00044653	Bidirectional LncRNAs	787	29.86	Chr08	1	0	0.14	0.62	0.04	0.28	0.21	0.1	0.31	0.44	0.09	0.76	0.79	0.52	4	13	1	8	6	3	7	11	2	19	19	11
TCONS_00044655	Intergenic LncRNAs	625	41.12	Chr08	1	0	0.22	0.06	0.71	0.57	0.77	0.04	0.22	0.56	0.49	0.86	0.1	0.12	5	1	16	13	18	1	4	11	9	17	2	2
TCONS_00044764	Bidirectional LncRNAs	850	35.53	Chr08	2	1	0.45	0.58	0.75	0.67	0.25	0.63	0.65	0.45	0.72	0.63	0.35	0.57	14	13	23	21	8	20	16	12	18	17	9	13
TCONS_00044860	Antisense LncRNAs	1199	36.53	Chr08	1	0	1.06	0.53	1.89	1.88	1.1	0.9	0.64	0.71	0.56	0.79	0.79	0.83	46	17	82	83	49	40	22	27	20	30	29	27
TCONS_00044862	Intergenic LncRNAs	855	38.83	Chr08	1	0	0.13	0.44	0.13	0.48	0.25	0.03	0.12	0.37	0.04	0.15	0.23	0.26	4	10	4	15	8	1	3	10	1	4	6	6
TCONS_00044985	Antisense LncRNAs	394	32.23	Chr08	1	0	1.82	1.34	1.26	0.48	1.64	1.5	4.76	2.01	4.71	2.49	1.16	0.66	26	14	18	7	24	22	54	25	55	31	14	7
TCONS_00044993	Antisense LncRNAs	385	38.96	Chr08	1	0	0	0	0.14	0	0.63	0	0	0	0	0	0	0	0	0	2	0	9	0	0	0	0	0	0	0
TCONS_00045107	Intergenic LncRNAs	442	44.34	Chr08	2	1	0	0	0	0	0	0	0.47	0.14	0.15	0.79	0.66	0.92	0	0	0	0	0	0	6	2	2	11	9	11
TCONS_00045159	Intergenic LncRNAs	1472	35.73	Chr08	1	0	0.86	0.51	0.94	1.11	0.6	0.44	0.19	0.41	0.14	0.84	0.64	0.4	46	20	50	60	33	24	8	19	6	39	29	16
TCONS_00045185	Antisense LncRNAs	2081	37.34	Chr08	1	0	0.17	0.43	0.31	0.24	0.25	0.18	0.37	0.49	0.54	0.23	0.24	0.34	13	24	23	18	19	14	22	32	33	15	15	19
TCONS_00045239	Intergenic LncRNAs	2683	31.05	Chr08	1	0	1.87	1.85	1.88	1.1	1.74	1.68	1.28	0.86	1.37	0.89	0.86	1.06	182	132	183	108	174	167	99	73	109	76	71	77
TCONS_00045272	Antisense LncRNAs	689	31.79	Chr08	1	0	0	0	0.08	0	0.04	0	0.45	0	0.1	0	0	0	0	0	2	0	1	0	9	0	2	0	0	0
TCONS_00045301	Intergenic LncRNAs	356	30.62	Chr08	1	0	0	0.32	0	0	0	0.76	0	0	0	0	0	0	0	3	0	0	0	10	0	0	0	0	0	0
TCONS_00045323	Antisense LncRNAs	642	41.59	Chr08	1	0	0.43	0.23	0.22	0	0	0.25	0.22	0.1	0	0	0.05	0.17	10	4	5	0	0	6	4	2	0	0	1	3
TCONS_00045351	Intergenic LncRNAs	583	35.51	Chr08	1	0	0	0	0	0	0	0	0	0	0.64	0.16	0	0	0	0	0	0	0	0	0	0	11	3	0	0
TCONS_00045368	Intergenic LncRNAs	1396	35.96	Chr08	1	0	0.14	0.54	0.34	0.92	0.19	0.17	0.15	0.11	0.15	0.75	0.63	0.29	7	20	17	47	10	9	6	5	6	33	27	11
TCONS_00045403	Intergenic LncRNAs	575	37.91	Chr08	3	2	0.29	0.33	0	0	0.09	0.5	0	0.06	0	0.06	0.11	0.13	6	5	0	0	2	10.68	0	1	0	1.13	2	2
TCONS_00045558	Intergenic LncRNAs	700	34	Chr08	1	0	0	0	0.12	0	0.46	0	0	0	0	0	0	0	0	0	3	0	12	0	0	0	0	0	0	0
TCONS_00045692	Intergenic LncRNAs	1373	37.73	Chr08	1	0	0.1	0.25	0.14	0.16	0.08	0	0.46	0.02	0.32	0	0.07	0.22	5	9	7	8	4	0	18	1	13	0	3	8
TCONS_00045693	Intergenic LncRNAs	344	31.69	Chr08	1	0	0	0	0	0	0	1.17	0	0	0	0	0	0	0	0	0	0	0	15	0	0	0	0	0	0
TCONS_00045694	Bidirectional LncRNAs	447	39.37	Chr08	1	0	0.43	0.25	0.19	0	0	0.06	0	0	0	0	0	0	7	3	3	0	0	1	0	0	0	0	0	0
TCONS_00045793	Intergenic LncRNAs	229	40.17	Chr08	1	0	0.12	0	0.12	0	0	0.94	0	0	0	0	0	0	1	0	1	0	0	8	0	0	0	0	0	0
TCONS_00045812	Intergenic LncRNAs	325	50.46	Chr08	1	0	0	0.35	0.26	0	0.33	0.66	0.11	0.1	0	0	0.1	0	0	3	3	0	4	8	1	1	0	0	1	0
TCONS_00045897	Intergenic LncRNAs	476	42.44	Chr08	1	0	0	0.08	0.81	0.69	0.11	0	0	0	0.21	0.07	0.14	0	0	1	14	12	2	0	0	0	3	1	2	0
TCONS_00045909	Intergenic LncRNAs	386	39.12	Chr08	1	0	0.14	0.29	0	0	0.77	0	0.18	0.82	0	0	0.17	0	2	3	0	0	11	0	2	10	0	0	2	0
TCONS_00045911	Intergenic LncRNAs	775	38.06	Chr08	1	0	1.24	0.58	0.43	1.05	0.94	0.56	1.39	0.86	0.52	1.47	0.97	0.38	35	12	12	30	27	16	31	21	12	36	23	8
TCONS_00045915	Intergenic LncRNAs	886	40.97	Chr08	1	0	0	0	0.19	0.34	0.03	0	0.12	0.07	0.04	0.11	0.11	0.08	0	0	6	11	1	0	3	2	1	3	3	2
TCONS_00045916	Intergenic LncRNAs	906	41.5	Chr08	1	0	0.03	0.21	0.06	0.09	0.15	0.15	0.15	0.1	0.37	0.14	0.18	0.33	1	5	2	3	5	5	4	3	10	4	5	8
TCONS_00045935	Intergenic LncRNAs	203	48.28	Chr08	1	0	1.36	0	0	0	0	0	0	0	0	0	0	0	10	0	0	0	0	0	0	0	0	0	0	0
TCONS_00045944	Antisense LncRNAs	786	42.75	Chr08	1	0	0.98	1.1	1.34	1.07	0.72	1.1	0	0.16	0.04	0.08	0.62	0.42	28	23	38	31	21	32	0	4	1	2	15	9
TCONS_00046066	Intergenic LncRNAs	374	34.22	Chr08	1	0	0	0	0.07	0	0	0.72	0.19	0	0	0.25	0	0.2	0	0	1	0	0	10	2	0	0	3	0	2
TCONS_00046074	Intergenic LncRNAs	821	33.13	Chr08	1	0	0.6	0.64	0.57	0.33	0.33	0.23	0.3	0.08	0.7	0.58	0.44	0.09	18	14	17	10	10	7	7	2	17	15	11	2
TCONS_00046075	Intergenic LncRNAs	1569	34.29	Chr08	1	0	0.44	0.31	0.93	0.54	0.26	0.67	0.42	0.77	0.52	0.79	0.42	0.52	25	13	53	31	15	39	19	38	24	39	20	22
TCONS_00046076	Intergenic LncRNAs	1479	34.55	Chr08	1	0	0.56	0.36	0.15	0.5	0.53	0.62	0.35	0.21	0.11	0.56	0.57	0.43	30	14	8	27	29	34	15	10	5	26	26	17
TCONS_00046077	Intergenic LncRNAs	697	33.14	Chr08	1	0	0.39	0.11	0.56	0.39	0.46	0.23	0.1	0.09	0.15	0.54	0.37	0.37	10	2	14	10	12	6	2	2	3	12	8	7
TCONS_00046131	Intergenic LncRNAs	838	36.87	Chr08	1	0	0	0.04	0.13	0.03	0.39	0	0	0	0.08	0	0	0	0	1	4	1	12	0	0	0	2	0	0	0
TCONS_00046159	Intergenic LncRNAs	1155	34.46	Chr08	1	0	11.98	10	13.71	13.8	11.78	8.19	4.48	3.98	3.95	6.45	6.78	8.2	503	307	573	586	506	351	149	145	135	236	240	256
TCONS_00046179	Intergenic LncRNAs	432	43.29	Chr08	1	0	0	0.52	0.26	0	0.19	0.37	0	0	0	0.07	0.38	0	0	6	4	0	3	6	0	0	0	1	5	0
TCONS_00046236	Intergenic LncRNAs	233	39.48	Chr08	1	0	0	0	0	0	0	0	0.45	0	0.14	0.14	0	0.48	0	0	0	0	0	0	3	0	1	1	0	3
TCONS_00046262	Intergenic LncRNAs	202	52.48	Chr08	1	0	0	0	0	0	0	0.13	0	0	0	0	0	0	0	0	0	0	0	1	0	0	0	0	0	0
TCONS_00046268	Intergenic LncRNAs	1258	42.77	Chr08	1	0	2.23	2.93	2.88	2.38	2.5	2.21	3.42	2.9	3.33	1.76	1.56	2.18	102	98	131	110	117	103	124	115	124	70	60	74
TCONS_00046298	Intergenic LncRNAs	899	36.82	Chr08	1	0	0	0	0	0	0	0	0.5	0.46	0.98	0.35	0.44	0	0	0	0	0	0	0	13	13	26	10	12	0
TCONS_00046299	Intergenic LncRNAs	296	39.86	Chr08	1	0	0	0	0	0	0	0	0	0	0.46	0	0	0	0	0	0	0	0	0	0	0	4	0	0	0
TCONS_00046300	Intergenic LncRNAs	777	36.81	Chr08	1	0	1.7	1.16	2.53	1.89	2.04	1.98	1.43	1.22	1	1.42	1.43	1.43	48	24	71	54	59	57	32	30	23	35	34	30
TCONS_00046301	Intergenic LncRNAs	474	34.39	Chr08	1	0	0	0	0	0	0	0	0.59	0.13	0.21	0	0.07	0	0	0	0	0	0	0	8	2	3	0	1	0
TCONS_00046302	Intergenic LncRNAs	664	42.47	Chr08	1	0	0	0	0	0	0	0	1.31	0.52	1.07	0.19	1.28	0.95	0	0	0	0	0	0	25	11	21	4	26	17
TCONS_00046327	Bidirectional LncRNAs	1378	33.38	Chr08	1	0	0.16	0.05	0.02	0.2	0.27	0.22	0.48	0.07	0.37	0.14	0.09	0.27	8	2	1	10	14	11	19	3	15	6	4	10
TCONS_00046372	Bidirectional LncRNAs	489	37.63	Chr08	2	1	0.28	0.38	0.11	0.11	0.94	0	0.28	0.13	0	0.06	0.27	0	5	5	2	2	17	0	4	2	0	1	4	0
TCONS_00046373	Intergenic LncRNAs	1021	35.46	Chr08	1	0	0.62	0.48	0.49	0.45	0.79	0.61	0.75	0.62	0.43	0.53	0.9	0.69	23	13	18	17	30	23	22	20	13	17	28	19
TCONS_00046377	Intergenic LncRNAs	381	34.12	Chr08	1	0	0.14	0.2	0.8	1.21	0.21	0.07	0	0	0	0	0.6	0	2	2	11	17	3	1	0	0	0	0	7	0
TCONS_00046383	Intergenic LncRNAs	1706	42.15	Chr08	1	0	0	0	0.02	0	0	0	0.22	0.63	0.12	0.26	0.1	0.28	0	0	1	0	0	0	11	34	6	14	5	13
TCONS_00046384	Intergenic LncRNAs	1316	54.26	Chr08	1	0	0	0	0	0	0	0.04	0.16	0.39	0.13	0	0	0.14	0	0	0	0	0	2	6	16	5	0	0	5
TCONS_00046385	Intergenic LncRNAs	521	44.53	Chr08	1	0	0	0	0	0	0	0	0.2	1.28	0.06	0.12	0.19	0	0	0	0	0	0	0	3	21	1	2	3	0
TCONS_00046409	Intergenic LncRNAs	320	35.62	Chr08	1	0	0	0	0.6	0.43	0.25	0	0	0	0.11	0.79	0	0	0	0	7	5	3	0	0	0	1	8	0	0
TCONS_00046418	Intergenic LncRNAs	760	31.97	Chr08	1	0	0.8	0.69	0.69	0.86	1.56	0.99	0.46	0.67	1.11	0.96	1.03	0.63	22	14	19	24	44	28	10	16	25	23	24	13
TCONS_00046419	Intergenic LncRNAs	901	33.96	Chr08	2	1	0.64	0.58	1.29	1.72	1.4	0.93	0	0.39	0.22	0.28	0.25	0.57	21	14	42	57	47	31	0	11	6	8	7	14
TCONS_00046455	Intergenic LncRNAs	620	33.39	Chr08	1	0	0.27	0	0.62	0.13	0.22	0	0.11	0	0	0.15	0.11	0	6	0	14	3	5	0	2	0	0	3	2	0
TCONS_00046457	Intergenic LncRNAs	566	41.7	Chr08	1	0	0	0	0	0	0	0.14	0.43	0	0	0	0	0	0	0	0	0	0	3	7	0	0	0	0	0
TCONS_00046466	Bidirectional LncRNAs	300	43.33	Chr08	2	1	0	0.06	0.35	0	0.09	0.19	0	0.25	0	0	0	0.04	0	0.49	3.76	0	1	2.17	0.01	2.41	0	0	0	0.33
TCONS_00046471	Intergenic LncRNAs	253	36.36	Chr08	1	0	0.33	0.45	0.44	0	0.64	0	0.27	0.25	0	0.12	0	0.73	3	3	4	0	6	0	2	2	0	1	0	5
TCONS_00046473	Intergenic LncRNAs	514	30.74	Chr08	1	0	0.48	0.8	0.43	0.69	0.26	0.79	0.07	0	0.07	0.55	0.32	0	9	11	8	13	5	15	1	0	1	9	5	0
TCONS_00046539	Intergenic LncRNAs	471	31.85	Chr08	1	0	0	0	0.06	0.23	0	0	0.07	0	0	0	0	0.79	0	0	1	4	0	0	1	0	0	0	0	10
TCONS_00046550	Intergenic LncRNAs	776	35.95	Chr08	1	0	0.43	0	0.07	0.35	0.31	0	0.31	0.49	0.26	0.37	0.17	0.52	12	0	2	10	9	0	7	12	6	9	4	11
TCONS_00046551	Bidirectional LncRNAs	513	34.5	Chr08	1	0	0.97	0.81	0.81	0.05	0.52	0.63	1.9	0.99	0.99	0.43	0.64	1.51	18	11	15	1	10	12	28	16	15	7	10	21
TCONS_00046638	Intergenic LncRNAs	310	33.87	Chr08	1	0	0	0	0	0.88	0	0	0	0	0	0	0	0	0	0	0	10	0	0	0	0	0	0	0	0
TCONS_00046681	Intergenic LncRNAs	545	37.98	Chr08	1	0	0	0.07	0.1	0	0.44	0	0.25	0.64	0.31	0.06	0.12	0.34	0	1	2	0	9	0	4	11	5	1	2	5
TCONS_00046711	Intergenic LncRNAs	391	40.15	Chr08	1	0	0	0	0.07	0	0.76	0	0.53	0	0	0.24	0	0.28	0	0	1	0	11	0	6	0	0	3	0	3
TCONS_00046712	Intergenic LncRNAs	531	35.22	Chr08	1	0	0.21	0	0.83	0.51	0.51	0	0	0	0	0.54	0.37	0.42	4	0	16	10	10	0	0	0	0	9	6	6
TCONS_00046716	Intergenic LncRNAs	611	30.77	Chr08	1	0	0	0.12	0	0.13	0	0	0.11	0	0.06	0	0.11	0.67	0	2	0	3	0	0	2	0	1	0	2	11
TCONS_00046717	Bidirectional LncRNAs	935	34.65	Chr08	2	1	0.68	0.48	0.47	0.67	0.46	0.37	0.85	0.88	0.9	0.57	0.56	0.71	23	12	16	23	16	13	23	26	25	17	16	18
TCONS_00046735	Intergenic LncRNAs	590	32.37	Chr08	1	0	0	0	0	0	0	0.19	0.03	0	0	0	0	0.06	0	0	0	0	0	4.06	0.45	0	0	0	0	1
TCONS_00046736	Intergenic LncRNAs	561	42.6	Chr08	3	2	1.17	1.88	0.54	0.73	1.73	1.01	0	0.06	0	0.17	0.23	0	23.77	28	11	15	36	21	0	1	0	3	4	0
TCONS_00046851	Intergenic LncRNAs	834	31.65	Chr08	1	0	0.3	0.41	0.53	0.2	0.58	0.48	0.62	0.57	0.45	0.53	0.51	0.4	9	9	16	6	18	15	15	15	11	14	13	9
TCONS_00046852	Intergenic LncRNAs	352	40.34	Chr08	1	0	0.86	0.32	0.16	0	0.15	0.08	0.2	0.36	0.19	0.18	1.02	0.21	11	3	2	0	2	1	2	4	2	2	11	2
TCONS_00046955	Other	427	44.73	Chr08	1	0	0.06	0	0	0	0	0.5	0	0	0	0	0	0.35	1	0	0	0	0	8	0	0	0	0	0	4
TCONS_00047077	Intergenic LncRNAs	615	38.7	Chr08	1	0	0.22	0.24	0.04	0.31	0.48	0.18	0	0.15	0	0.1	0.21	0.06	5	4	1	7	11	4	0	3	0	2	4	1
TCONS_00047078	Intergenic LncRNAs	469	31.34	Chr08	1	0	0.76	0.16	0	0	0	0.23	0	0	0	0.2	0	0	13	2	0	0	0	4	0	0	0	3	0	0
TCONS_00047079	Bidirectional LncRNAs	970	32.06	Chr08	1	0	0.4	0.16	0.06	0.2	0.22	0.33	0.07	0.03	0	0.03	0.24	0	14	4	2	7	8	12	2	1	0	1	7	0
TCONS_00047086	Antisense LncRNAs	880	39.32	Chr08	3	2	0.36	0.16	0.19	0.31	0.09	0	0.04	0.14	0	0.6	0.13	0.29	11.53	3.69	6	10	3	0	1.02	4	0	16.78	3.42	7
TCONS_00047087	Antisense LncRNAs	868	39.17	Chr08	3	2	0.21	0.19	0	0	0.03	0	0.4	0	0.23	0.15	0.17	0	6.47	4.31	0	0	1	0	9.98	0	6	4.22	4.58	0
TCONS_00047099	Antisense LncRNAs	886	31.26	Chr08	1	0	0.31	0.04	0.12	0.15	0.43	0.61	0.16	0.11	0.42	0.07	0.07	0.46	10	1	4	5	14	20	4	3	11	2	2	11
TCONS_00047100	Bidirectional LncRNAs	456	31.36	Chr08	1	0	0.72	0.41	1.39	0.95	1.53	0.12	0.53	0.14	0.37	0.14	0.21	0.57	12	5	23	16	26	2	7	2	5	2	3	7
TCONS_00047108	Intergenic LncRNAs	546	38.64	Chr08	1	0	0.05	0.55	0.1	0.1	0	0	0	0	0	0	0.18	0	1	8	2	2	0	0	0	0	0	0	3	0
TCONS_00047109	Intergenic LncRNAs	434	56.22	Chr08	1	0	0.51	0.61	0.7	0.19	0.25	1.24	0.72	0.07	0.39	0.51	0.45	0.09	8	7	11	3	4	20	9	1	5	7	6	1
TCONS_00047139	Other	1590	35.03	Chr08	1	0	0.17	0.33	0.94	0.89	0.46	0.24	0.66	0.58	0.4	2.26	1.5	1.4	10	14	54	52	27	14	30	29	19	114	73	60
TCONS_00047141	Antisense LncRNAs	366	36.07	Chr08	1	0	0	0	0	0.3	0.73	0	0	0	0	0	0	0	0	0	0	4	10	0	0	0	0	0	0	0
TCONS_00047151	Intergenic LncRNAs	442	45.7	Chr08	1	0	0.12	0.17	0	0	0.61	0	0.16	0	0.46	0.07	0	0.17	2	2	0	0	10	0	2	0	6	1	0	2
TCONS_00047178	Bidirectional LncRNAs	497	46.28	Chr08	1	0	0	0	0	0.88	0.16	0	0	0.26	0	0.13	0	0	0	0	0	16	3	0	0	4	0	2	0	0
TCONS_00047279	Bidirectional LncRNAs	786	36.01	Chr08	1	0	0	0	0.11	0	0.14	0.07	0.09	0.12	0.13	0.36	0.37	0.05	0	0	3	0	4	2	2	3	3	9	9	1
TCONS_00047284	Intergenic LncRNAs	843	35.71	Chr08	1	0	0.72	0.27	0.75	0.61	0.22	0.38	0.08	0.23	0.12	0.52	0.35	0.35	22	6	23	19	7	12	2	6	3	14	9	8
TCONS_00047348	Intergenic LncRNAs	766	35.64	Chr08	1	0	0	0	0	0	0	0	0.59	0.33	0.79	0.37	0.68	0.24	0	0	0	0	0	0	13	8	18	9	16	5
TCONS_00047349	Intergenic LncRNAs	1056	44.13	Chr08	1	0	0	0	0	0	0	0	1.37	1.44	1.25	0.89	1.23	1.16	0	0	0	0	0	0	41.6	47.98	39.09	29.86	39.81	33.22
TCONS_00047370	Antisense LncRNAs	983	39.98	Chr09	1	0	1.06	1.22	0.56	0.39	0.77	1.01	0.04	0.29	0.17	0.1	0.3	0.53	38	32	20	14	28	37	1	9	5	3	9	14
TCONS_00047499	Intergenic LncRNAs	256	34.77	Chr09	1	0	0.86	0.88	0	0	0	0	0.14	0.25	0.13	0	0	0	8	6	0	0	0	0	1	2	1	0	0	0
TCONS_00047597	Intergenic LncRNAs	498	24.3	Chr09	1	0	0	0	0	0	0	0.22	0	0	0	0	0	0	0	0	0	0	0	4	0	0	0	0	0	0
TCONS_00047608	Intergenic LncRNAs	268	33.21	Chr09	1	0	0	0	0	0	0	0	0	0	0.5	0	0	0	0	0	0	0	0	0	0	0	4	0	0	0
TCONS_00047622	Antisense LncRNAs	298	32.55	Chr09	1	0	0	0	0	0.73	0	0	0	0	0	0	0	0	0	0	0	8	0	0	0	0	0	0	0	0
TCONS_00047666	Intergenic LncRNAs	876	42.47	Chr09	1	0	0.38	0.13	0.16	0.03	0.37	0.09	0.32	0.11	0	0.07	0.11	0.46	12	3	5	1	12	3	8	3	0	2	3	11
TCONS_00047700	Sense LncRNAs	1161	39.28	Chr09	5	4	0.66	0.84	1.65	1.39	1	0.74	0.7	0.62	0.61	1.95	1.08	1.09	27.71	25.85	69.5	59.49	43.28	31.84	23.3	22.7	21	71.51	38.53	34.25
TCONS_00047707	Intergenic LncRNAs	575	39.48	Chr09	1	0	4.4	5.43	6.47	6.4	5.96	5.98	0.12	0.06	0	0.11	0	0.06	91.99	82.95	134.62	135.34	127.41	127.56	2	1	0	2	0	1
TCONS_00047755	Intergenic LncRNAs	1147	31.65	Chr09	1	0	0.46	0.89	0.41	0.28	0.49	0.49	0.06	0.08	0.09	0.19	0.11	0.35	19	27	17	12	21	21	2	3	3	7	4	11
TCONS_00047815	Other	1074	31.66	Chr09	1	0	1.2	1.54	1.96	1.44	1.4	1.13	1.49	1.45	1.89	1.5	1.16	1.21	47	44	76	57	56	45	46	49	60	51	38	35
TCONS_00047821	Intergenic LncRNAs	371	35.58	Chr09	1	0	0	0	0	0.66	0.22	0	0	0	0	0	0	0	0	0	0	9	3	0	0	0	0	0	0	0
TCONS_00047848	Intergenic LncRNAs	1178	36.67	Chr09	1	0	0.33	0.22	0.23	0.23	0.23	0.07	0	0	0	0	0	0	14	7	10	10	10	3	0	0	0	0	0	0
TCONS_00047891	Intergenic LncRNAs	270	37.78	Chr09	1	0	0	0	0	0	0	1	0	0	0	0	0	0	0	0	0	0	0	10	0	0	0	0	0	0
TCONS_00047907	Intergenic LncRNAs	1074	36.03	Chr09	2	1	3.89	3.61	3.16	2.58	2.2	3.24	1.65	1.56	1.57	0.68	0.43	0.79	152	103	123	102	88	129	51	53	50	23	14	23
TCONS_00047908	Intergenic LncRNAs	804	33.58	Chr09	1	0	0.68	0.61	0	0	0.03	0	0	0.04	0.04	0	0	0	20	13	0	0	1	0	0	1	1	0	0	0
TCONS_00047911	Intergenic LncRNAs	511	36.4	Chr09	1	0	0	0	0	0	0	0	0	0.93	0.53	0.25	1.21	0.51	0	0	0	0	0	0	0	15	8	4	19	7
TCONS_00047920	Intergenic LncRNAs	1077	31.1	Chr09	1	0	0.38	0.28	0.4	0.23	0.29	0.93	0.42	0.27	0.7	0.2	0.7	1.15	15	8	15.45	9	11.47	37	13	9.06	22.25	6.85	23	33.41
TCONS_00047921	Intergenic LncRNAs	726	35.26	Chr09	2	1	0	0	0.02	0	0.17	0	0	0.13	0.41	0.18	0	0.23	0	0	0.55	0	4.53	0	0	2.94	8.75	4.15	0	4.59
TCONS_00047922	Intergenic LncRNAs	486	37.04	Chr09	1	0	0.23	0.85	0.45	0.45	0.33	0	0.93	0.52	0.42	0.52	0.07	0	4	11	8	8	6	0	13	8	6	8	1	0
TCONS_00047923	Intergenic LncRNAs	460	30.43	Chr09	1	0	0.66	0	0.12	0	0.12	0.06	0.53	0	0.15	0.14	0	0.16	11	0	2	0	2	1	7	0	2	2	0	2
TCONS_00047982	Intergenic LncRNAs	417	34.77	Chr09	1	0	0.73	0	0	0	0	0	0	0	0	0	0	0	11	0	0	0	0	0	0	0	0	0	0	0
TCONS_00047997	Bidirectional LncRNAs	362	31.77	Chr09	1	0	0.76	0	0.15	0.45	0	0.45	0.19	0.26	0	0	0	0	10	0	2	6	0	6	2	3	0	0	0	0
TCONS_00048005	Intergenic LncRNAs	350	38.57	Chr09	1	0	0.08	1.4	0	0	0	0	0	0.36	0.48	0	0	0	1	13	0	0	0	0	0	4	5	0	0	0
TCONS_00048075	Intergenic LncRNAs	390	39.49	Chr09	1	0	0	0	0	0	0.76	0	0	0	0	0.08	0	0.19	0	0	0	0	11	0	0	0	0	1	0	2
TCONS_00048132	Intergenic LncRNAs	762	43.96	Chr09	1	0	0.22	0.25	0.15	0	0.18	0.46	0.68	0.17	0.31	0.54	0.81	0.39	6	5	4	0	5	13	15	4	7	13	19	8
TCONS_00048137	Intergenic LncRNAs	381	46.46	Chr09	1	0	0.43	0.69	0.29	0	0.64	0.42	1	0.75	1.33	0.17	1.11	0.58	6	7	4	0	9	6	11	9	15	2	13	6
TCONS_00048141	Intergenic LncRNAs	343	34.4	Chr09	1	0	0	0	0	0	0	0	0	0.92	0	0	0	0	0	0	0	0	0	0	0	10	0	0	0	0
TCONS_00048154	Intergenic LncRNAs	427	48.95	Chr09	1	0	33.76	31.97	28.41	23.32	33.38	26.94	22.36	26.49	27.13	27.67	31.8	26.86	524	363	439	366	530	427	275	357	343	374	416	310
TCONS_00048193	Intergenic LncRNAs	1571	39.34	Chr09	1	0	0.14	0.14	0.4	0.38	0.46	0.21	0.22	0.26	0.26	0.42	0.52	0.64	8	6	23	22	27	12	10	13	12	21	25	27
TCONS_00048194	Intergenic LncRNAs	788	44.54	Chr09	1	0	0.1	0.14	0.04	0.14	0.14	0.38	0.04	0	0.21	0.24	0.29	0.05	3	3	1	4	4	11	1	0	5	6	7	1
TCONS_00048209	Intergenic LncRNAs	266	40.98	Chr09	1	0	0	0	0	0.72	0.61	0	0	0	0	0	0	0	0	0	0	7	6	0	0	0	0	0	0	0
TCONS_00048216	Bidirectional LncRNAs	350	31.43	Chr09	1	0	0	0	0	0	0	0.85	0	0	0	0	0	0.11	0	0	0	0	0	11	0	0	0	0	0	1
TCONS_00048241	Bidirectional LncRNAs	1345	40.67	Chr09	1	0	0.31	0.14	0.25	0	0.04	0.18	0.21	0.21	0.35	0.19	0.41	0.28	15	5	12	0	2	9	8	9	14	8	17	10
TCONS_00048252	Intergenic LncRNAs	500	42	Chr09	1	0	0.33	0	0	0.11	0.11	0	0.14	0	0.07	0.25	0.13	0	6	0	0	2	2	0	2	0	1	4	2	0
TCONS_00048253	Intergenic LncRNAs	1716	42.66	Chr09	1	0	0.45	0.59	0.58	0.75	0.67	0.6	0.42	0.11	0.22	0.2	0.48	0.3	28	27	36	47	43	38	21	6	11	11	25	14
TCONS_00048254	Intergenic LncRNAs	580	37.07	Chr09	1	0	0.14	0.26	0.05	1.36	0.23	0.56	0.24	0	0.06	0.16	0.56	0.13	3	4	1	29	5	12	4	0	1	3	10	2
TCONS_00048255	Intergenic LncRNAs	449	44.77	Chr09	1	0	0.12	0.5	0.25	0.79	0.48	0.72	0	0.07	0	0.28	0	0.08	2	6	4	13	8	12	0	1	0	4	0	1
TCONS_00048256	Intergenic LncRNAs	1400	40.43	Chr09	1	0	0.45	0.32	0.18	0	0.15	0.58	0.25	0.18	0.12	0.07	0.26	0.21	23	12	9	0	8	30	10	8	5	3	11	8
TCONS_00048257	Intergenic LncRNAs	482	39.21	Chr09	1	0	0.11	0	0	0.62	0	0.11	0	0	0	0	0.14	0	2	0	0	11	0	2	0	0	0	0	2	0
TCONS_00048268	Bidirectional LncRNAs	380	36.58	Chr09	1	0	0.29	0.2	0.87	0.29	0.5	0	0.09	0.08	0	0.42	0	0	4	2	12	4	7	0	1	1	0	5	0	0
TCONS_00048294	Intergenic LncRNAs	898	31.18	Chr09	1	0	0	0	0.09	0.3	0	0	0	0	0	0	0	0	0	0	3	10	0	0	0	0	0	0	0	0
TCONS_00048295	Intergenic LncRNAs	699	35.62	Chr09	1	0	0.24	0	0.12	0.66	0.12	0.19	0	0	0	0	0	0	6	0	3	17	3	5	0	0	0	0	0	0
TCONS_00048298	Intergenic LncRNAs	727	40.17	Chr09	1	0	0.04	0.52	0.08	0	0	0	0	0	0	0	0	0	1	10	2	0	0	0	0	0	0	0	0	0
TCONS_00048299	Intergenic LncRNAs	735	37.69	Chr09	1	0	0	0	0	0.48	0.11	0	0	0	0	0	0	0	0	0	0	13	3	0	0	0	0	0	0	0
TCONS_00048310	Intergenic LncRNAs	200	50	Chr09	1	0	0.28	0.19	0	0.14	0	0	0.69	0.63	0	0.47	0	0.37	2	1	0	1	0	0	4	4	0	3	0	2
TCONS_00048361	Intergenic LncRNAs	1242	35.1	Chr09	1	0	0	0	0	0	0	0	0.11	0.26	0.03	0.05	0.08	0.15	0	0	0	0	0	0	4	10	1	2	3	5
TCONS_00048362	Intergenic LncRNAs	409	30.07	Chr09	1	0	0	0	0	0	0	0	0	0	0	0	0	0.81	0	0	0	0	0	0	0	0	0	0	0	9
TCONS_00048374	Intergenic LncRNAs	563	34.81	Chr09	1	0	0.49	0.94	0.74	0.97	0.33	1.34	0.37	1.35	1.26	0.34	0.41	0.2	10	14	15	20	7	28	6	24	21	6	7	3
TCONS_00048392	Intergenic LncRNAs	554	31.77	Chr09	1	0	0.7	0.27	0.5	0.1	0.34	0.15	0.81	0.17	0.12	0.63	0.18	0.2	14	4	10	2	7	3	13	3	2	11	3	3
TCONS_00048397	Intergenic LncRNAs	505	33.27	Chr09	1	0	3.32	3.13	7.17	3.29	3.99	3.57	1.79	2.01	2.81	2.31	2.52	4.32	61	42	131	61	75	67	26	32	42	37	39	59
TCONS_00048398	Intergenic LncRNAs	1917	24.78	Chr09	1	0	0.4	0.35	0.63	0.57	0.43	0.46	0.51	0.46	0.48	0.53	0.31	0.37	28	18	44	40	31	33	28	28	27	32	18	19
TCONS_00048412	Bidirectional LncRNAs	1435	30.03	Chr09	1	0	1.8	2.41	1.46	1.69	1.89	1.48	1.91	1.08	1.95	1.1	1.71	1.44	94	92	76	89	101	79	79	49	83	50	75	56
TCONS_00048414	Intergenic LncRNAs	757	36.2	Chr09	1	0	0.07	0.15	0.58	0.25	0.04	0.11	0.23	0.75	0	0.25	0.17	0.34	2	3	16	7	1	3	5	18	0	6	4	7
TCONS_00048424	Intergenic LncRNAs	604	42.22	Chr09	1	0	0	0	0	0.95	0	0	0	0	0.06	0	0	0	0	0	0	21	0	0	0	0	1	0	0	0
TCONS_00048432	Intergenic LncRNAs	305	33.44	Chr09	1	0	1.27	1.43	0.75	0.89	1.4	1.77	3.3	0.21	0.44	1.01	0.86	1.09	14.05	11.57	8.32	10	15.86	20	29	2	4	9.75	8	9
TCONS_00048435	Intergenic LncRNAs	261	34.48	Chr09	1	0	0.31	0.64	0.6	0	0.43	0	0	0	0	0.51	0	0	2.95	4.43	5.68	0	4.14	0	0	0	0	4.25	0	0
TCONS_00048436	Antisense LncRNAs	5507	33.27	Chr09	3	2	0.71	0.76	0.75	0.51	0.89	0.73	1.05	0.62	0.97	0.69	1.03	0.71	142.03	111	149.17	104	183.11	150.02	166.02	107	158	120	174.03	106
TCONS_00048442	Antisense LncRNAs	713	32.68	Chr09	1	0	0.42	0.05	0.08	0	0	0	0.05	0.04	0	0	0	0	11	1	2	0	0	0	1	1	0	0	0	0
TCONS_00048449	Intergenic LncRNAs	223	32.74	Chr09	1	0	0	0	0	0	0	0.36	0	0	0	0	0	0	0	0	0	0	0	3	0	0	0	0	0	0
TCONS_00048457	Intergenic LncRNAs	237	36.29	Chr09	1	0	0	0	0	0	0	1.14	0	0	0	0	0	0	0	0	0	0	0	10	0	0	0	0	0	0
TCONS_00048458	Intergenic LncRNAs	1690	32.13	Chr09	1	0	0.11	0	0.21	0	0.24	0.26	0	0	0	0	0	0	7	0	13	0	15	16	0	0	0	0	0	0
TCONS_00048460	Intergenic LncRNAs	608	39.31	Chr09	1	0	0.09	0.25	0	0	0	0.62	0	0	0	0	0	0	2	4	0	0	0	14	0	0	0	0	0	0
TCONS_00048461	Intergenic LncRNAs	1026	34.21	Chr09	1	0	0.05	0.4	0.05	0.56	0.08	0.08	0	0	0	0	0	0	2	11	2	21	3	3	0	0	0	0	0	0
TCONS_00048462	Intergenic LncRNAs	642	33.49	Chr09	1	0	0	0.06	0	0	0.5	0.13	0	0	0	0	0	0	0	1	0	0	12	3	0	0	0	0	0	0
TCONS_00048463	Intergenic LncRNAs	662	37.16	Chr09	1	0	0.08	0.17	0.29	0.74	0.12	0.12	0	0	0	0	0	0	2	3	7	18	3	3	0	0	0	0	0	0
TCONS_00048464	Intergenic LncRNAs	557	34.29	Chr09	1	0	0.54	0	0	0	0.1	0.05	0	0	0	0	0	0	11	0	0	0	2	1	0	0	0	0	0	0
TCONS_00048476	Intergenic LncRNAs	522	43.3	Chr09	1	0	0	0	0	0	0	0	0.4	0	0.2	0	0	0	0	0	0	0	0	0	5.97	0	3.03	0	0	0
TCONS_00048477	Intergenic LncRNAs	1542	37.29	Chr09	1	0	0.36	0.37	0.38	0.25	0.54	0.58	0.32	0.58	0.7	0.43	0.34	0.67	20	15	21	14	31	33	14	28	32	21	16	28
TCONS_00048517	Intergenic LncRNAs	285	42.11	Chr09	1	0	0	0	0	1.05	0	0	0	0	0	0	0	0	0	0	0	11	0	0	0	0	0	0	0	0
TCONS_00048530	Intergenic LncRNAs	734	35.97	Chr09	1	0	0.19	0.41	0.56	0.33	0.4	0.59	0.43	0	0.14	0.22	0.53	0.1	5	8	15	9	11	16	9	0	3	5	12	2
TCONS_00048531	Intergenic LncRNAs	394	34.01	Chr09	1	0	0.7	0	0	0	0.41	0	0	0	0	0	0	0	10	0	0	0	6	0	0	0	0	0	0	0
TCONS_00048532	Intergenic LncRNAs	843	33.33	Chr09	1	0	0.07	0.09	0.03	0.65	0.03	0.16	0	0.08	0	0.04	0.08	0.04	2	2	1	20	1	5	0	2	0	1	2	1
TCONS_00048534	Intergenic LncRNAs	1070	32.71	Chr09	1	0	0.26	0.74	0.41	0.23	0.5	0.63	1.21	1.11	0.6	0.62	0.67	1.45	10	21	16	9	20	25	37.31	37.36	19	21	22	42
TCONS_00048536	Intergenic LncRNAs	1113	37.29	Chr09	1	0	0.82	0.68	0.74	0.27	0.39	0.53	0.47	0.4	0.73	0.74	1.29	0.6	33	20	30	11	16	22	15	14	24	26	44	18
TCONS_00048550	Sense LncRNAs	1770	35.54	Chr09	4	3	0.02	0.48	0.07	0.37	0.12	0.02	0.03	0.16	0.05	0.2	0.21	0.21	1.28	22.53	4.18	24.11	8.04	1.4	1.35	8.66	2.59	11.34	11.51	10.05
TCONS_00048552	Sense LncRNAs	960	39.17	Chr09	3	2	0.21	0	0.11	0.14	0.18	0.09	0.12	0.17	0.09	0.04	0.05	0.31	7.46	0	3.68	4.89	6.29	3.13	3.29	5.03	2.44	1.13	1.51	8.15
TCONS_00048553	Other	511	35.23	Chr09	1	0	0	0	0.22	0.59	0.11	0	0	0	0	0	0	0.36	0	0	4	11	2	0	0	0	0	0	0	5
TCONS_00048573	Intergenic LncRNAs	1001	37.96	Chr09	1	0	0.11	0.08	0.33	0.38	0.3	0	0.14	0	0.37	0.44	0.2	0.48	4	2	12	14	11	0	4	0	11	14	6	13
TCONS_00048599	Bidirectional LncRNAs	371	32.08	Chr09	1	0	0	0	0	0	0.07	0.73	0	0	0	0	0	0	0	0	0	0	1	10	0	0	0	0	0	0
TCONS_00048612	Intergenic LncRNAs	410	33.66	Chr09	1	0	0	0	0	0.07	0.07	0.46	0.17	0.15	0	0	0.64	0	0	0	0	1	1	7	2	2	0	0	8	0
TCONS_00048627	Intergenic LncRNAs	301	24.58	Chr09	1	0	0	0	0	0	0	1.07	0	0	0	0	0	0	0	0	0	0	0	12	0	0	0	0	0	0
TCONS_00048662	Other	581	36.32	Chr09	1	0	0.09	0.32	0.05	0	0	0	0.06	0	0.47	0.11	0	0	2	5	1	0	0	0	1	0	8	2	0	0
TCONS_00048677	Intergenic LncRNAs	346	41.33	Chr09	1	0	0.16	0	0.85	0.55	0.53	0.16	2.21	0.37	0.93	0.28	0.89	0.21	2	0	10.66	7	6.77	2	22	4.05	9.56	3.07	9.41	2
TCONS_00048681	Intergenic LncRNAs	602	34.88	Chr09	1	0	0.14	0	0	0.5	0.18	0	0.35	0	0	0	0.11	0	3	0	0	11	4	0	6	0	0	0	2	0
TCONS_00048697	Sense LncRNAs	362	32.6	Chr09	2	1	0.15	0	0.23	0.9	0.37	0.37	0	0	0.37	0	0.54	0	2	0	3	12	5	5	0	0	4	0	6	0
TCONS_00048707	Intergenic LncRNAs	1501	35.58	Chr09	1	0	0.2	0.1	0.09	0.54	0.32	0.09	0	0	0.14	0.21	0.07	0.2	11	4	5	30	18	5	0	0	6	10	3	8
TCONS_00048708	Other	274	46.72	Chr09	1	0	0	0	0	0	0	0	0	0	0	0	0	1.62	0	0	0	0	0	0	0	0	0	0	0	12
TCONS_00048759	Intergenic LncRNAs	789	37.14	Chr09	1	0	0	0.1	0	0	0	0	0.13	0.64	0	0	0	0.19	0	2	0	0	0	0	3	16	0	0	0	4
TCONS_00048767	Intergenic LncRNAs	1450	34.69	Chr09	1	0	0	0	0	0	0	0	0.05	0.02	0.05	0.54	0.25	0.28	0	0	0	0	0	0	2	1	2	25	11	11
TCONS_00048793	Intergenic LncRNAs	475	35.79	Chr09	1	0	0	0	0.7	0	0.4	0	0	0	0	0.27	0.14	0.16	0	0	12	0	7	0	0	0	0	4	2	2
TCONS_00048831	Antisense LncRNAs	449	30.73	Chr09	1	0	0	0.34	0	0	0	0	0	0	0	0	0	0	0	4	0	0	0	0	0	0	0	0	0	0
TCONS_00048851	Intergenic LncRNAs	616	27.76	Chr09	1	0	0.18	0.18	0.18	0.26	0.74	0.13	0.06	0	0.16	0.21	0.11	0.3	4	3	4	6	17	3	1	0	3	4	2	5
TCONS_00048852	Intergenic LncRNAs	609	32.51	Chr09	1	0	0	0.62	0.14	0	0	0	0	0	0.17	0	0.11	0.12	0	10	3	0	0	0	0	0	3	0	2	2
TCONS_00048858	Intergenic LncRNAs	635	30.55	Chr09	1	0	0.35	0.83	0	0	0.08	0	0	0	0	0	0	0	8	14	0	0	2	0	0	0	0	0	0	0
TCONS_00048966	Intergenic LncRNAs	301	39.87	Chr09	1	0	0	0	0	0	0	0	0.12	0	0	0	0.11	0	0	0	0	0	0	0	1	0	0	0	1	0
TCONS_00049039	Intergenic LncRNAs	1328	34.94	Chr09	1	0	1.08	0.93	0.96	0.55	1.44	0.65	0.81	0.57	1.42	1	1.01	1.34	52	33	46	27	71	32	31	24	56	42	41	48
TCONS_00049040	Intergenic LncRNAs	960	28.54	Chr09	1	0	2.38	2	2.42	3	1.93	2.78	1.27	1.35	1.44	1.35	2.55	2.2	83	51	84	106	69	99	35	41	41	41	75	57
TCONS_00049042	Intergenic LncRNAs	391	42.2	Chr09	1	0	0	0	0	0.14	0	0.21	0	0	0	0.81	0.17	0	0	0	0	2	0	3	0	0	0	10	2	0
TCONS_00049061	Bidirectional LncRNAs	602	38.04	Chr09	1	0	0	0.25	0	0	0	0	0	0.26	0.06	0.52	0	0.31	0	4	0	0	0	0	0	5	1	10	0	5
TCONS_00049064	Intergenic LncRNAs	745	32.35	Chr09	1	0	0	0.1	0.04	0	0	0	0.23	0.55	0.5	0.34	0.18	0.5	0	2	1	0	0	0	5	13	11	8	4	10
TCONS_00049065	Bidirectional LncRNAs	465	25.38	Chr09	1	0	0.08	0.65	0.56	0.23	0.58	0.87	0.83	0	0.88	0.59	0.56	0.4	1.31	8	9.43	4	10.09	15	11.13	0	12.09	8.74	7.95	5
TCONS_00049079	Intergenic LncRNAs	719	34.35	Chr09	2	1	2.57	1.99	3.31	1.59	2.36	2.29	0.69	1.11	0.42	0.66	0.23	0.72	67.12	38	86.11	42	63	61	14.2	25.11	9.04	15.01	5.11	14
TCONS_00049120	Intergenic LncRNAs	607	34.6	Chr09	1	0	0.23	0.06	0.05	0.58	0	0.18	0.23	0	0.06	0.1	0.05	0.06	5	1	1	13	0	4	4	0	1	2	1	1
TCONS_00049202	Intergenic LncRNAs	535	37.2	Chr09	1	0	0.62	0.07	0	0	0	0.1	0.19	0.41	0.06	0.24	0.55	0.69	12	1	0	0	0	2	3	7	1	4	9	10
TCONS_00049275	Antisense LncRNAs	354	34.18	Chr09	1	0	0	0.11	0.62	0	0	0.76	0	0	0	0	0	0	0	1	8	0	0	10	0	0	0	0	0	0
TCONS_00049285	Intergenic LncRNAs	553	39.96	Chr09	1	0	0.1	0.07	0	0.25	0.15	0	0.19	0.34	0.18	0	0.12	0	2	1	0	5	3	0	3	6	3	0	2	0
TCONS_00049302	Intergenic LncRNAs	500	35	Chr09	1	0	0	0.15	0.06	0	0.7	0	0	0	0.07	0	0	0.15	0	2	1	0	13	0	0	0	1	0	0	2
TCONS_00049316	Intergenic LncRNAs	1216	33.96	Chr09	1	0	0.61	1.24	1.34	0.81	0.97	0.84	0.66	1.36	1	0.62	0.89	0.91	27	40	59	36	44	38	23	52	36	24	33	30
TCONS_00049337	Other	628	38.69	Chr09	1	0	0.48	0.66	0.57	0.65	0.73	2.15	1	0.4	0.54	0.91	0.47	0.47	11	11	13	15	17	50	18	8	10	18	9	8
TCONS_00049340	Other	770	27.53	Chr09	1	0	0.21	0.24	0.22	0.35	0.03	0.28	0.05	0.08	0	0.04	0.04	0	6	5	6	10	1	8	1	2	0	1	1	0
TCONS_00049409	Intergenic LncRNAs	578	47.58	Chr09	1	0	0	0	0	0	0	0	0.12	0.38	0.06	0	0.4	0	0	0	0	0	0	0	2	7	1	0	7	0
TCONS_00049455	Antisense LncRNAs	1635	35.05	Chr09	1	0	0.07	0.07	0.25	0.13	0.03	0	0.04	0.02	0.04	0	0.08	0.02	4	3	15	8	2	0	2	1	2	0	4	1
TCONS_00049533	Intergenic LncRNAs	1311	38.37	Chr09	1	0	4.32	4.79	4.53	3.81	5.19	3.49	11.84	12.52	11.05	7.3	5.8	7.07	206	167	215	183.39	253	170	447.13	518	429	303	233	250.37
TCONS_00049563	Bidirectional LncRNAs	521	36.47	Chr09	2	1	0.11	0.29	0.42	0	0.05	0.47	0.07	0	0.39	0.3	0.06	0	2	4	8	0	1	9	1	0	6	5	1	0
TCONS_00049596	Sense LncRNAs	2200	32.55	Chr09	2	1	1.01	1.01	0.82	1.1	1.09	0.76	0	1.11	1.56	0	0	1.15	80.46	58.99	65.6	88.84	89.53	61.94	0	76.96	101.33	0	0	68.4
TCONS_00049597	Sense LncRNAs	2205	32.52	Chr09	2	1	0	0	0	0	0	0	1.02	0	0	0.82	0.57	0	0	0	0	0	0	0	64.81	0	0	57.22	38.26	0
TCONS_00049598	Sense LncRNAs	1465	31.54	Chr09	2	1	2.59	2.6	2.09	2.25	1.15	1.72	3.7	3.14	3.36	1.19	1.52	1.71	137.99	101.13	110.8	121.29	62.53	93.41	156	145.06	145.81	55.25	68.18	67.53
TCONS_00049621	Intergenic LncRNAs	211	39.81	Chr09	1	0	0	0	0.26	0	0	0.13	0	0	0	0	0	0	0	0	2	0	0	1	0	0	0	0	0	0
TCONS_00049637	Intergenic LncRNAs	701	34.52	Chr09	3	2	0.92	0.61	1.69	0.81	1.62	1.21	2.08	2.19	1.66	1	1.42	1.66	23.35	11.34	42.9	20.99	42.23	31.38	41.94	48.51	34.42	22.25	30.51	31.51
TCONS_00049638	Intergenic LncRNAs	1668	30.7	Chr09	4	3	1.17	0.34	1.17	0.89	1.17	0.98	1.38	0.44	1.05	1.16	1.98	1.04	70.65	15.08	70.86	54.79	72.76	60.43	66.25	22.96	52.08	61.25	101.4	47.06
TCONS_00049639	Intergenic LncRNAs	1630	29.26	Chr09	1	0	0.54	0.47	0.94	0.84	0.99	0.68	1.21	0.87	1.13	1.42	1.76	1.35	32	20.58	55.24	50.22	60.01	41.19	56.8	44.53	54.5	73.51	88.08	59.43
TCONS_00049640	Intergenic LncRNAs	990	28.08	Chr09	1	0	0.19	0.04	0.59	0.33	0.3	0.57	0.28	0.51	0.41	0.35	0.43	0.6	7	1	21	12	11	21	8	16	12	11	13	16
TCONS_00049675	Sense LncRNAs	581	44.58	Chr09	2	1	4.91	0.97	2.92	1.76	1.59	1.84	7.73	0	2.36	1.92	0	2.98	103.79	14.98	61.32	37.56	34.42	39.59	129.4	0	40.61	35.26	0	46.8
TCONS_00049878	Bidirectional LncRNAs	1117	33.48	Chr09	3	2	0.8	0.63	0.59	0.37	0.54	0.59	0.5	0.94	0.68	0.38	0.39	0.83	32.45	18.62	23.93	15.25	22.45	24.39	16.21	33	22.53	13.31	13.32	25.04
TCONS_00049879	Intergenic LncRNAs	695	38.85	Chr09	1	0	0.69	0.45	1.04	0.46	0.28	0.19	1.34	0.46	0.95	0.74	0.74	1.18	17.55	8.38	26.19	11.75	7.18	4.91	26.79	10	19.47	16.33	15.68	22.18
TCONS_00050009	Antisense LncRNAs	602	39.04	Chr09	1	0	0	0	0.05	0.41	0	0	0	0	0.17	0.47	0.22	0	0	0	1	9	0	0	0	0	3	9	4	0
TCONS_00050014	Bidirectional LncRNAs	527	40.99	Chr09	1	0	0.84	0.21	0.94	0.05	0.61	0.72	0	0.24	0.45	0.18	0	0.28	16	3	18	1	12	14	0	4	7	3	0	4
TCONS_00050066	Intergenic LncRNAs	594	33.67	Chr09	1	0	0.6	1.01	0.42	0.64	0.27	0.09	0.35	0.27	0.4	0.11	0.55	0.31	13	16	9	14	6	2	6	5	7	2	10	5
TCONS_00050067	Intergenic LncRNAs	260	37.69	Chr09	1	0	0	0	0	0	0	0	0	1.34	0	0	0	0	0	0	0	0	0	0	0	11	0	0	0	0
TCONS_00050084	Intergenic LncRNAs	1307	33.05	Chr09	1	0	0.15	0.35	0.06	0.12	0.58	0.68	0.48	0.36	0.03	0.36	0.55	0.23	7	12	3	6	28	33	18	15	1	15	22	8
TCONS_00050087	Intergenic LncRNAs	1817	35.33	Chr09	1	0	0	0.17	0	0	0	0	0.25	0.12	0.11	0.61	0.61	0.1	0	8	0	0	0	0	13	7	6	35	34	5
TCONS_00050089	Intergenic LncRNAs	586	33.96	Chr09	1	0	0.66	0.45	0.33	0.32	0.46	0.41	1.48	1.41	2.48	1.13	1.28	0.82	14	7	7	7	10	9	25	26	43	21	23	13
TCONS_00050114	Antisense LncRNAs	758	36.28	Chr09	1	0	0.15	0	0.44	0.61	0.25	0	1.33	0.67	0.8	0.75	1.21	1.12	4	0	12	17	7	0	29	16	18	18	28	23
TCONS_00050255	Antisense LncRNAs	819	36.75	Chr09	1	0	0.07	0.05	0.03	0.13	0.39	0.46	0.08	0.19	0.08	0.19	0.04	0.14	2	1	1	4	12	14	2	5	2	5	1	3
TCONS_00050256	Intergenic LncRNAs	595	38.82	Chr09	1	0	2.08	1.26	1.81	2.56	1.58	2.54	0.82	0.8	0.96	3.08	2.25	4.6	45	20	39	56	35	56	14	15	17	58	41	74
TCONS_00050278	Sense LncRNAs	1585	34.83	Chr09	2	1	1.86	1.6	0.57	0.73	0.57	2.23	1.12	0.75	1.11	0.9	0.97	0.88	107.06	67.57	32.78	42.73	33.42	131.45	51.25	37.35	51.87	45.14	47.19	37.69
TCONS_00050280	Intergenic LncRNAs	590	35.59	Chr09	1	0	0	0.51	0	0.05	0	0	0	0	0	0	0	0	0	8	0	1	0	0	0	0	0	0	0	0
TCONS_00050322	Intergenic LncRNAs	506	36.56	Chr09	1	0	0	0.22	0.33	0.22	0	0	0	0	0	0.25	0	0.51	0	3	6	4	0	0	0	0	0	4	0	7
TCONS_00050521	Bidirectional LncRNAs	410	35.61	Chr09	1	0	0	0	0	1.39	0.2	0	0	0	0	0	0	0	0	0	0	21	3	0	0	0	0	0	0	0
TCONS_00050534	Intergenic LncRNAs	585	36.58	Chr09	1	0	0.52	0.71	1.23	0.7	0.83	0.78	0	0	0	0	0.06	0.44	11	11	26	15	18	17	0	0	0	0	1	7
TCONS_00050577	Bidirectional LncRNAs	592	39.36	Chr09	1	0	0.23	0	0.65	0.51	0.91	0.64	0.47	0.21	0.29	1.17	0.88	0.75	5	0	14	11	20	14	8	4	5	22	16	12
TCONS_00050603	Intergenic LncRNAs	536	37.87	Chr09	1	0	0.36	0	0	0.25	0	0	0.13	0	0	0	0	0.14	7	0	0	5	0	0	2	0	0	0	0	2
TCONS_00050604	Intergenic LncRNAs	638	42.16	Chr09	1	0	0	0.06	0.43	0	0.08	0	0.11	0	0	0	0	0.06	0	1	10	0	2	0	2	0	0	0	0	1
TCONS_00050605	Intergenic LncRNAs	529	38	Chr09	1	0	0	0	0	0	0.15	0	0	0	0	0.18	0	0.14	0	0	0	0	3	0	0	0	0	3	0	2
TCONS_00050648	Other	995	29.05	Chr09	1	0	0	0.49	0.33	0.27	0.24	0.05	0.14	0.03	0	0.19	0.2	0.04	0	13	12	10	9	2	4	1	0	6	6	1
TCONS_00050725	Intergenic LncRNAs	577	42.11	Chr09	1	0	1.05	0.59	0.62	0.19	0.56	0.7	1.08	1.1	0.88	1.09	0.4	0.38	22	9	13	4	12	15	18	20	15	20	7	6
TCONS_00050737	Intergenic LncRNAs	301	43.85	Chr09	1	0	0	0	0	0.63	0	0	0	0	0	0	0	0	0	0	0	7	0	0	0	0	0	0	0	0
TCONS_00050741	Intergenic LncRNAs	277	39.35	Chr09	1	0	0.1	2.77	0.82	0	0.1	0.1	0.38	0.23	0.12	0	0.01	0.63	1	20.41	8.18	0	1	1	3	2	1	0	0.08	4.68
TCONS_00050757	Intergenic LncRNAs	702	35.19	Chr09	1	0	0.08	0	0.04	0	0.46	0.46	0	0.05	0.1	0	0.09	0	2	0	1	0	12	12	0	1	2	0	2	0
TCONS_00050787	Antisense LncRNAs	841	44.83	Chr09	1	0	0.43	0.22	0.1	0.1	0.45	0.35	0.95	0.75	0.32	0.15	0.31	0.48	13	5	3	3	14	11	23	20	8	4	8	11
TCONS_00050803	Intergenic LncRNAs	498	34.94	Chr09	1	0	0.72	0.83	0.61	1.53	1.4	0.05	0.07	0.19	0.95	0.51	0.66	0.3	13	11	11	28	26	1	1	3	14	8	10	4
TCONS_00050953	Intergenic LncRNAs	475	32	Chr09	1	0	0	0.79	0	0	0	0	0	0	0	0	0	0	0	10	0	0	0	0	0	0	0	0	0	0
TCONS_00050954	Intergenic LncRNAs	743	34.99	Chr09	1	0	0	0	0	0	0	0	0.33	0	0.55	0	0	0	0	0	0	0	0	0	7	0	12	0	0	0
TCONS_00050960	Intergenic LncRNAs	861	42.28	Chr09	1	0	0	0.13	0.03	0	0	0.19	0	0.07	0	0.07	0.64	0.17	0	3	1	0	0	6	0	2	0	2	17	4
TCONS_00050961	Intergenic LncRNAs	602	34.55	Chr09	1	0	0	0	0.09	0.5	0	0	0	0.05	0	0.05	0.27	0.12	0	0	2	11	0	0	0	1	0	1	5	2
TCONS_00051011	Intergenic LncRNAs	215	53.49	Chr09	1	0	0.64	0.87	1.8	0.38	0.63	0.38	0.81	0.74	1.26	0.29	0.91	0.52	5	5	14	3	5	3	5	5	8	2	6	3
TCONS_00051012	Intergenic LncRNAs	231	45.02	Chr09	1	0	0	0	0	0	0.12	0	0	0.41	0	0.14	0	0	0	0	0	0	1	0	0	3	0	1	0	0
TCONS_00051094	Intergenic LncRNAs	395	31.14	Chr09	1	0	0.07	0	0	0.07	0	0	0	0	0	0	0	0	1	0	0	1	0	0	0	0	0	0	0	0
TCONS_00051103	Intergenic LncRNAs	1227	37.25	Chr09	1	0	0.13	0	0.16	0.4	0	0.18	0.03	0.05	0.14	0.13	0.32	0.24	6	0	7	18	0	8	1	2	5	5	12	8
TCONS_00051133	Intergenic LncRNAs	1103	30.73	Chr09	1	0	0.92	1.94	1.88	1.73	1.63	1.25	1.35	1.64	2.11	2.78	2.01	3.12	37	57	75	70	67	51	43	57	69	97	68	93
TCONS_00051210	Intergenic LncRNAs	1192	31.38	Chr09	1	0	0	0	0.13	0.22	0	0	0	0	0	0.08	0	0	0	0	5.44	9.46	0	0	0	0	0	3	0	0
TCONS_00051211	Intergenic LncRNAs	1838	32.43	Chr09	2	1	0.25	0.27	0.25	0.1	0.16	0.29	0	0	0	0	0	0	17	13	16.56	6.54	11	20	0	0	0	0	0	0
TCONS_00051260	Bidirectional LncRNAs	798	33.46	Chr09	1	0	0.48	0.75	0.28	0.24	0.24	0.14	0	0.2	0.38	0.28	0.2	0.14	14	16	8	7	7	4	0	5	9	7	5	3
TCONS_00051304	Intergenic LncRNAs	951	41.54	Chr09	1	0	0.17	0.16	0.29	0.17	0.57	0.37	0.26	0.07	0.32	0.37	0.34	0.31	6	4	10	6	20	13	7	2	9	11	10	8
TCONS_00051316	Other	318	32.7	Chr09	1	0	0	0	0	0	0	0	0	0	0	0	0.1	0	0	0	0	0	0	0	0	0	0	0	1	0
TCONS_00051319	Other	447	33.33	Chr09	1	0	0.37	0.25	0.19	0	0	0.48	0.47	0.07	0.15	0.92	0	0	6	3	3	0	0	8	6	1	2	13	0	0
TCONS_00051341	Intergenic LncRNAs	1042	33.49	Chr09	1	0	0	0	0.26	0	0	0	0	0	0	0.12	0	0	0	0	9.93	0	0	0	0	0	0	3.85	0	0
TCONS_00051342	Intergenic LncRNAs	777	36.29	Chr09	2	1	0.21	0.05	0.25	0.63	0.42	0.24	0.13	0.08	0.22	0.37	0.13	0.24	6	1	7.07	18	12	7	3	2	5	9.15	3	5
TCONS_00051375	Antisense LncRNAs	663	30.32	Chr09	1	0	0.12	0.4	0	0.04	0.08	0.04	0	0	0	0	0	0	3	7	0	1	2	1	0	0	0	0	0	0
TCONS_00051383	Intergenic LncRNAs	1607	35.28	Chr09	1	0	0	0	0	0	0	0	0.43	0.11	0.16	0.22	0.08	0	0	0	0	0	0	0	19.81	5.51	7.5	11.42	3.71	0
TCONS_00051394	Intergenic LncRNAs	330	44.85	Chr09	1	0	0.75	0	0.08	0	0	0	0	0	0	0	0	0	9	0	1	0	0	0	0	0	0	0	0	0
TCONS_00051396	Intergenic LncRNAs	728	40.52	Chr09	1	0	0.04	0	0.23	0.52	0.04	0.19	0.14	0.13	0.14	0.04	0	0.46	1	0	6	14	1	5	3	3	3	1	0	9
TCONS_00051397	Intergenic LncRNAs	1390	41.01	Chr09	1	0	0.04	0.11	0.04	0	0.02	0	0.07	0.3	0.36	0	0.05	0.19	2	4	2	0	1	0	3	13	15	0	2	7
TCONS_00051409	Bidirectional LncRNAs	1430	37.83	Chr09	1	0	1.35	1.05	0.52	0.3	0.77	0.9	1.26	0.82	0.94	0.57	0.3	0.7	70	40	27	16	41	48	52	37	40	26	13	27
TCONS_00051410	Intergenic LncRNAs	462	27.92	Chr09	1	0	0	0	0.06	0	0.06	0.93	0.08	0.07	0.29	0	0.14	0	0	0	1	0	1	16	1	1	4	0	2	0
TCONS_00051436	Intergenic LncRNAs	771	35.93	Chr09	1	0	0.14	0.1	0.36	0	0	0.49	0.27	0.04	0.31	0.29	0.17	0	4	2	10	0	0	14	6	1	7	7	4	0
TCONS_00051445	Other	556	31.12	Chr09	1	0	0	0.74	0	0	0	0	0	0.23	0	0.23	0	0	0	11	0	0	0	0	0	4	0	4	0	0
TCONS_00051446	Intergenic LncRNAs	1593	39.49	Chr09	3	2	1.31	1.51	1.32	0.75	1.54	1.96	1.85	1.81	2.08	1.92	1.82	1.93	76	64	76	44	91	116	85	91	98	97	89	83
TCONS_00051461	Intergenic LncRNAs	393	54.45	Chr09	1	0	0	0	0	0.97	0.21	0.14	0	0	0	0	0	0.09	0	0	0	14	3	2	0	0	0	0	0	1
TCONS_00051516	Intergenic LncRNAs	223	40.81	Chr09	1	0	0	0	0.87	0	0	0	0	0	0	0	0	0	0	0	7	0	0	0	0	0	0	0	0	0
TCONS_00051594	Intergenic LncRNAs	947	45.83	Chr09	1	0	0.2	0.44	0.12	0.14	0.09	0.54	0	0.23	0.04	0	0.1	0.23	7	11	4	5	3	19	0	7	1	0	3	6
TCONS_00051619	Intergenic LncRNAs	1061	25.82	Chr09	1	0	0	0.21	0.1	0.77	0.61	0	0	0	0.03	0	0.09	0.03	0	6	4	30	24	0	0	0	1	0	3	1
TCONS_00051647	Intergenic LncRNAs	609	39.24	Chr09	1	0	0.45	0	0	0.45	0	0.18	0	0	0.22	0	0.16	0	10	0	0	10	0	4	0	0	4	0	3	0
TCONS_00051735	Intergenic LncRNAs	415	32.77	Chr09	1	0	0.53	0.18	0.27	0.46	0.26	0.58	0	0	0	0	0	0	8	2	4	7	4	9	0	0	0	0	0	0
TCONS_00051869	Intergenic LncRNAs	617	38.25	Chr09	1	0	0.45	0.55	1.97	0.88	0.74	0.83	0.23	0.26	0.11	0.67	0.32	2.4	10	9	44	20	17	19	4	5	2	13	6	40
TCONS_00051880	Antisense LncRNAs	256	51.95	Chr09	1	0	0	0	0	0	0.32	0	0	0	0	0	0	0	0	0	0	0	3	0	0	0	0	0	0	0
TCONS_00051881	Intergenic LncRNAs	3568	35.87	Chr09	3	2	0.99	0.92	1.08	0.8	0.86	0.68	1.4	1.02	1.43	0.88	0.64	1.31	127.86	87.61	138.82	104.5	113.97	89.72	144.1	114.93	151.17	99.35	69.77	126.43
TCONS_00051884	Intergenic LncRNAs	279	39.78	Chr09	1	0	0	0.13	0	0	0	0	0	0	0	0	0	0	0	1	0	0	0	0	0	0	0	0	0	0
TCONS_00051889	Bidirectional LncRNAs	367	29.97	Chr09	1	0	0.15	0	0.08	0	0	0.22	0	0	0	0	0	0	2	0	1	0	0	3	0	0	0	0	0	0
TCONS_00051943	Sense LncRNAs	641	37.44	Chr09	3	2	3.32	3.15	3.18	2.08	2.27	3.73	1.63	1.78	1.26	1.58	0.97	1.76	77.47	53.72	73.74	49	54	88.63	30	35.92	23.88	32	19	30.5
TCONS_00051960	Antisense LncRNAs	1515	29.17	Chr09	1	0	0.6	0.47	0.47	0.9	0.69	0.19	0.52	0.55	0.71	0.69	0.58	0.78	33	19	26	50	39	10.44	22.64	26.14	32	32.88	27	32
TCONS_00051961	Antisense LncRNAs	1778	32.79	Chr09	2	1	0	0	0	0	0	0.23	0.09	0.04	0	0.17	0	0	0	0	0	0	0	15.5	4.75	2.09	0	9.38	0	0
TCONS_00051962	Intergenic LncRNAs	964	33.51	Chr09	1	0	1.03	1.83	0.35	0.92	0.59	0.9	1.22	0.3	0.87	0.63	0.93	0.74	36.01	46.87	12.06	32.58	21.29	32.32	33.83	9.16	24.94	19.15	27.4	19.22
TCONS_00051970	Bidirectional LncRNAs	593	26.64	Chr09	1	0	0.36	0	0.59	0	0.18	0	0.4	0	0.68	0.39	0.06	0	7.69	0	12.57	0	3.91	0	6.87	0	11.91	7.26	1.05	0
TCONS_00051972	Intergenic LncRNAs	604	34.11	Chr09	1	0	0.55	0	0	0	0.22	0	0	0	0	0	0	0	12	0	0	0	5	0	0	0	0	0	0	0
TCONS_00051979	Intergenic LncRNAs	274	46.35	Chr09	4	3	0.02	0	0.1	0	0.2	0	0	0	0	0	0	0	0.23	0	1	0	2	0	0	0	0	0	0	0
TCONS_00051980	Intergenic LncRNAs	1541	30.89	Chr09	1	0	1.95	2.88	2.44	2.72	2.02	2.8	0.08	0	0.07	0	0.02	0	109	118	136	154	116	159.94	3.55	0	3	0	1	0
TCONS_00051981	Intergenic LncRNAs	496	35.89	Chr09	2	1	3.22	1.59	2.79	4	2.17	2.66	0.21	0.51	0.14	0.06	0.26	0.15	58	21	50	73	40	49	3	8	2	1	4	2
TCONS_00052123	Intergenic LncRNAs	1150	39.3	Chr09	1	0	0.48	0.46	0.31	0.14	0.26	0.07	0.48	0.28	0.38	0.41	0.26	0.35	20	14	13	6	11	3	16	10	13	15	9	11
TCONS_00052191	Sense LncRNAs	391	35.04	Chr09	2	1	0.14	0	0.14	0	0.34	0.07	0	0	0	0	0	0	2	0	2	0	5	1	0	0	0	0	0	0
TCONS_00052199	Sense LncRNAs	878	38.27	Chr09	3	2	24.92	21.6	37.07	44.29	25.75	22.86	29.58	25.27	25.69	33.16	30.56	40.9	795.52	504.32	1177.67	1429.49	840.53	744.84	748.07	700.17	667.8	921.62	821.93	970.46
TCONS_00052210	Intergenic LncRNAs	375	39.73	Chr09	1	0	0	0	0.15	0.73	0	0	0	0	0	0.17	0	0	0	0	2	10	0	0	0	0	0	2	0	0
TCONS_00052223	Intergenic LncRNAs	1094	35.37	Chr09	1	0	0.33	0.14	0.08	0.15	0.25	0.22	0.19	0.17	0	0.06	0.27	0.27	13	4	3	6	10	9	6	6	0	2	9	8
TCONS_00052224	Intergenic LncRNAs	224	34.82	Chr09	1	0	0	0	0.37	0	0.36	0	0	0	0	0	0	0	0	0	3	0	3	0	0	0	0	0	0	0
TCONS_00052236	Intergenic LncRNAs	358	31.84	Chr09	1	0	0	0	0	0	0.9	0	0	0	0.19	0.18	0	0	0	0	0	0	12	0	0	0	2	2	0	0
TCONS_00052237	Intergenic LncRNAs	820	35.12	Chr09	1	0	0.87	1.28	1.11	1.59	1.12	0.56	0.93	0.31	0.58	1.43	1.04	0.32	26	28	33	48	34	17	22	8	14	37	26	7
TCONS_00052305	Intergenic LncRNAs	691	39.36	Chr09	1	0	0.32	0.11	0.4	0.55	0.7	0.47	0.55	0.37	0.73	0.37	0.28	0.64	8	2	10	14	18	12	11	8	15	8	6	12
TCONS_00052341	Antisense LncRNAs	1564	34.78	Chr09	2	1	0.79	0.51	0.81	0.73	0.86	0.69	0.47	0.49	0.52	0.89	0.5	0.95	45	21	46	42	50	40	21	24	24	44	24	40
TCONS_00052406	Intergenic LncRNAs	692	41.47	Chr09	1	0	0.44	0.43	0.68	0.71	0.47	0.27	0.15	0.41	0.2	0.41	0.47	0.96	11	8	17	18	12	7	3	9	4	9	10	18
TCONS_00052407	Antisense LncRNAs	275	39.64	Chr09	1	0	0	0.68	0	0	0	0	0	0	0	0	0	0	0	5	0	0	0	0	0	0	0	0	0	0
TCONS_00052408	Bidirectional LncRNAs	867	39.79	Chr09	1	0	0	0.09	0.1	0	0.03	0.19	0.56	0.29	0.19	0.22	0.34	0.34	0	2	3	0	1	6	14	8	5	6	9	8
TCONS_00052448	Antisense LncRNAs	1771	31.73	Chr09	1	0	0.02	0.1	0.26	0	0.11	0	0.21	0.03	0.21	0.09	0.1	0.32	1	4.75	16.55	0	7.26	0	10.53	1.5	10.9	4.9	5.26	15.48
TCONS_00052450	Intergenic LncRNAs	906	30.35	Chr09	2	1	0.15	0.33	0.21	0	0.18	0.15	0.11	0.21	0.07	0.1	0.07	0.33	5	8	7	0	6	5	3	6	2	3	2	8
TCONS_00052467	Antisense LncRNAs	1578	35.11	Chr09	1	0	0.85	0.52	1.05	1.09	1.18	0.77	0.9	0.92	0.92	0.8	0.93	1.38	49	22	60	63	69	45	41	46	43	40	45	59
TCONS_00052468	Antisense LncRNAs	1363	34.56	Chr09	3	2	0.92	0.72	0.79	0.46	1.14	0.44	0.91	0.8	1.17	0.16	0.67	0.41	45.57	26.27	38.81	23.11	57.9	22.43	35.55	34.45	47.07	6.79	28.02	15.11
TCONS_00052469	Antisense LncRNAs	2134	35.85	Chr09	2	1	0	1.24	0	0	0	1.62	0	0.26	0	0.25	0	0	0	70.56	0	0	0	127.97	0	17.23	0	16.95	0	0
TCONS_00052470	Antisense LncRNAs	2143	35.88	Chr09	2	1	1.53	0	1.55	1.94	1.22	0	1.09	0.74	0.81	1.1	1.52	2.07	119.43	0	119.89	152.96	97.43	0	67.38	49.85	51.44	74.41	99.53	119.97
TCONS_00052495	Bidirectional LncRNAs	244	42.62	Chr09	1	0	0	0	0	0	0	0	0	0	0	0	0	1.52	0	0	0	0	0	0	0	0	0	0	0	10
TCONS_00052843	Other	313	32.27	Chr09	1	0	0	0	0	0	0	0	0	0	1.29	0	0	0	0	0	0	0	0	0	0	0	12	0	0	0
TCONS_00052854	Intergenic LncRNAs	748	31.95	Chr09	1	0	0.15	0.25	0.15	0	0	0	0	0	0	0	0	0.59	4	5	4	0	0	0	0	0	0	0	0	12
TCONS_00052874	Intergenic LncRNAs	919	42.87	Chr09	1	0	0.06	0	0	0	0	0	0.3	0.07	0.11	0.1	0.36	0.76	2	0	0	0	0	0	8	2	3	3	10	19
TCONS_00052893	Intergenic LncRNAs	626	40.89	Chr09	1	0	0	0	0.49	0	0	0	0	0	0	0.05	0	0	0	0	11	0	0	0	0	0	0	1	0	0
TCONS_00053112	Antisense LncRNAs	863	31.52	Chr09	1	0	0.41	0.04	0	0	0.12	0.09	0.08	0.07	0	0	0.04	0	13	1	0	0	4	3	2	2	0	0	1	0
TCONS_00053135	Intergenic LncRNAs	1935	33.59	Chr10	1	0	1.56	0.95	1.17	1.31	1.24	1.02	1.11	1.13	1.17	1.32	1.18	0.46	110	49	82	93	89	73	62	69	67	81	70	24
TCONS_00053140	Sense LncRNAs	2239	37.56	Chr10	2	1	4.29	4.42	3.86	4.02	4.47	4.8	4.68	4.74	4.93	3.23	3.46	2.78	349	263	312.57	330.77	372	399	302	335	326.92	229	237.01	168.16
TCONS_00053189	Intergenic LncRNAs	1000	36.1	Chr10	1	0	0.28	0.11	0.28	0.24	0.08	0.4	0.07	0.03	0.17	0.03	0.07	0	10	3	10	9	3	15	2	1	5	1	2	0
TCONS_00053192	Bidirectional LncRNAs	1218	37.27	Chr10	4	3	0	0.35	0	0	0	0	0	0.5	0	0	0	0	0	11.43	0	0	0	0	0	19.16	0	0	0	0
TCONS_00053205	Antisense LncRNAs	352	45.17	Chr10	1	0	3.67	2.99	14.21	16.77	19.56	1.84	4.83	4.41	2.78	3.32	5.94	4.62	47	28	181	217	256	24	49	49	29	37	64	44
TCONS_00053213	Intergenic LncRNAs	382	23.56	Chr10	1	0	0	0.1	0.14	0	0.07	0.07	0.18	0	0.8	0	0	0	0	1	2	0	1	1	2	0	9	0	0	0
TCONS_00053307	Intergenic LncRNAs	226	49.56	Chr10	1	0	0	0	0	0	0	0	0	0.14	0	0.14	0	0	0	0	0	0	0	0	0	1	0	1	0	0
TCONS_00053410	Intergenic LncRNAs	608	37.5	Chr10	1	0	0.77	0.37	0.77	0.49	0.66	0.4	0.51	1.14	0.72	1.04	1.34	0.49	17	6	17	11	15	9	9	21.92	13	20	25	8
TCONS_00053500	Antisense LncRNAs	501	35.53	Chr10	1	0	0	0	0.55	0.05	0.05	1.08	0.07	0.25	0	0.19	0.39	0.15	0	0	10	1	1	20	1	4	0	3	6	2
TCONS_00053504	Intergenic LncRNAs	536	35.45	Chr10	1	0	0.15	1.05	0.67	0.81	0.4	0.15	0.26	0.12	0.06	0.12	0	0.69	3	15	13	16	8	3	4	2	1	2	0	10
TCONS_00053642	Intergenic LncRNAs	897	44.59	Chr10	1	0	0.74	1.22	1.29	0.7	0.57	0.96	0.62	0.57	1.13	1.37	0.8	1.03	24	29	42	23	19	32	16	16	30	39	22	25
TCONS_00053644	Bidirectional LncRNAs	853	36.93	Chr10	2	1	0	0.09	0.39	0	0.06	0.22	0.04	0	0.55	0.15	0.23	0.04	0	2	12	0	2	7	1	0	14	4	6	1
TCONS_00053704	Intergenic LncRNAs	1110	33.42	Chr10	2	1	0	0	0	0	0	0	0	0	0	0.01	0	0.41	0	0	0	0	0	0	0	0	0	0.5	0	12.39
TCONS_00053705	Intergenic LncRNAs	2090	31.48	Chr10	1	0	0.41	0.38	0.41	0.3	0.51	0.55	0.4	0.41	0.53	0.45	0.67	0.59	31	21	31	23	40	43	24	27	33	29.5	43	33.61
TCONS_00053708	Intergenic LncRNAs	672	32.59	Chr10	1	0	0.12	0.06	0.58	0.08	0.68	0.56	0.52	0.24	0.25	0.05	0.15	0.44	3	1	14	2	17	14	10	5	5	1	3	8
TCONS_00053711	Antisense LncRNAs	963	36.76	Chr10	1	0	0.31	0.12	0.26	0.25	0	0	0.22	0.1	0.46	0.2	0	0	11	3	9	9	0	0	6	3	13	6	0	0
TCONS_00053725	Intergenic LncRNAs	968	30.58	Chr10	1	0	0.74	1.17	0.49	0.53	0.25	0.92	0.07	0.07	0.28	0.42	0.34	0.46	26	30	17	19	9	33	2	2	8	13	10	12
TCONS_00053726	Intergenic LncRNAs	277	36.82	Chr10	1	0	0	0	0	0	0	1.56	0	0	0	0	0	0	0	0	0	0	0	16	0	0	0	0	0	0
TCONS_00053775	Intergenic LncRNAs	600	35	Chr10	1	0	0.46	0.06	0	0.14	0	0	0	0.32	0	0	0.05	0	10	1	0	3	0	0	0	6	0	0	1	0
TCONS_00053777	Other	635	32.6	Chr10	2	1	0.09	0	0.17	0	0.13	0.13	0.11	0	0.11	0.05	0.41	0.41	2	0	4	0	3	3	2	0	2	1	8	7
TCONS_00053779	Intergenic LncRNAs	1667	31.55	Chr10	1	0	1.39	0.9	1.23	1.49	1.19	1.81	1.04	0.87	0.89	1.57	1.59	1.46	84	40	74	91	74	112	50	46	44	83	81	66
TCONS_00053907	Intergenic LncRNAs	2868	36.72	Chr10	1	0	1.35	1.36	1	1.21	1.17	1.73	3.51	3.33	4.18	1.97	2.77	2	141	104	104	128	125	184	290	301	355	179	243	155
TCONS_00053971	Intergenic LncRNAs	2061	41.63	Chr10	1	0	1.48	1.11	1.42	0.38	4.46	1.31	0.02	0	0	0	0	0	111	61	106	29	342	100	1	0	0	0	0	0
TCONS_00053984	Intergenic LncRNAs	423	34.75	Chr10	1	0	0	0	0.13	0	0.64	0.57	0	0	0.16	0	0	0	0	0	2	0	10	9	0	0	2	0	0	0
TCONS_00054018	Intergenic LncRNAs	562	50.18	Chr10	1	0	1.91	1.67	0.84	0.82	1.15	2.21	0	0.17	0	0.17	0.52	0.72	39	25	17	17	24	46	0	3	0	3	9	11
TCONS_00054084	Intergenic LncRNAs	953	31.16	Chr10	1	0	0.12	0	0.12	0	0.28	0	0	0	0.14	0.2	0	0	4	0	4	0	10	0	0	0	4	6	0	0
TCONS_00054088	Intergenic LncRNAs	274	43.43	Chr10	1	0	0	0.69	0	0.1	0	0	0.13	0.23	0	0	0	0.41	0	5	0	1	0	0	1	2	0	0	0	3
TCONS_00054092	Other	287	44.95	Chr10	1	0	0	0.13	0.58	0	0.09	0.38	0	0	0	0.22	0	0.39	0	1	6	0	1	4	0	0	0	2	0	3
TCONS_00054096	Intergenic LncRNAs	440	42.5	Chr10	1	0	0.75	0.85	1.63	0.62	0.61	1.35	0.87	1.37	1.92	1.58	0.37	0	12	10	26	10	10	22	11	19	25	22	5	0
TCONS_00054097	Intergenic LncRNAs	204	49.51	Chr10	1	0	0.4	0.74	0.14	0	0.13	0.53	0	0	0	0	0.32	0	3	4	1	0	1	4	0	0	0	0	2	0
TCONS_00054100	Intergenic LncRNAs	801	39.2	Chr10	1	0	0.41	0.09	0	0.24	0	0.54	0.82	1.35	0.89	0.08	0.04	0	12	2	0	7	0	16	19	34	21	2	1	0
TCONS_00054138	Intergenic LncRNAs	1692	38.59	Chr10	1	0	0.73	0.42	0.72	0.85	0.81	0.19	0.45	0.92	0.66	0.28	0.68	0.44	45	19	44	53	51	12	22	49	33	15	35	20
TCONS_00054139	Intergenic LncRNAs	419	41.53	Chr10	1	0	0.53	0	0.92	0	0.39	0	0.33	0.08	0.32	0.08	0.39	0	8	0	14	0	6	0	4	1	4	1	5	0
TCONS_00054140	Intergenic LncRNAs	699	35.91	Chr10	1	0	0.43	0.27	0.71	1.36	0.23	0.12	0.35	0.73	0.53	0.27	0.47	0.21	11	5	18	35	6	3	7	16	11	6	10	4
TCONS_00054141	Intergenic LncRNAs	360	32.5	Chr10	1	0	0	0	0	0.3	0	0	0.39	0	0.47	0	0.18	1.03	0	0	0	4	0	0	4	0	5	0	2	10
TCONS_00054156	Intergenic LncRNAs	851	37.6	Chr10	2	1	0	0	0	0	0	0	0.9	0.82	0.64	1.04	0.69	0.61	0	0	0	0	0	0	22	22	16	28	18	14
TCONS_00054157	Intergenic LncRNAs	762	42.13	Chr10	1	0	0	0	0	0	0	0	0.77	0.04	0.09	0.04	0.13	0.15	0	0	0	0	0	0	17	1	2	1	3	3
TCONS_00054161	Intergenic LncRNAs	801	40.57	Chr10	1	0	0.62	0.42	0.24	0.14	0.2	0	0.04	0.32	0.3	0.2	0.45	0.23	18	9	7	4	6	0	1	8	7	5	11	5
TCONS_00054181	Intergenic LncRNAs	1025	37.76	Chr10	3	2	0	0	0	0	0	0	0.72	0.46	0.27	1.5	0.95	0.29	0	0	0	0	0	0	21.21	14.93	8.18	48.7	29.73	7.94
TCONS_00054182	Intergenic LncRNAs	746	35.52	Chr10	2	1	0	0	0	0	0	0	0	0	0.08	0.05	0	0	0	0	0	0	0	0	0	0	1.78	1.28	0	0
TCONS_00054200	Intergenic LncRNAs	2063	35.43	Chr10	1	0	0.21	0.4	0.42	0.46	0.29	0.38	0.57	0.17	0.15	0.06	0.19	0.23	16	22	31	35	22	29	34	11	9.32	4	12	13
TCONS_00054201	Intergenic LncRNAs	373	30.29	Chr10	1	0	0.44	1.01	0.67	0.44	0	0	0.37	0.17	0.09	0	0	0.2	6	10	9	6	0	0	4	2	1	0	0	2
TCONS_00054202	Intergenic LncRNAs	800	30.12	Chr10	1	0	0.1	0.52	0.1	0	0.17	0.2	0.22	0	0.04	0	0.04	0	3	11	3	0	5	6	5	0	1	0	1	0
TCONS_00054204	Intergenic LncRNAs	636	38.99	Chr10	1	0	0.22	0.12	0.09	0	0.08	0.55	0.71	0.1	0	0.3	0.31	0	5	2	2	0	2	13	13	2	0	6	6	0
TCONS_00054205	Intergenic LncRNAs	325	36.62	Chr10	1	0	0	0	0	0	0	0	0	0.68	0	0	0	0	0	0	0	0	0	0	0	7	0	0	0	0
TCONS_00054219	Other	411	35.77	Chr10	1	0	0	0	0.07	0	0	0.26	0.25	0.69	0.41	0	0	0.27	0	0	1	0	0	4	3	9	5	0	0	3
TCONS_00054252	Intergenic LncRNAs	316	31.96	Chr10	1	0	0.35	0.12	0.26	0	0	0	0	0	0	0	0.1	0	4	1	3	0	0	0	0	0	0	0	1	0
TCONS_00054269	Intergenic LncRNAs	2020	33.81	Chr10	1	0	0.11	0	0.26	0.15	0.17	0.04	2.39	0.76	2.03	1.35	1.67	2.82	8.19	0	19	11	13	2.81	138.78	48.41	121.63	86.08	103.25	154
TCONS_00054270	Intergenic LncRNAs	1673	34.01	Chr10	2	1	0.05	0.2	0	0	0	0.18	0.44	1.24	0.37	1.02	0.48	0	2.81	9	0	0	0	11.19	21.22	65.59	18.37	53.92	24.75	0
TCONS_00054295	Bidirectional LncRNAs	1223	38.27	Chr10	1	0	1.98	1.75	1.88	1.02	2	1.63	1.93	0.75	1.8	1.01	1.82	1.24	88	57	83	46	91	74	68	29	65	39	68	41
TCONS_00054296	Intergenic LncRNAs	332	32.53	Chr10	1	0	0.33	0	0	0	0	0	0	0	0.31	0	0	0	4	0	0	0	0	0	0	0	3	0	0	0
TCONS_00054306	Bidirectional LncRNAs	1032	41.28	Chr10	1	0	0.08	0	0.21	0.05	0.26	0	0.07	0.21	0	0.28	0.13	0.04	3	0	8	2	10	0	2	7	0	9	4	1
TCONS_00054337	Intergenic LncRNAs	954	40.88	Chr10	1	0	0.09	0.32	0.09	0	0.06	0.28	0	0.17	0.14	0.23	0.27	0.04	3	8	3	0	2	10	0	5	4	7	8	1
TCONS_00054364	Intergenic LncRNAs	743	33.24	Chr10	1	0	0.48	0	0.26	0.51	0.43	0	0.28	0	0.23	0	0.09	0.05	13	0	7	14	12	0	6	0	5	0	2	1
TCONS_00054386	Intergenic LncRNAs	652	44.17	Chr10	1	0	3.04	3.4	2.75	2.96	3.8	3.18	1.33	2.43	0.98	1.6	2.1	1.53	72	59	65	71	92	77	25	50	19	33	42	27
TCONS_00054388	Intergenic LncRNAs	242	35.95	Chr10	1	0	0	0	0.11	0	0.22	0	0	0	0	0	0	0	0	0	1	0	2	0	0	0	0	0	0	0
TCONS_00054407	Intergenic LncRNAs	650	34.15	Chr10	1	0	0.42	0	0	0.04	0	0	0	0	0	0	0	0	10	0	0	1	0	0	0	0	0	0	0	0
TCONS_00054505	Intergenic LncRNAs	1278	34.59	Chr10	1	0	0.77	1.15	0.86	0.96	1.43	0.97	0.11	0.02	0.08	0.42	0.28	0.17	36	39	40	45	68	46	4	1	3	17	11	6
TCONS_00054506	Antisense LncRNAs	4457	31.05	Chr10	1	0	1.05	1.37	1.11	1.17	1.31	1.1	0.06	0.11	0.14	0.33	0.29	0.49	170	162	179	191	217	182	8	15	19	46	40	59
TCONS_00054507	Intergenic LncRNAs	1098	32.6	Chr10	1	0	0.18	0.17	0.1	0	0.1	0	0	0	0	0	0	0	7	5	4	0	4	0	0	0	0	0	0	0
TCONS_00054532	Bidirectional LncRNAs	775	36.77	Chr10	2	1	0.54	0.24	0.9	1.19	0.18	0.63	0.72	0.63	0.9	0.5	0.17	0.09	15.09	5	25.22	33.96	5.26	18	16.04	15.52	20.68	12.36	4	1.81
TCONS_00054533	Bidirectional LncRNAs	511	32.88	Chr10	1	0	0.16	0	0.16	0	0.11	0.11	0.41	0.06	0.26	0.06	0.89	0.14	3	0	3	0	2	2	6	1	4	1	14	2
TCONS_00054534	Intergenic LncRNAs	626	29.55	Chr10	1	0	0.35	0	0.44	0	0.77	0.04	0	0	0.11	0.1	0.1	0	8	0	10	0	18	1	0	0	2	2	2	0
TCONS_00054535	Intergenic LncRNAs	1262	35.1	Chr10	1	0	0.3	0	0.19	0.02	0.06	0	0.27	0.26	0.04	0.17	0.08	0.39	13.91	0	8.78	1.04	2.74	0	9.96	10.48	1.32	6.64	3	13.19
TCONS_00054541	Intergenic LncRNAs	2136	33.71	Chr10	1	0	0.08	0.23	0.12	0.2	0.09	0.28	0.24	0.15	0.25	0.07	0.14	0.43	6	13	9	16	7	22	15	10	16	5	9	25
TCONS_00054542	Intergenic LncRNAs	1424	39.47	Chr10	1	0	0.31	0.34	0	0	0.25	0.15	0.24	0.16	0.17	0	0.11	0.1	16	13	0	0	13	8	10	7	7	0	5	4
TCONS_00054543	Intergenic LncRNAs	875	34.86	Chr10	1	0	0	0	0.06	0.5	0	0.15	0.04	0.14	0.04	0	0.04	0	0	0	2	16	0	5	1	4	1	0	1	0
TCONS_00054548	Intergenic LncRNAs	645	36.12	Chr10	1	0	0	0.52	0.13	0.34	0	0.58	0.7	0.54	0.52	0.15	0.3	0.4	0	9	3	8	0	14	13	11	10	3	6	7
TCONS_00054581	Intergenic LncRNAs	219	32.42	Chr10	1	0	0	0	0	1.24	0	0	0	0	0	0	0	0	0	0	0	10	0	0	0	0	0	0	0	0
TCONS_00054664	Intergenic LncRNAs	508	34.45	Chr10	1	0	0.16	0.3	0.05	0.43	0	0	0.07	0	0.07	0.62	0	0.22	3	4	1	8	0	0	1	0	1	10	0	3
TCONS_00054710	Intergenic LncRNAs	815	37.67	Chr10	2	1	0	0	0.07	0	0	0	0	0.66	0	0	0.04	0	0	0	2	0	0	0	0	17	0	0	1	0
TCONS_00054711	Intergenic LncRNAs	422	40.05	Chr10	1	0	0.13	0.45	0.07	0.77	0.06	0.7	0.25	0.3	0.08	0	0.15	0.61	2	5	1	12	1	11	3	4	1	0	2	7
TCONS_00054729	Other	633	34.44	Chr10	1	0	0.35	0.3	0.04	0	0.42	0.81	0.55	1.15	0.75	0	0	0.23	8	5	1	0	10	19	10	23	14	0	0	4
TCONS_00054748	Intergenic LncRNAs	771	32.43	Chr10	1	0	0.18	0.2	0.5	0.46	0.31	0.28	0.09	0	0.26	0.37	0.55	0.38	5	4	14	13	9	8	2	0	6	9	13	8
TCONS_00054751	Intergenic LncRNAs	935	40.21	Chr10	1	0	1.5	1.17	1.54	1.57	1.58	1.18	1.23	0.54	1.08	1.55	0.8	1.15	51	29	52	54	55	41	33	16	30	46	23	29
TCONS_00054752	Intergenic LncRNAs	1086	36.92	Chr10	1	0	1.62	1.49	1.88	2.68	2.7	0.79	1.15	1.46	1.15	1.02	1.47	2.04	64	43	74	107	109	32	36	50	37	35	49	60
TCONS_00054753	Intergenic LncRNAs	1527	33.79	Chr10	1	0	0.76	0.71	1.32	0.39	0.86	0.78	1.34	0.91	0.4	0.77	0.92	0.56	42	29	73	22	49	44	59	44	18	37	43	23
TCONS_00054755	Intergenic LncRNAs	278	37.41	Chr10	1	0	0.59	0	0.2	0	0	0	0	0.23	0.12	0	0	0	6	0	2	0	0	0	0	2	1	0	0	0
TCONS_00054788	Intergenic LncRNAs	337	46.29	Chr10	1	0	20.81	15.18	22.47	15.1	16.04	12.79	18.75	12.51	16.74	12.19	11.82	17.24	255	136	274	187	201	160	182	133	167	130	122	157
TCONS_00054908	Bidirectional LncRNAs	1207	31.48	Chr10	1	0	0.71	0.31	0.62	0.2	0.16	0.74	0.92	1.13	0.92	0.58	0.32	0.25	31	10	27	9	7	33	32	43	33	22	12	8
TCONS_00054912	Antisense LncRNAs	721	35.51	Chr10	1	0	0.95	0.89	0.84	1.43	0.93	0.9	0.67	0.88	0.61	0.04	0.54	0.82	25	17	22	38	25	24	14	20	13	1	12	16
TCONS_00054913	Other	411	59.37	Chr10	1	0	1.07	1.46	0.81	1.13	0.79	0	2.53	1.85	1.48	0.77	0.79	0.54	16	16	12	17	12	0	30	24	18	10	10	6
TCONS_00054918	Intergenic LncRNAs	660	35.3	Chr10	1	0	0	0	0	0.21	0	0.29	0.05	0	0.46	0	0	0.22	0	0	0	5	0	7	1	0	9	0	0	4
TCONS_00054969	Other	569	31.11	Chr10	1	0	0	0	0.68	0.72	0.28	0	0	0	0.18	0.33	0.34	0.2	0	0	14	15	6	0	0	0	3	6	6	3
TCONS_00055009	Intergenic LncRNAs	377	31.56	Chr10	1	0	0.15	0	0.15	0	0	1.14	0	0	0	0	0	0	2	0	2	0	0	16	0	0	0	0	0	0
TCONS_00055146	Antisense LncRNAs	814	36.86	Chr10	1	0	0.1	0	0.1	0.33	0.4	0	0.04	0.04	0.04	0.04	0.12	0.14	3	0	3	10	12	0	1	1	1	1	3	3
TCONS_00055227	Intergenic LncRNAs	480	32.92	Chr10	1	0	0.06	0	0.12	0.57	0	0.17	0	0.13	0	0.26	0.54	0.08	1	0	2	10	0	3	0	2	0	4	8	1
TCONS_00055304	Sense LncRNAs	922	37.42	Chr10	3	2	0.87	0.72	0.3	1.01	0.27	0.59	0.36	0.09	0.14	0.05	0.06	0.55	29.24	17.54	10.11	34.32	9.15	20.27	9.5	2.75	3.8	1.36	1.73	13.79
TCONS_00055366	Intergenic LncRNAs	755	33.64	Chr10	2	1	0.11	0.05	0.7	0.97	0.36	0.5	0.46	0.21	0.31	0.63	0.26	1.32	3	1	19	27	10	14	10	5	7	15	6	27
TCONS_00055374	Bidirectional LncRNAs	513	31.77	Chr10	1	0	0	0	0	0.58	0.31	0	0.14	0.37	0	0	0.32	0	0	0	0	11	6	0	2	6	0	0	5	0
TCONS_00055444	Other	1608	32.65	Chr10	1	0	0.6	0.49	0.27	0.15	0.54	0.17	0.54	0.28	0.11	0.14	0.14	0.07	35	21	16	9	32	10	25	14	5	7	7	3
TCONS_00055525	Intergenic LncRNAs	542	37.64	Chr10	1	0	0	0.28	0.61	0.6	0.35	0.55	0	0.23	0.25	0.06	0.42	0.61	0	4	12	12	7	11	0	4	4	1	7	9
TCONS_00055555	Intergenic LncRNAs	649	28.97	Chr10	1	0	0	0	0.17	0.63	0.21	0.58	0.27	0	0.31	0.05	0.1	0.46	0	0	4	15	5	14	5	0	6	1	2	8
TCONS_00055687	Intergenic LncRNAs	854	37.24	Chr10	1	0	0	0.09	0.06	0	0.09	0.13	0.41	0.07	0.08	0.07	0.04	0	0	2	2	0	3	4	10	2	2	2	1	0
TCONS_00055688	Intergenic LncRNAs	543	37.2	Chr10	1	0	0	0.76	0.15	0.4	0.2	0.3	0	0.18	0.19	0.06	0	0	0	11	3	8	4	6	0	3	3	1	0	0
TCONS_00055694	Intergenic LncRNAs	391	34.27	Chr10	1	0	0.07	0	0	0	0	0.41	0.27	0.08	0.09	0	0	0	1	0	0	0	0	6	3	1	1	0	0	0
TCONS_00055696	Antisense LncRNAs	377	36.07	Chr10	1	0	0	0.6	0.51	0.87	0.07	0	0.28	0	0	0	0	0	0	6	7	12	1	0	3	0	0	0	0	0
TCONS_00055712	Intergenic LncRNAs	389	37.79	Chr10	1	0	0	0	0	0	0	0	0	0	0	0.08	0	0	0	0	0	0	0	0	0	0	0	1	0	0
TCONS_00055732	Antisense LncRNAs	561	32.98	Chr10	1	0	0.29	0.13	0.49	0	0	0	0	0	0	0	0	0	6	2	10	0	0	0	0	0	0	0	0	0
TCONS_00055836	Other	917	31.84	Chr10	1	0	0.33	0.16	0.03	0.18	0	0.56	0	0	0.04	0.07	0.04	0	11	4	1	6	0	19	0	0	1	2	1	0
TCONS_00056072	Antisense LncRNAs	1036	34.56	Chr10	1	0	1.73	0.98	1.55	1.13	1.53	1.04	1.27	1.38	1.21	1.19	0.98	1.71	65	27	58	43	59	40	38	45	37	39	31	48
TCONS_00056108	Bidirectional LncRNAs	1394	35.44	Chr10	1	0	0.69	0.27	0.46	0.47	0.27	0.5	0.3	0.27	0.24	0.45	0.42	0.35	35	10	23	24	14	26	12	12	10	20	18	13
TCONS_00056109	Intergenic LncRNAs	1273	34.17	Chr10	1	0	4.73	3.93	3.45	3.48	3.25	5.48	2.48	2.59	2.55	2.56	2.1	3.02	219	133	159	163	154	259	91	104	96	103	82	104
TCONS_00056114	Antisense LncRNAs	654	38.38	Chr10	1	0	0	0	0	0.08	0.21	0.41	0	0.1	0.15	0	0.1	0	0	0	0	2	5	10	0	2	3	0	2	0
TCONS_00056126	Antisense LncRNAs	325	37.85	Chr10	1	0	0	0	0.85	0	0	0	0	0.2	0	0	0	0	0	0	10	0	0	0	0	2	0	0	0	0
TCONS_00056127	Sense LncRNAs	280	42.86	Chr10	1	0	1.96	1.73	2.47	2.12	1.65	1.41	2.16	10.52	12.98	2.7	1.73	1.68	19.9	12.89	24.99	21.85	17.21	14.7	17.45	92.95	107.59	23.92	14.87	12.72
TCONS_00056142	Intergenic LncRNAs	582	42.27	Chr10	1	0	0.05	0	0.09	0.47	0.05	0	0	0.05	0	0.16	0.56	0.32	1	0	2	10	1	0	0	1	0	3	10	5
TCONS_00056237	Intergenic LncRNAs	431	34.34	Chr10	1	0	0.51	0.44	0.51	0	0.06	0	0.48	0.29	0	1.47	0	0.26	8	5	8	0	1	0	6	4	0	20	0	3
TCONS_00056238	Intergenic LncRNAs	748	40.24	Chr10	1	0	0.04	0	0.55	0.73	0.47	0.07	0.05	0.08	0.45	0.13	0.83	0.79	1	0	15	20	13	2	1	2	10	3	19	16
TCONS_00056252	Other	679	33.58	Chr10	1	0	0.12	0	0.24	0	0	0	0.15	0.05	0.3	0.33	0.05	1.63	3	0	6	0	0	0	3	1	6	7	1	30
TCONS_00056269	Intergenic LncRNAs	745	34.9	Chr10	1	0	0.04	0.15	0.67	0	0.22	0.11	0.23	0.26	0.23	0.51	0.22	0.15	1	3	18	0	6	3	5	6	5	12	5	3
TCONS_00056281	Bidirectional LncRNAs	703	35.99	Chr10	1	0	0.08	0.54	0.43	0	0.23	0.15	0	0	0.24	0.18	0.23	0.26	2	10	11	0	6	4	0	0	5	4	5	5
TCONS_00056290	Intergenic LncRNAs	355	47.04	Chr10	2	1	0	0	0.16	0	0.68	0	0	0	0	0	0	0	0	0	2	0	9	0	0	0	0	0	0	0
TCONS_00056402	Intergenic LncRNAs	920	42.72	Chr10	1	0	0.81	0.53	0.75	0.47	0.29	0.44	0.49	0.65	0.4	0.34	0.14	0.2	27	13	25	16	10	15	13	19	11	10	4	5
TCONS_00056577	Intergenic LncRNAs	290	35.86	Chr10	1	0	0	0	0	0	0	1.02	0	0	0	0	0	0	0	0	0	0	0	11	0	0	0	0	0	0
TCONS_00056633	Intergenic LncRNAs	227	38.77	Chr10	1	0	0	0	0	0	0	0	0.76	0	0	0.56	0	0	0	0	0	0	0	0	5	0	0	4	0	0
TCONS_00056661	Intergenic LncRNAs	545	37.98	Chr10	1	0	0	0	0.15	0	0.49	0	0.13	0.17	0.12	0	0	0.2	0	0	3	0	10	0	2	3	2	0	0	3
TCONS_00056666	Intergenic LncRNAs	528	36.55	Chr10	1	0	11.93	9.83	6.54	7.21	6.98	8.47	15.12	12.06	9.47	2.87	6.49	6.31	229	138	125	140	137	166	230	201	148	48	105	90
TCONS_00056667	Intergenic LncRNAs	445	31.91	Chr10	1	0	0.06	0	0	0.37	0.06	0.24	0.39	0	0.08	0	0	0.17	1	0	0	6	1	4	5	0	1	0	0	2
TCONS_00056703	Intergenic LncRNAs	339	34.81	Chr10	1	0	1.14	0.67	0.73	0.16	0.79	0.87	0.51	0.65	0	0.28	0.39	0	14	6	9	2	10	11	5	7	0	3	4	0
TCONS_00056704	Intergenic LncRNAs	534	34.27	Chr10	1	0	0.15	0	0.1	0	0.25	0.1	0	0	0	0.24	0.06	0.69	3	0	2	0	5	2	0	0	0	4	1	10
TCONS_00056708	Intergenic LncRNAs	798	30.45	Chr10	1	0	0.17	0	0.1	0	0.54	0.1	0.04	0	0	0.16	0.33	0.05	5	0	3	0	16	3	1	0	0	4	8	1
TCONS_00056709	Intergenic LncRNAs	1364	38.64	Chr10	1	0	0.36	0.19	0.14	0.1	0.22	0.1	0.15	0.19	0.25	0.3	0.14	0.14	18	7	7	5	11	5	6	8	10	13	6	5
TCONS_00056746	Intergenic LncRNAs	390	31.54	Chr10	1	0	0.27	0	0	0.44	0.18	0	0	0	0	0	0.14	0	3.83	0	0	6.36	2.61	0	0	0	0	0	1.66	0
TCONS_00056748	Intergenic LncRNAs	720	33.75	Chr10	1	0	0	0	0.65	0	0	0.27	0.5	0.1	0.48	0.45	0.86	0.24	0	0	16.97	0	0	7.18	10.27	2.2	10.21	10.17	19.03	4.64
TCONS_00056752	Intergenic LncRNAs	387	41.6	Chr10	1	0	0	0.19	0	0.98	0	0	0.36	0.16	0	0	0	0	0	2	0	14	0	0	4	2	0	0	0	0
TCONS_00056760	Bidirectional LncRNAs	432	37.04	Chr10	1	0	0	0	0.32	0.63	0.31	0	0	0	0.16	0.15	0.15	0.17	0	0	5	10	5	0	0	0	2	2	2	2
TCONS_00056801	Intergenic LncRNAs	512	35.35	Chr10	1	0	0.16	0	0.16	0.58	0.16	0	0	0	0	0.12	0.13	0.07	3	0	3	11	3	0	0	0	0	2	2	1
TCONS_00056822	Intergenic LncRNAs	283	42.4	Chr10	1	0	0	0	0	0	0	1.14	0	0	0	0	0	0	0	0	0	0	0	12	0	0	0	0	0	0
TCONS_00056899	Intergenic LncRNAs	361	33.24	Chr10	1	0	0.46	0.73	0.77	0.75	0.15	0.22	0	0	0	0.09	0.36	0.31	6	7	10	10	2	3	0	0	0	1	4	3
TCONS_00056932	Intergenic LncRNAs	1216	36.51	Chr10	1	0	0.25	0.28	0.25	0	0.02	0.18	0.17	0.21	0.31	0.39	0.46	0.15	11	9	11	0	1	8	6	8	11	15	17	5
TCONS_00056992	Bidirectional LncRNAs	2310	36.28	Chr10	1	0	0.5	0.42	0.37	0.53	0.51	0.61	0.41	0.23	0.31	0.37	0.31	0.18	42	26	31	45	44	52	27	17	21	27	22	11
TCONS_00056995	Intergenic LncRNAs	1048	44.56	Chr10	1	0	0.26	0.22	0.26	0.03	0	0.31	0.33	0.15	0.1	0.09	0.06	0.11	10	6	10	1	0	12	10	5	3	3	2	3
TCONS_00057017	Antisense LncRNAs	642	32.09	Chr10	1	0	0.09	0.18	0.26	0	0.5	0	0.27	0.1	0	0.15	0	0.06	2	3	6	0	12	0	5	2	0	3	0	1
TCONS_00057035	Intergenic LncRNAs	769	40.7	Chr10	1	0	0	0	0	0.07	0	0.14	0	0	0	0	0	0	0	0	0	2	0	4	0	0	0	0	0	0
TCONS_00057049	Intergenic LncRNAs	947	35.59	Chr10	1	0	0.15	0.32	0.41	0.32	0.48	0.83	0.18	0.44	0.25	0.6	0.48	0.35	5	8	14	11	17	29	5	13	7	18	14	9
TCONS_00057089	Antisense LncRNAs	835	37.37	Chr10	1	0	10.47	9.28	9.5	8.08	8.53	8.49	9.02	7.67	8.78	8.74	7.15	7.36	317.93	206	287	248	264.83	263	217	202	217	231	182.88	166
TCONS_00057090	Bidirectional LncRNAs	1317	43.28	Chr10	1	0	4.66	3.91	3.53	4.05	3.7	4.08	2.98	2.67	4.33	3.81	3.15	2.95	223	137	168	196.22	181	199.24	113	110.95	169	159	127	105
TCONS_00057091	Bidirectional LncRNAs	283	44.88	Chr10	1	0	0.1	0.4	0	0	0	0	0	0.11	0	0	0	0	1	3	0	0	0	0	0	1	0	0	0	0
TCONS_00057092	Intergenic LncRNAs	273	46.52	Chr10	1	0	0.3	0.28	0.2	0	0	0	0.25	0.46	0	0.58	0	0	3	2	2	0	0	0	2	4	0	5	0	0
TCONS_00057093	Intergenic LncRNAs	201	49.25	Chr10	1	0	0	0	0	0	0	0	0	0	0.17	0	0	0	0	0	0	0	0	0	0	0	1	0	0	0
TCONS_00057103	Intergenic LncRNAs	361	25.48	Chr10	1	0	0	0	0	0.3	0.15	0	0	0	0	0	0	0	0	0	0	4	2	0	0	0	0	0	0	0
TCONS_00057132	Antisense LncRNAs	590	31.36	Chr10	1	0	0.05	0	0	0	0.64	0.18	0	0	0	0	0	0	1	0	0	0	14	4	0	0	0	0	0	0
TCONS_00057141	Intergenic LncRNAs	240	40	Chr10	1	0	0	0	0	0	0	0.45	0	0	0.42	0	0	0	0	0	0	0	0	4	0	0	3	0	0	0
TCONS_00057143	Intergenic LncRNAs	2172	36.19	Chr10	1	0	0.28	0.19	0.17	0.24	0.45	0.51	0.24	0.24	0.11	0.22	0.12	0.02	22.01	11.14	13	19	36	41	15.14	16.3	7.33	15	8.25	1.03
TCONS_00057153	Intergenic LncRNAs	507	44.58	Chr10	1	0	0	0.15	0.05	0	0	0.43	0.07	0	0	0	0	0	0	2	1	0	0	8	1	0	0	0	0	0
TCONS_00057154	Intergenic LncRNAs	566	50.35	Chr10	1	0	0.49	0.07	0.44	0.34	0.05	0.24	0	0.34	0.36	0.28	0.23	0	10	1	9	7	1	5	0	6	6	5	4	0
TCONS_00057156	Antisense LncRNAs	790	42.15	Chr10	1	0	0.91	0.48	0.28	0.76	0.89	0.75	0.31	0.92	0.56	0.68	0.62	0.28	26	10	8	22	26	22	7	23	13	17	15	6
TCONS_00057159	Intergenic LncRNAs	592	33.61	Chr10	1	0	0	0.06	0.05	0	0.18	0.05	0.53	0.27	0.46	0.11	0.66	0	0	1	1	0	4	1	9	5	8	2	12	0
TCONS_00057161	Intergenic LncRNAs	1714	42.36	Chr10	1	0	0.08	0.04	0.08	0	0.16	0.08	0.3	0.23	0.24	0.45	0.5	0.5	5	2	4.99	0	10	5	15	12.37	12	24.5	26	23
TCONS_00057162	Intergenic LncRNAs	1359	31.57	Chr10	1	0	0.26	0.11	0	0.14	0	0.02	0.03	0.05	0.07	0.07	0.14	0	13	4	0	7	0	1	1	2	3	3	6	0
TCONS_00057166	Intergenic LncRNAs	812	41.26	Chr10	1	0	0	0	0	0.17	0	0	0.43	0.23	0	0	0	0.14	0	0	0	5	0	0	10	6	0	0	0	3
TCONS_00057167	Intergenic LncRNAs	1134	37.74	Chr10	1	0	0	0	0	0.26	0	0	0.06	0.59	0.09	0.08	0	0.07	0	0	0	11	0	0	2	21	3	3	0	2
TCONS_00057184	Intergenic LncRNAs	355	45.63	Chr10	1	0	0	0	0	0.31	0	0	0	0	0	0	0.18	0	0	0	0	4	0	0	0	0	0	0	2	0
TCONS_00057193	Intergenic LncRNAs	339	34.81	Chr10	1	0	0.41	0.78	0	0.32	0.08	0	0.31	0.09	1.1	0	0	0	5	7	0	4	1	0	3	1	11	0	0	0
TCONS_00057194	Intergenic LncRNAs	330	30.61	Chr10	3	2	0	0	0	0	0	0	0	0.1	0	0	0.1	0	0	0	0	0	0	0	0	1	0	0	1	0
TCONS_00057206	Intergenic LncRNAs	2646	38.17	Chr10	1	0	0.55	0.43	0.25	0.31	0.28	0.32	0.26	0.42	0.31	0.08	0.23	0.35	53	30	24	30	28	31	20	35	24	7	19	25
TCONS_00057247	Intergenic LncRNAs	380	33.42	Chr10	1	0	0	0	0	0	0	0	0.55	0.5	0.27	0.67	0.77	0.88	0	0	0	0	0	0	6	6	3	8	9	9
TCONS_00057248	Intergenic LncRNAs	375	30.4	Chr10	1	0	0	0	0	0	0	0	0	0	0	0	0	0.39	0	0	0	0	0	0	0	0	0	0	0	4
TCONS_00057251	Intergenic LncRNAs	413	42.13	Chr10	1	0	0	0	0	0	0.2	1.11	0	0.08	0	0	0.08	0.63	0	0	0	0	3	17	0	1	0	0	1	7
TCONS_00057375	Intergenic LncRNAs	846	28.25	Chr10	1	0	0.13	0.22	0.03	0	0.29	0	0	0	0	0	0	0	4	5	1	0	9	0	0	0	0	0	0	0
TCONS_00057380	Intergenic LncRNAs	440	25.45	Chr10	1	0	0.25	0.17	0.69	0.12	0.46	0	0	0	0	0	0	0	4	2	11	2	7.45	0	0	0	0	0	0	0
TCONS_00057401	Intergenic LncRNAs	968	31.2	Chr10	1	0	0.4	0.27	0.46	0.06	0.28	0	0	0.1	0	0.1	0.03	0	14	7	16	2	10	0	0	3	0	3	1	0
TCONS_00057402	Intergenic LncRNAs	601	26.29	Chr10	1	0	0.14	0	0.55	0.18	0.22	0.04	0	0	0	0.47	0	0.68	3	0	12	4	5	1	0	0	0	9	0	11
TCONS_00057403	Intergenic LncRNAs	623	37.24	Chr10	1	0	17.84	18.59	37.04	36.81	30.01	17.04	10.14	9.36	14.2	32.7	29.61	31.77	404	308	835	843	695	394	182	184	262	645	565	535
TCONS_00057405	Intergenic LncRNAs	1609	42.2	Chr10	1	0	1.44	1.05	1.41	0.78	0.9	0.84	1.4	1.67	1.7	0.98	1.12	1.01	84	45	82	46	54	50	65	85	81	50	55	44
TCONS_00057408	Intergenic LncRNAs	1024	42.38	Chr10	1	0	3.49	2.2	3.59	4.01	3.05	2.76	1.97	1.76	3.13	3.12	2.9	2.49	130	60	133	151	116	105	58	57	95	101	91	69
TCONS_00057411	Intergenic LncRNAs	473	40.38	Chr10	1	0	0.7	0	0	0	0	0	0	0.27	0	0	0.21	0	12	0	0	0	0	0	0	4	0	0	3	0
TCONS_00057413	Bidirectional LncRNAs	330	34.24	Chr10	1	0	0	0	0	0	0	0.98	0	0	0	0	0	0	0	0	0	0	0	12	0	0	0	0	0	0
TCONS_00057414	Intergenic LncRNAs	990	35.25	Chr10	1	0	0.44	0.46	0.28	0.11	0.14	0.24	0.25	0.06	0.2	0.06	0.13	0.34	16	12	10	4	5	9	7	2	6	2	4	9
TCONS_00057418	Intergenic LncRNAs	768	30.08	Chr10	1	0	0.04	0.05	0.25	0.14	0.63	0.21	0.5	0.29	0.4	0.49	0.26	0.29	1	1	7	4	18	6	11	7	9	12	6	6
TCONS_00057473	Sense LncRNAs	815	39.63	Chr10	3	2	0	0.05	0.24	0.08	0	0.15	0.08	0.04	0.08	0.16	0.99	0.73	0	1	7	2.38	0	4.54	1.77	1	2	4.11	24.7	16.11
TCONS_00057537	Intergenic LncRNAs	456	45.18	Chr10	1	0	0.18	0.25	0.18	0	0.18	0.24	0.76	1.25	0.96	0.07	0.07	0.32	3	3	3	0	3	4	10	18	13	1	1	4
TCONS_00057613	Bidirectional LncRNAs	917	36.31	Chr10	1	0	1.32	1.27	0.96	1.28	0.79	1.03	0.57	0.79	1.18	1	0.5	1.53	44	31	32	43	27	35	15	23	32	29	14	38
TCONS_00057615	Sense LncRNAs	539	38.59	Chr10	2	1	0.97	1.19	1.13	1.11	1.4	0.65	3.41	2.76	2.57	1.93	2.3	2.13	19	17	22	22	28	13	53	47	41	33	38	31
TCONS_00057635	Intergenic LncRNAs	561	31.91	Chr10	1	0	0.25	0.2	0.05	0	0	0	0.19	0.79	0.66	0.11	0.06	0	5	3	1	0	0	0	3	14	11	2	1	0
TCONS_00057726	Intergenic LncRNAs	605	49.09	Chr10	1	0	0.36	0	0.18	0	0.62	0.94	0	0	0	0	0	0.24	8	0	4	0	14	21	0	0	0	0	0	4
TCONS_00057727	Intergenic LncRNAs	569	44.82	Chr10	1	0	0.82	0	0	0	0.38	0.28	0	0.17	0	0	0.11	0	17	0	0	0	8	6	0	3	0	0	2	0
TCONS_00057728	Intergenic LncRNAs	370	47.57	Chr10	1	0	0	0	0	0	0	0.66	0	0	0	0	0	0	0	0	0	0	0	9	0	0	0	0	0	0
TCONS_00057783	Intergenic LncRNAs	1435	32.2	Chr10	2	1	0.94	1.18	0.87	0.95	0.81	0.45	0.48	0.55	1.25	0.73	0.59	0.75	49	45	45	50	43	24	20	25	53	33	26	29
TCONS_00057784	Intergenic LncRNAs	431	42.69	Chr10	2	1	0.07	0.83	0.48	0.25	1.52	0	0.16	0	0.13	0.23	0.5	0.47	1.08	9.55	7.55	4	24.37	0	2	0	1.7	3.14	6.57	5.49
TCONS_00057785	Intergenic LncRNAs	500	42	Chr10	2	1	0.88	0.79	1.02	0.71	0.68	0.92	1.18	0.38	1.37	0.69	0.42	0.41	15.92	10.45	18.45	13	12.63	17	17	6	20.3	10.86	6.43	5.51
TCONS_00057786	Antisense LncRNAs	943	31.5	Chr10	1	0	0	0.16	0.38	0.29	0.37	0.29	0.52	0.07	0.29	0	0.38	0.31	0	4	13	10	13	10	14	2	8	0	11	8
TCONS_00057800	Intergenic LncRNAs	526	40.3	Chr10	1	0	0.16	0.21	0.37	0.72	0.2	0.26	0.07	0.3	0.19	0.66	0.5	0.07	3	3	7	14	4	5	1	5	3	11	8	1
TCONS_00057818	Intergenic LncRNAs	597	36.18	Chr10	1	0	0.09	0	0	0	0	0	1.28	0.21	0.17	0.32	0.38	0	2	0	0	0	0	0	22	4	3	6	7	0
TCONS_00057900	Intergenic LncRNAs	1939	33.21	Chr10	1	0	0.33	0.1	0.31	0.32	0.32	0.22	0.2	0.18	0.16	0.21	0.25	0.29	23	5	22	23	23	16	11	11	9	13	15	15
TCONS_00057987	Intergenic LncRNAs	240	33.75	Chr10	1	0	0	0.16	0	1.25	0	0	0	0	0	0	0	0	0	1	0	11	0	0	0	0	0	0	0	0
TCONS_00057997	Intergenic LncRNAs	876	35.84	Chr10	1	0	3.77	3.26	4.48	4.29	3.68	3.08	4.36	4.2	4.74	8.76	5.74	9.12	120	76	142	138	120	100	110	116	123	243	154	216
TCONS_00058017	Intergenic LncRNAs	400	35.75	Chr10	1	0	0	0	0.14	0	0.74	0	0	0.08	0	0	0	0.09	0	0	2	0	11	0	0	1	0	0	0	1
TCONS_00058073	Intergenic LncRNAs	419	33.65	Chr10	1	0	0	0.36	0	0.71	0	0	0	0	0.89	0.3	0	0.18	0	4	0	11	0	0	0	0	11	4	0	2
TCONS_00058145	Intergenic LncRNAs	606	36.3	Chr10	1	0	0.05	0	0	0	0.4	0.04	0	0	0.11	0	0	0	1	0	0	0	9	1	0	0	2	0	0	0
TCONS_00058189	Intergenic LncRNAs	400	33.75	Chr10	1	0	0.48	1.97	0.76	0.61	1.28	1.62	0.87	0.32	0.68	1.03	0.33	2.03	7	21	11	9	19	24	10	4	8	13	4	22
TCONS_00058322	Intergenic LncRNAs	1462	35.29	Chr10	1	0	0.4	0.72	0.13	0.09	0.26	0.42	0.33	0.61	0.35	0.22	0.22	0.08	21	28	7	5	14	23	14	28	15	10	10	3
TCONS_00058456	Other	416	41.83	Chr10	1	0	0.4	0.18	0.8	2.94	0.65	1.17	0.75	0.38	0	0.91	0.86	1.16	6	2	12	45	10	18	9	5	0	12	11	13
TCONS_00058475	Intergenic LncRNAs	1096	30.2	Chr10	1	0	4.02	3.6	3.08	1.76	2.21	4.08	4.56	3.06	3.33	1.27	1.31	1.72	160	105	122	71	90	166	144	106	108	44	44	51
TCONS_00058685	Intergenic LncRNAs	691	31.55	Chr10	1	0	0	0	0.04	0.43	0	0	0	0	0	0.14	0.09	0	0	0	1	11	0	0	0	0	0	3	2	0
TCONS_00058703	Intergenic LncRNAs	489	34.36	Chr10	1	0	0.68	0.69	0.51	0.06	0.17	0.33	0	0.39	0.14	0.39	0	0	12	9	9	1	3	6	0	6	2	6	0	0
TCONS_00058896	Intergenic LncRNAs	274	44.53	Chr10	1	0	11.14	8.24	19.55	7.71	8.84	4.62	1.14	3.01	3.14	2.77	1.83	2.16	111	60	193.81	77.66	90.06	47	9	26	25.46	24.03	15.39	16
TCONS_00058922	Bidirectional LncRNAs	637	31.55	Chr10	1	0	0.13	0.18	0	0	0	0.3	0.11	0	0.32	0.2	0.05	0.58	3	3	0	0	0	7	2	0	6	4	1	10
TCONS_00058925	Other	555	27.39	Chr10	1	0	0.84	0	0.25	0.59	0.44	0.39	0.25	0	0.49	0.23	0.18	0.2	17	0	5	12	9	8	4	0	8	4	3	3
TCONS_00058961	Bidirectional LncRNAs	394	35.79	Chr10	1	0	0	0	0.35	0	0.2	0	0	0	0	0	0.08	0	0	0	5	0	3	0	0	0	0	0	1	0
[truncated: 2,168 more rows]
