# Supplementary material for: Genome-wide analysis of long non-coding RNAs (lncRNAs) in two contrasting soybean genotypes subjected to phosphate starvation
Source: BMC Genomics. 2021 Jun 9;22:433. doi: 10.1186/s12864-021-07750-8 (PMC8191232; doi:10.1186/s12864-021-07750-8)
Supplement: Supplementary file 3 — Additional file 3: Table S2. DE lncRNAs in different genotypes and P levels. [file 12864_2021_7750_MOESM3_ESM.xlsx]

## Sheet: Sheet1
Table S2. DE lncRNAs in different genotypes and P levels
Comparison	lncRNA	log2(FC)	Pvalue	FDR
HP_BR/LP_BR	TCONS_00002374	2.33442	0.00034493	0.019332
HP_BR/LP_BR	TCONS_00002620	4.18322	0.00127367	0.0478349
HP_BR/LP_BR	TCONS_00003340	-4.6386	2.17822e-07	4.66779e-05
HP_BR/LP_BR	TCONS_00003667	-1.55427	0.000368594	0.0203453
HP_BR/LP_BR	TCONS_00003999	-3.67243	9.74395e-06	0.000986783
HP_BR/LP_BR	TCONS_00005129	-2.39232	7.20326e-07	0.000124959
HP_BR/LP_BR	TCONS_00007149	-3.47947	3.59292e-06	0.000436301
HP_BR/LP_BR	TCONS_00008220	-1.8918	4.52267e-07	8.23805e-05
HP_BR/LP_BR	TCONS_00008223	-1.78596	1.99348e-08	5.58635e-06
HP_BR/LP_BR	TCONS_00009367	5.07682	0.000225106	0.0134437
HP_BR/LP_BR	TCONS_00009371	1.44291	0.000196138	0.0127594
HP_BR/LP_BR	TCONS_00013282	-4.92283	0.00122963	0.0466618
HP_BR/LP_BR	TCONS_00014458	-2.26394	0.00065864	0.0319923
HP_BR/LP_BR	TCONS_00015352	-2.36026	1.92e-09	7.77173e-07
HP_BR/LP_BR	TCONS_00018026	-2.40439	2.09195e-05	0.00190524
HP_BR/LP_BR	TCONS_00021110	-2.58496	0.000305491	0.0176652
HP_BR/LP_BR	TCONS_00021953	-9.53138	1.0767e-05	0.00106012
HP_BR/LP_BR	TCONS_00022973	-5.32912	1.71261e-10	7.7988e-08
HP_BR/LP_BR	TCONS_00025644	-1.69599	0.000798947	0.0368426
HP_BR/LP_BR	TCONS_00026085	1.88101	0.000222822	0.0134437
HP_BR/LP_BR	TCONS_00027074	-1.25894	0.000836765	0.0372761
HP_BR/LP_BR	TCONS_00027105	-1.88952	2.19569e-05	0.00195095
HP_BR/LP_BR	TCONS_00027262	-2.39593	0.000775028	0.0361978
HP_BR/LP_BR	TCONS_00027549	-1.62034	0.000187884	0.0124448
HP_BR/LP_BR	TCONS_00028711	-4.42381	1.06456e-25	9.69552e-23
HP_BR/LP_BR	TCONS_00029009	-1.44953	0.00121772	0.0466618
HP_BR/LP_BR	TCONS_00031820	-2.44815	0.00091881	0.0389212
HP_BR/LP_BR	TCONS_00034481	-3.09686	0.000676106	0.0324086
HP_BR/LP_BR	TCONS_00034506	-2.3295	0.000302132	0.0176652
HP_BR/LP_BR	TCONS_00035289	-2.654	0.000156428	0.0105531
HP_BR/LP_BR	TCONS_00037135	-2.80735	8.66482e-06	0.00092841
HP_BR/LP_BR	TCONS_00037136	-3.71989	7.26003e-27	8.8161e-24
HP_BR/LP_BR	TCONS_00037137	-2.93763	2.88914e-13	1.50359e-10
HP_BR/LP_BR	TCONS_00037138	-3.4755	7.46587e-28	1.35991e-24
HP_BR/LP_BR	TCONS_00038191	1.72222	0.00118497	0.0466618
HP_BR/LP_BR	TCONS_00039835	-5.70769	1.894e-43	6.89983e-40
HP_BR/LP_BR	TCONS_00043501	3.2259	7.86199e-06	0.000867916
HP_BR/LP_BR	TCONS_00043534	-2.14684	0.000638555	0.0314359
HP_BR/LP_BR	TCONS_00045368	-2.02615	0.00039002	0.0212066
HP_BR/LP_BR	TCONS_00047139	-1.65368	7.7321e-06	0.000867916
HP_BR/LP_BR	TCONS_00048767	-3.1565	0.000100228	0.00730259
HP_BR/LP_BR	TCONS_00050256	-1.94442	3.16225e-07	6.40004e-05
HP_BR/LP_BR	TCONS_00054100	4.67243	8.82266e-07	0.000146095
HP_BR/LP_BR	TCONS_00054506	-1.84022	3.52377e-06	0.000436301
HP_BR/LP_BR	TCONS_00057403	-1.48114	1.4009e-08	4.2529e-06
HP_BR/LP_BR	TCONS_00057473	-3.23266	0.00055068	0.028659
HP_BR/LP_BR	TCONS_00058475	1.34852	0.00105701	0.043266
HP_BR/LP_BR	TCONS_00059772	1.2576	0.000119064	0.00834132
HP_BR/LP_BR	TCONS_00059773	4.08746	4.00657e-05	0.00317303
HP_BR/LP_BR	TCONS_00060113	-3.21299	0.00122909	0.0466618
HP_BR/LP_BR	TCONS_00061056	-2.24998	0.000887969	0.0385104
HP_BR/LP_BR	TCONS_00064056	5.59352	2.14612e-06	0.000312733
HP_BR/LP_BR	TCONS_00065834	1.58206	1.54375e-06	0.000234328
HP_BR/LP_BR	TCONS_00067326	1.37014	0.000862144	0.0378409
HP_BR/LP_BR	TCONS_00068008	1.6987	9.75136e-06	0.000986783
HP_BR/LP_BR	TCONS_00069732	-4.78311	6.90081e-05	0.00513054
HP_BR/LP_BR	TCONS_00069776	-1.44675	0.000128477	0.00883097
HP_BR/LP_BR	TCONS_00069833	2.28473	0.000207698	0.0132744
HP_BR/LP_BR	TCONS_00072785	-2.42595	5.25536e-06	0.000617589
HP_BR/LP_BR	TCONS_00072860	-2.67138	3.20193e-06	0.000423632
HP_BR/LP_BR	TCONS_00072861	-3.75489	0.000584716	0.029585
HP_BR/LP_BR	TCONS_00076432	-1.53478	2.9156e-05	0.00236034
HP_BR/LP_BR	TCONS_00078830	-3.40269	3.31949e-18	2.01549e-15
HP_BR/LP_BR	TCONS_00078831	-7.35168	7.96479e-09	2.90157e-06
HP_BR/LP_BR	TCONS_00079179	-2.59699	1.00846e-21	7.34761e-19
HP_BR/LP_BR	TCONS_00079351	-2.06817	0.000913517	0.0389212
HP_BR/LP_BR	TCONS_00079836	2.66838	0.000212161	0.0133259
HP_BR/LP_BR	TCONS_00082059	-1.0305	0.000826963	0.0372761
HP_BR/LP_BR	TCONS_00082544	-1.11051	0.000328012	0.0186711
HP_BR/LP_BR	TCONS_00085566	2.29593	2.50915e-05	0.00217639
HP_BR/LP_BR	TCONS_00087706	-9.07682	0.00073712	0.0348744
HP_BR/LP_BR	TCONS_00089863	-2.18934	9.09013e-08	2.06971e-05
HP_BR/LP_BR	TCONS_00089864	-2.18023	3.25602e-06	0.000423632
HP_BR/LP_BR	TCONS_00089925	-2.85042	4.21843e-05	0.00326973
HP_BR/LP_BR	TCONS_00091564	-1.18547	0.000969444	0.0405941
HP_BR/LP_BR	TCONS_00092489	-1.16581	9.63826e-07	0.000152662
HP_BR/LP_BR	TCONS_00097402	-7.40939	0.00121908	0.0466618
HP_BR/LP_BR	TCONS_00097830	-2.42011	1.33622e-05	0.00124816
HP_BR/LP_BR	TCONS_00098857	-3.70044	2.78954e-05	0.00230961
HP_BR/LP_BR	TCONS_00098962	11.4835	3.47547e-07	6.66375e-05
HP_BR/LP_BR	TCONS_00100668	-1.90182	0.00103551	0.0428679
HP_BR/LP_BR	TCONS_00101021	-5.15987	1.00854e-08	3.34009e-06
HP_BR/LP_BR	TCONS_00104006	2.04182	0.00011123	0.0079453
HP_BR/LP_BR	TCONS_00105193	2.24793	0.00021709	0.0134044
HP_BR/LP_BR	TCONS_00107203	-1.3837	2.72679e-05	0.00230961
HP_BR/LP_BR	TCONS_00108308	-8.75933	3.41296e-08	8.28893e-06
HP_BR/LP_BR	TCONS_00108745	-1.00763	0.000839046	0.0372761
HP_BR/LP_BR	TCONS_00109225	-2.11347	2.30143e-08	5.98865e-06
HP_BR/LP_BR	TCONS_00110224	-3	2.24467e-06	0.000314513
HP_BR/LP_BR	TCONS_00112093	1.80735	0.00112308	0.0449604
HP_BR/LP_BR	TCONS_00112689	1.43067	4.82346e-05	0.00366081
HP_BR/LP_BR	TCONS_00112987	-2.16262	0.000430957	0.0230879
HP_BR/LP_BR	TCONS_00113169	-1.69587	1.20384e-05	0.00115411
HP_NR/LP_NR	TCONS_00001700	2.85466	0.000358433	0.0335616
HP_NR/LP_NR	TCONS_00005129	-3.65431	4.14424e-10	1.44634e-07
HP_NR/LP_NR	TCONS_00008220	-1.73357	0.000405142	0.0361707
HP_NR/LP_NR	TCONS_00008223	-2.09346	8.55246e-05	0.0102603
HP_NR/LP_NR	TCONS_00015036	1.01306	0.000308398	0.0303574
HP_NR/LP_NR	TCONS_00028432	8.61961	0.000262799	0.0272647
HP_NR/LP_NR	TCONS_00028711	-3.58026	7.4765e-14	3.58779e-11
HP_NR/LP_NR	TCONS_00029009	1.51077	1.8515e-05	0.00236931
HP_NR/LP_NR	TCONS_00031397	4.04836	2.91919e-06	0.000415065
HP_NR/LP_NR	TCONS_00032464	-7.05528	4.40964e-08	1.05804e-05
HP_NR/LP_NR	TCONS_00036852	2.35307	6.77125e-10	2.16624e-07
HP_NR/LP_NR	TCONS_00037135	-4.87036	3.81001e-11	1.62518e-08
HP_NR/LP_NR	TCONS_00037136	-4.22334	1.69059e-22	3.24508e-19
HP_NR/LP_NR	TCONS_00037137	-3.19931	3.24069e-08	8.29401e-06
HP_NR/LP_NR	TCONS_00037138	-4.26411	9.50481e-19	9.12224e-16
HP_NR/LP_NR	TCONS_00039835	-6.98745	2.55924e-35	9.82493e-32
HP_NR/LP_NR	TCONS_00050278	1.60539	3.63679e-06	0.00049863
HP_NR/LP_NR	TCONS_00052469	9.89684	2.93724e-07	5.12548e-05
HP_NR/LP_NR	TCONS_00053205	-2.57189	1.76088e-07	3.38001e-05
HP_NR/LP_NR	TCONS_00059511	2.11075	0.000181764	0.0197313
HP_NR/LP_NR	TCONS_00060113	-2.87447	6.96854e-08	1.57366e-05
HP_NR/LP_NR	TCONS_00069776	-3.10791	3.21452e-09	9.49272e-07
HP_NR/LP_NR	TCONS_00071291	8.12928	0.000464053	0.0404886
HP_NR/LP_NR	TCONS_00072860	-5.22769	4.57796e-16	2.51068e-13
HP_NR/LP_NR	TCONS_00072861	-12.1346	4.57866e-17	2.92958e-14
HP_NR/LP_NR	TCONS_00074630	2.12338	0.000388337	0.0354959
HP_NR/LP_NR	TCONS_00078830	-5.08139	1.97084e-10	7.56607e-08
HP_NR/LP_NR	TCONS_00078964	8.32193	0.000269877	0.0272647
HP_NR/LP_NR	TCONS_00079179	-2.02251	1.12855e-06	0.0001733
HP_NR/LP_NR	TCONS_00080553	1.46203	2.84306e-06	0.000415065
HP_NR/LP_NR	TCONS_00085633	-10.2761	7.73915e-08	1.65059e-05
HP_NR/LP_NR	TCONS_00086635	-9.75933	0.000354967	0.0335616
HP_NR/LP_NR	TCONS_00087706	-10.515	1.71016e-08	4.68952e-06
HP_NR/LP_NR	TCONS_00088589	4.35755	0.000185029	0.0197313
HP_NR/LP_NR	TCONS_00089863	-5.14364	2.21872e-18	1.70353e-15
HP_NR/LP_NR	TCONS_00089864	-5.72792	2.00068e-20	2.56021e-17
HP_NR/LP_NR	TCONS_00093742	7.29155	1.09108e-05	0.00144436
HP_NR/LP_NR	TCONS_00095571	-9.61961	1.00076e-06	0.00016008
HP_NR/LP_NR	TCONS_00097176	-8.72565	3.70929e-07	6.19128e-05
HP_NR/LP_NR	TCONS_00104493	3.89077	9.55752e-05	0.0111186
HP_NR/LP_NR	TCONS_00105416	2.48206	0.000132147	0.0149209
HP_NR/LP_NR	TCONS_00108308	-9.11201	9.35479e-08	1.89016e-05
HP_NR/LP_NR	TCONS_00109225	-2.34562	2.07742e-07	3.79772e-05
HP_NR/LP_NR	TCONS_00111611	2.3246	4.10549e-05	0.00508419
HP_BR/HP_NR	TCONS_00001442	-1.45802	2.54e-07	9.05e-06
HP_BR/HP_NR	TCONS_00003340	-1.31667	0.00428481	0.0498094
HP_BR/HP_NR	TCONS_00003567	-4.62449	8.77e-10	4.83e-08
HP_BR/HP_NR	TCONS_00003636	2.21842	0.000664167	0.0107097
HP_BR/HP_NR	TCONS_00003641	8.11201	1.13e-08	5.2e-07
HP_BR/HP_NR	TCONS_00003698	-2.72247	0.000151732	0.00295
HP_BR/HP_NR	TCONS_00003753	-7.78136	1.71e-05	0.000443375
HP_BR/HP_NR	TCONS_00003914	-3.8413	5.42e-08	2.15e-06
HP_BR/HP_NR	TCONS_00003915	-5.97936	2.5e-25	8.37e-23
HP_BR/HP_NR	TCONS_00004909	-1.63429	3.91e-09	1.91e-07
HP_BR/HP_NR	TCONS_00006008	-9.24476	3.5e-05	0.000821826
HP_BR/HP_NR	TCONS_00006163	-2.35649	0.00015681	0.00301745
HP_BR/HP_NR	TCONS_00006298	1.96279	0.000967634	0.0147527
HP_BR/HP_NR	TCONS_00006575	-1.89377	0.000821555	0.0127213
HP_BR/HP_NR	TCONS_00006839	3.55842	0.0011007	0.0164028
HP_BR/HP_NR	TCONS_00007281	-2.49526	0.000241925	0.00454841
HP_BR/HP_NR	TCONS_00007290	-3.12928	9.6e-07	3.15e-05
HP_BR/HP_NR	TCONS_00008058	-7.05889	0.00277772	0.0346254
HP_BR/HP_NR	TCONS_00008111	6.53138	2.92e-08	1.22e-06
HP_BR/HP_NR	TCONS_00009169	-7.61961	0.000796031	0.0124231
HP_BR/HP_NR	TCONS_00009183	-8.95613	1.88e-11	1.33e-09
HP_BR/HP_NR	TCONS_00009185	-5.49185	4.81e-06	0.00014117
HP_BR/HP_NR	TCONS_00009970	-8.04075	0.000888663	0.0137068
HP_BR/HP_NR	TCONS_00009986	-8.87652	2.77e-07	9.71e-06
HP_BR/HP_NR	TCONS_00010037	7.59991	5.67e-19	8.85e-17
HP_BR/HP_NR	TCONS_00010481	-9.04985	4.67e-11	3.14e-09
HP_BR/HP_NR	TCONS_00010482	-5.21723	1.65e-09	8.86e-08
HP_BR/HP_NR	TCONS_00010483	-8.90689	6.24e-06	0.000174055
HP_BR/HP_NR	TCONS_00010484	-4.59163	2.25e-07	8.11e-06
HP_BR/HP_NR	TCONS_00010487	-8.59495	2.05e-07	7.47e-06
HP_BR/HP_NR	TCONS_00010743	-6.3339	1.88e-10	1.13e-08
HP_BR/HP_NR	TCONS_00011071	3.8636	9.34e-12	7.12e-10
HP_BR/HP_NR	TCONS_00011254	-1.15351	0.000438587	0.00746162
HP_BR/HP_NR	TCONS_00012030	8.64386	1.01e-06	3.28e-05
HP_BR/HP_NR	TCONS_00012191	5.4075	4.56e-07	1.54e-05
HP_BR/HP_NR	TCONS_00012193	8.53138	0.000632133	0.0102696
HP_BR/HP_NR	TCONS_00012808	-9.26053	5.73e-08	2.25e-06
HP_BR/HP_NR	TCONS_00012809	-9.08569	0.00334851	0.0409675
HP_BR/HP_NR	TCONS_00012810	9.55075	5.09e-10	2.92e-08
HP_BR/HP_NR	TCONS_00013043	-1.86341	3.17e-07	1.09e-05
HP_BR/HP_NR	TCONS_00013193	10.7482	2.22e-17	2.93e-15
HP_BR/HP_NR	TCONS_00013658	-3.13029	1.15e-16	1.47e-14
HP_BR/HP_NR	TCONS_00013768	2.99214	0.000531479	0.00885202
HP_BR/HP_NR	TCONS_00014176	-3.09085	0.00257498	0.0323013
HP_BR/HP_NR	TCONS_00014177	-11.335	7.08e-20	1.22e-17
HP_BR/HP_NR	TCONS_00014458	-10.0453	3.76e-09	1.86e-07
HP_BR/HP_NR	TCONS_00014503	-9.74259	1.11e-07	4.14e-06
HP_BR/HP_NR	TCONS_00014708	2.34804	2.2e-08	9.58e-07
HP_BR/HP_NR	TCONS_00014829	-10.359	1.95e-22	4.07e-20
HP_BR/HP_NR	TCONS_00014865	-9.77588	6.04e-11	3.93e-09
HP_BR/HP_NR	TCONS_00014868	-7.26053	0.00177994	0.0244141
HP_BR/HP_NR	TCONS_00018656	-10.8271	3.41e-08	1.41e-06
HP_BR/HP_NR	TCONS_00018883	-2.3876	1.37e-11	1e-09
HP_BR/HP_NR	TCONS_00019861	10.5118	2.57e-06	7.79e-05
HP_BR/HP_NR	TCONS_00020755	-7.69116	0.000154397	0.00298552
HP_BR/HP_NR	TCONS_00021110	-1.36257	0.00111265	0.0165189
HP_BR/HP_NR	TCONS_00021182	-4.06178	1.06e-05	0.000286043
HP_BR/HP_NR	TCONS_00021183	-10.2127	1.05e-05	0.000284133
HP_BR/HP_NR	TCONS_00021952	-1.101	0.000129266	0.00262774
HP_BR/HP_NR	TCONS_00021958	-4.14568	3.67e-05	0.000846467
HP_BR/HP_NR	TCONS_00022770	-9.87139	5.54e-06	0.000158087
HP_BR/HP_NR	TCONS_00022845	8.56986	2.2e-09	1.12e-07
HP_BR/HP_NR	TCONS_00024800	9.67948	2.13e-09	1.1e-07
HP_BR/HP_NR	TCONS_00025450	-8.36632	3.36e-10	1.99e-08
HP_BR/HP_NR	TCONS_00025659	-4.27302	0.00416768	0.0487335
HP_BR/HP_NR	TCONS_00025660	-3.24793	0.00421857	0.0491835
HP_BR/HP_NR	TCONS_00025665	-2.84435	2.75e-05	0.00066931
HP_BR/HP_NR	TCONS_00026135	-6.14975	2.79e-08	1.18e-06
HP_BR/HP_NR	TCONS_00028227	-2.23331	0.00328793	0.040351
HP_BR/HP_NR	TCONS_00029336	4.11548	2.25e-05	0.00055382
HP_BR/HP_NR	TCONS_00029854	9.94642	4.38e-05	0.000992405
HP_BR/HP_NR	TCONS_00029858	-8.51833	0.000705776	0.011102
HP_BR/HP_NR	TCONS_00029864	-8.46489	0.00136812	0.0196493
HP_BR/HP_NR	TCONS_00030055	-10.3663	4.15e-37	4.83e-34
HP_BR/HP_NR	TCONS_00030057	-10.0038	6.67e-28	2.64e-25
HP_BR/HP_NR	TCONS_00030465	-2.85137	1.81e-10	1.11e-08
HP_BR/HP_NR	TCONS_00030467	-3.79627	1.09e-10	6.98e-09
HP_BR/HP_NR	TCONS_00033095	3.05683	0.00400425	0.0476511
HP_BR/HP_NR	TCONS_00033648	-4.48676	4.64e-24	1.31e-21
HP_BR/HP_NR	TCONS_00034010	-6.06609	1.02e-05	0.000280004
HP_BR/HP_NR	TCONS_00034771	-1.89406	4.18e-08	1.67e-06
HP_BR/HP_NR	TCONS_00035072	-4.94251	0.00195614	0.0262852
HP_BR/HP_NR	TCONS_00035169	-3.85798	0.00156537	0.0221612
HP_BR/HP_NR	TCONS_00035680	-7.49185	0.00162504	0.0227621
HP_BR/HP_NR	TCONS_00036833	-1.22339	0.00161131	0.0226498
HP_BR/HP_NR	TCONS_00037136	1.5992	0.000238881	0.00453073
HP_BR/HP_NR	TCONS_00037138	1.5749	0.000151816	0.00295
HP_BR/HP_NR	TCONS_00037470	3.48794	0.00118979	0.0175328
HP_BR/HP_NR	TCONS_00038097	-3.1964	1.6e-06	4.99e-05
HP_BR/HP_NR	TCONS_00038190	-1.25909	0.000331019	0.00596436
HP_BR/HP_NR	TCONS_00038191	-3.14568	1.23e-06	3.91e-05
HP_BR/HP_NR	TCONS_00039835	1.41101	0.0018938	0.0256212
HP_BR/HP_NR	TCONS_00040065	1.38479	0.000696109	0.0110375
HP_BR/HP_NR	TCONS_00040371	-1.55522	0.000700951	0.01107
HP_BR/HP_NR	TCONS_00041857	-3.60334	0.00137563	0.0196859
HP_BR/HP_NR	TCONS_00041878	-2.9386	0.000958686	0.0146727
HP_BR/HP_NR	TCONS_00042462	-4.74723	1.68e-10	1.06e-08
HP_BR/HP_NR	TCONS_00044653	-1.96557	0.00243275	0.0307115
HP_BR/HP_NR	TCONS_00045107	-9.62571	2.34e-05	0.000572768
HP_BR/HP_NR	TCONS_00046302	-9.65583	2.41e-06	7.35e-05
HP_BR/HP_NR	TCONS_00046383	-5	3.22e-05	0.00076789
HP_BR/HP_NR	TCONS_00046419	2.00328	0.00121765	0.0176805
HP_BR/HP_NR	TCONS_00047139	-1.17202	5.14e-05	0.00114422
HP_BR/HP_NR	TCONS_00047348	-8.74819	8.34e-05	0.00177753
HP_BR/HP_NR	TCONS_00047349	-10.0945	3.74e-16	4.49e-14
HP_BR/HP_NR	TCONS_00047707	6.79135	3.42e-23	7.53e-21
HP_BR/HP_NR	TCONS_00047848	7.84549	0.00189373	0.0256212
HP_BR/HP_NR	TCONS_00047907	2.06314	2.24e-05	0.00055382
HP_BR/HP_NR	TCONS_00047911	-9.35902	0.00014146	0.00283205
HP_BR/HP_NR	TCONS_00048132	-2.39855	0.0022908	0.0292076
HP_BR/HP_NR	TCONS_00048534	-1.26514	0.0018544	0.0252606
HP_BR/HP_NR	TCONS_00048767	-8.47843	2.67e-07	9.46e-06
HP_BR/HP_NR	TCONS_00049064	-4.67243	0.000691466	0.0110079
HP_BR/HP_NR	TCONS_00049079	2.17291	0.000394028	0.00688074
HP_BR/HP_NR	TCONS_00049202	-8.94642	0.000543238	0.00897249
HP_BR/HP_NR	TCONS_00049597	-8.85591	1.94e-06	5.98e-05
HP_BR/HP_NR	TCONS_00050087	-8.78136	1.93e-08	8.6e-07
HP_BR/HP_NR	TCONS_00050089	-1.54097	0.00164433	0.0229511
HP_BR/HP_NR	TCONS_00050114	-1.24442	0.00226595	0.0291631
HP_BR/HP_NR	TCONS_00050960	-4.87447	0.0015248	0.0216642
HP_BR/HP_NR	TCONS_00051211	7.40939	0.00099787	0.0150401
HP_BR/HP_NR	TCONS_00051980	8.48784	2.53e-25	8.37e-23
HP_BR/HP_NR	TCONS_00051981	4.25277	1.7e-08	7.75e-07
HP_BR/HP_NR	TCONS_00052874	-8.6677	0.000104454	0.00217925
HP_BR/HP_NR	TCONS_00053205	1.86442	0.000513437	0.00858761
HP_BR/HP_NR	TCONS_00053971	11.027	4.43e-12	3.44e-10
HP_BR/HP_NR	TCONS_00054156	-9.60733	2.23e-09	1.12e-07
HP_BR/HP_NR	TCONS_00054181	-9.835	5.81e-10	3.25e-08
HP_BR/HP_NR	TCONS_00054269	-3.33184	7.2e-18	9.84e-16
HP_BR/HP_NR	TCONS_00054270	-8.96578	8e-06	0.000220202
HP_BR/HP_NR	TCONS_00054506	1.69342	0.00029159	0.0053761
HP_BR/HP_NR	TCONS_00057161	-2.59495	1.94e-05	0.000498128
HP_BR/HP_NR	TCONS_00057247	-9.59495	0.000137695	0.0027848
HP_BR/HP_NR	TCONS_00057473	-2.55459	0.00173248	0.0240124
HP_BR/HP_NR	TCONS_00058896	2.4169	2e-05	0.000507686
HP_BR/HP_NR	TCONS_00060113	2.48745	0.000599871	0.00982598
HP_BR/HP_NR	TCONS_00060213	9.74259	6.76e-05	0.00147951
HP_BR/HP_NR	TCONS_00060241	-1.34685	2.99e-06	8.91e-05
HP_BR/HP_NR	TCONS_00060760	8.95613	0.000983866	0.0148857
HP_BR/HP_NR	TCONS_00060991	8.17991	2.7e-08	1.15e-06
HP_BR/HP_NR	TCONS_00062859	-1.71207	5.75e-07	1.9e-05
HP_BR/HP_NR	TCONS_00063866	-8.82443	0.00206854	0.0270617
HP_BR/HP_NR	TCONS_00063867	-8.58246	0.000101629	0.00213153
HP_BR/HP_NR	TCONS_00064405	-1.56506	7.72e-05	0.00166282
HP_BR/HP_NR	TCONS_00064408	-9.96	6.62e-42	2.62e-38
HP_BR/HP_NR	TCONS_00064584	-1.05324	5.26e-05	0.00116558
HP_BR/HP_NR	TCONS_00065834	-2.53084	3.87e-16	4.51e-14
HP_BR/HP_NR	TCONS_00065836	-1.97728	0.000337624	0.00602856
HP_BR/HP_NR	TCONS_00065838	-2.58496	5.61e-07	1.87e-05
HP_BR/HP_NR	TCONS_00065841	-2.974	1.02e-06	3.28e-05
HP_BR/HP_NR	TCONS_00065842	-3	3.53e-07	1.21e-05
HP_BR/HP_NR	TCONS_00066295	-1.22987	0.000147251	0.00290398
HP_BR/HP_NR	TCONS_00067912	-8.89684	5.28e-06	0.000152835
HP_BR/HP_NR	TCONS_00067985	8.73697	3.65e-05	0.000846467
HP_BR/HP_NR	TCONS_00067986	8.64386	0.000445389	0.00754497
HP_BR/HP_NR	TCONS_00067994	-8.40939	0.00229152	0.0292076
HP_BR/HP_NR	TCONS_00068198	2.05755	0.000342996	0.00609703
HP_BR/HP_NR	TCONS_00068409	10.159	0.000244507	0.00457182
HP_BR/HP_NR	TCONS_00068991	-9.07682	7.96e-06	0.000220202
HP_BR/HP_NR	TCONS_00069390	9.39518	0.000255453	0.00475406
HP_BR/HP_NR	TCONS_00069698	10.388	2.8e-23	6.54e-21
HP_BR/HP_NR	TCONS_00069732	-2.71272	0.00100171	0.0150409
HP_BR/HP_NR	TCONS_00069748	9.43741	0.00374388	0.0451086
HP_BR/HP_NR	TCONS_00069758	-10.1421	3.67e-33	2.43e-30
HP_BR/HP_NR	TCONS_00069760	-8.29155	2.4e-13	2.16e-11
HP_BR/HP_NR	TCONS_00069776	1.98522	0.000242108	0.00454841
HP_BR/HP_NR	TCONS_00069863	10.6618	8.51e-14	8.03e-12
HP_BR/HP_NR	TCONS_00071804	2.65896	1.54e-05	0.000402575
HP_BR/HP_NR	TCONS_00072122	-4.30743	0.000346753	0.00613629
HP_BR/HP_NR	TCONS_00072123	-2.10692	4.65e-05	0.00104128
HP_BR/HP_NR	TCONS_00072653	9.26835	1.33e-05	0.000350394
HP_BR/HP_NR	TCONS_00072860	1.88888	2.25e-05	0.00055382
HP_BR/HP_NR	TCONS_00072861	1.94235	0.0017889	0.0244524
HP_BR/HP_NR	TCONS_00073557	-7.22882	0.0036729	0.0443884
HP_BR/HP_NR	TCONS_00073566	-5.55459	4e-08	1.62e-06
HP_BR/HP_NR	TCONS_00073618	-1.98793	0.00416682	0.0487335
HP_BR/HP_NR	TCONS_00074098	-8.09452	0.00310502	0.0383437
HP_BR/HP_NR	TCONS_00074161	8.63178	0.00191479	0.0258172
HP_BR/HP_NR	TCONS_00074162	7.90689	0.00401501	0.0476511
HP_BR/HP_NR	TCONS_00077271	-2.66985	0.0040619	0.0480107
HP_BR/HP_NR	TCONS_00078241	-1.44771	1.78e-07	6.53e-06
HP_BR/HP_NR	TCONS_00078633	12.4868	3.79e-18	5.37e-16
HP_BR/HP_NR	TCONS_00079275	-11.4495	8.13e-37	6.45e-34
HP_BR/HP_NR	TCONS_00079929	9.98963	3.29e-14	3.18e-12
HP_BR/HP_NR	TCONS_00079930	8.17991	0.000620114	0.0101158
HP_BR/HP_NR	TCONS_00081186	8.54432	0.000146696	0.00290398
HP_BR/HP_NR	TCONS_00081187	11.888	5.65e-33	3.2e-30
HP_BR/HP_NR	TCONS_00081264	8.1964	0.000294202	0.00539915
HP_BR/HP_NR	TCONS_00081302	1.86948	0.00170405	0.0237013
HP_BR/HP_NR	TCONS_00081309	-9.95128	2.67e-08	1.15e-06
HP_BR/HP_NR	TCONS_00081621	-1.73335	0.00196534	0.0263136
HP_BR/HP_NR	TCONS_00081775	-9.4023	0.000733126	0.0114866
HP_BR/HP_NR	TCONS_00082544	-1.21062	0.00018586	0.00355918
HP_BR/HP_NR	TCONS_00082545	-1.97575	1.04e-08	4.83e-07
HP_BR/HP_NR	TCONS_00082886	-1.90689	7.79e-08	3.03e-06
HP_BR/HP_NR	TCONS_00082992	-5.39232	1.97e-05	0.000503011
HP_BR/HP_NR	TCONS_00083533	7.78136	0.000128103	0.00261752
HP_BR/HP_NR	TCONS_00083541	-1.03753	1.43e-06	4.51e-05
HP_BR/HP_NR	TCONS_00083601	12.2188	1.6e-23	4.23e-21
HP_BR/HP_NR	TCONS_00083748	-7.29155	0.00206158	0.0270617
HP_BR/HP_NR	TCONS_00083853	3.22707	1.91e-08	8.6e-07
HP_BR/HP_NR	TCONS_00083939	-2.34104	4.54e-05	0.0010227
HP_BR/HP_NR	TCONS_00084038	-7.71425	9.07e-05	0.00191171
HP_BR/HP_NR	TCONS_00084039	-9.02237	0.000262523	0.0048628
HP_BR/HP_NR	TCONS_00084176	6.06609	1.48e-15	1.63e-13
HP_BR/HP_NR	TCONS_00085542	-1.96047	0.00309103	0.0382902
HP_BR/HP_NR	TCONS_00085632	-8.835	7.21e-05	0.00156082
HP_BR/HP_NR	TCONS_00086169	-2.39232	0.000357374	0.00626828
HP_BR/HP_NR	TCONS_00086274	9.33688	0.00120842	0.017676
HP_BR/HP_NR	TCONS_00086278	9.53138	2.87e-05	0.000693784
HP_BR/HP_NR	TCONS_00086281	13.0373	5.63e-39	1.12e-35
HP_BR/HP_NR	TCONS_00087024	8.16323	0.000976339	0.0148284
HP_BR/HP_NR	TCONS_00087220	-4.64386	6.15e-06	0.000172836
HP_BR/HP_NR	TCONS_00087228	-4.65208	1.51e-05	0.00039604
HP_BR/HP_NR	TCONS_00087234	-8.7211	3.75e-28	1.65e-25
HP_BR/HP_NR	TCONS_00087295	-9.53787	1.07e-11	8e-10
HP_BR/HP_NR	TCONS_00087493	-10.4443	9.09e-22	1.8e-19
HP_BR/HP_NR	TCONS_00087806	10.6499	5.05e-06	0.00014716
HP_BR/HP_NR	TCONS_00088190	-3.61244	4.19e-05	0.000955035
HP_BR/HP_NR	TCONS_00088473	-9.15482	1.31e-12	1.09e-10
HP_BR/HP_NR	TCONS_00088474	-8.78136	0.000685021	0.0109756
HP_BR/HP_NR	TCONS_00088564	-8.09452	5.49e-10	3.11e-08
HP_BR/HP_NR	TCONS_00088929	-4.61176	2.97e-06	8.91e-05
HP_BR/HP_NR	TCONS_00088948	-7.1964	0.000140883	0.00283205
HP_BR/HP_NR	TCONS_00089010	8.92679	1.95e-06	5.98e-05
HP_BR/HP_NR	TCONS_00089024	-1.51307	0.0012142	0.0176805
HP_BR/HP_NR	TCONS_00089863	1.91867	0.000120552	0.002476
HP_BR/HP_NR	TCONS_00090412	-1.85547	7.94e-08	3.06e-06
HP_BR/HP_NR	TCONS_00091336	2.45591	5.79e-06	0.000164037
HP_BR/HP_NR	TCONS_00091564	-1.75231	3.04e-07	1.06e-05
HP_BR/HP_NR	TCONS_00091607	6.01309	2.43e-11	1.69e-09
HP_BR/HP_NR	TCONS_00092708	-9.87652	1.8e-10	1.11e-08
HP_BR/HP_NR	TCONS_00093609	5.12516	0.00206234	0.0270617
HP_BR/HP_NR	TCONS_00093785	8.43741	0.00363372	0.0441842
HP_BR/HP_NR	TCONS_00093886	-2.1375	0.000353054	0.00622003
HP_BR/HP_NR	TCONS_00093904	10.0857	4.07e-09	1.97e-07
HP_BR/HP_NR	TCONS_00093906	5.20163	2.37e-13	2.16e-11
HP_BR/HP_NR	TCONS_00093911	5.70044	1.28e-05	0.000339301
HP_BR/HP_NR	TCONS_00094152	-9.81378	1.15e-05	0.000308817
HP_BR/HP_NR	TCONS_00094153	-9.32942	2.4e-23	5.94e-21
HP_BR/HP_NR	TCONS_00094583	12.051	5.8e-19	8.85e-17
HP_BR/HP_NR	TCONS_00095468	-1.10509	4.63e-06	0.00013684
HP_BR/HP_NR	TCONS_00095771	-5.72662	9.6e-13	8.1e-11
HP_BR/HP_NR	TCONS_00096714	-11.1674	3.01e-14	2.98e-12
HP_BR/HP_NR	TCONS_00096871	9.54432	6.21e-31	3.08e-28
HP_BR/HP_NR	TCONS_00096877	-7.54432	7.49e-09	3.53e-07
HP_BR/HP_NR	TCONS_00096879	-8.59495	9.94e-08	3.75e-06
HP_BR/HP_NR	TCONS_00098504	8.61961	0.00204201	0.0269817
HP_BR/HP_NR	TCONS_00098505	8.12928	0.000401069	0.00697297
HP_BR/HP_NR	TCONS_00098757	-1.45403	0.00174239	0.0240656
HP_BR/HP_NR	TCONS_00098773	-2.37255	0.00176498	0.0242929
HP_BR/HP_NR	TCONS_00098856	-3.68806	0.000818022	0.0127162
HP_BR/HP_NR	TCONS_00098878	-4.40939	7.95e-05	0.00170375
HP_BR/HP_NR	TCONS_00098962	10.2288	0.00221249	0.0286612
HP_BR/HP_NR	TCONS_00099192	-8.51833	1.94e-09	1.01e-07
HP_BR/HP_NR	TCONS_00099199	-8.30682	0.00197525	0.0263136
HP_BR/HP_NR	TCONS_00099281	5.48195	2.87e-15	3.07e-13
HP_BR/HP_NR	TCONS_00099536	-8.96578	7.49e-09	3.53e-07
HP_BR/HP_NR	TCONS_00101475	-9.73132	9.13e-13	7.87e-11
HP_BR/HP_NR	TCONS_00101894	-10.9268	4.87e-37	4.83e-34
HP_BR/HP_NR	TCONS_00101902	-9.00375	1.97e-12	1.6e-10
HP_BR/HP_NR	TCONS_00101903	-9.24476	4.37e-16	4.94e-14
HP_BR/HP_NR	TCONS_00101909	-8.79225	1.68e-07	6.22e-06
HP_BR/HP_NR	TCONS_00101910	-9.37359	7.27e-25	2.22e-22
HP_BR/HP_NR	TCONS_00101911	-6.2854	5.85e-11	3.87e-09
HP_BR/HP_NR	TCONS_00101913	-10.3443	3.67e-12	2.91e-10
HP_BR/HP_NR	TCONS_00101914	-5.14568	4.36e-20	7.86e-18
HP_BR/HP_NR	TCONS_00101915	-9.01309	0.00102944	0.0153988
HP_BR/HP_NR	TCONS_00102097	8.835	0.00152479	0.0216642
HP_BR/HP_NR	TCONS_00102125	10.6853	1.66e-18	2.44e-16
HP_BR/HP_NR	TCONS_00102255	-5.55459	3.22e-05	0.00076789
HP_BR/HP_NR	TCONS_00102259	-9.04985	1.39e-11	1e-09
HP_BR/HP_NR	TCONS_00102260	-6.2854	4.19e-10	2.44e-08
HP_BR/HP_NR	TCONS_00102278	-7.56986	0.00327211	0.0402815
HP_BR/HP_NR	TCONS_00102489	-8.90689	0.000465534	0.00785266
HP_BR/HP_NR	TCONS_00102745	4.29768	6.6e-05	0.00145319
HP_BR/HP_NR	TCONS_00103746	-7.96578	0.00197817	0.0263136
HP_BR/HP_NR	TCONS_00103905	-8.35168	0.000411537	0.00712373
HP_BR/HP_NR	TCONS_00103987	-8.59495	8.53e-05	0.00180777
HP_BR/HP_NR	TCONS_00104048	-7.71425	0.000333157	0.00597572
HP_BR/HP_NR	TCONS_00104274	-4.13245	3.46e-05	0.000819702
HP_BR/HP_NR	TCONS_00104642	-9.22882	4.11e-13	3.62e-11
HP_BR/HP_NR	TCONS_00104643	-8.46489	1.69e-09	8.91e-08
HP_BR/HP_NR	TCONS_00104813	-2.27798	0.00239482	0.0303293
HP_BR/HP_NR	TCONS_00104831	-1.59384	0.000686665	0.0109756
HP_BR/HP_NR	TCONS_00105151	6.58271	8.97e-21	1.69e-18
HP_BR/HP_NR	TCONS_00105284	-3.38333	1.29e-09	7.02e-08
HP_BR/HP_NR	TCONS_00105729	-8.07682	0.00415395	0.0487335
HP_BR/HP_NR	TCONS_00106550	-9.08569	0.000296546	0.0054171
HP_BR/HP_NR	TCONS_00106644	-1.09226	0.000538414	0.00893001
HP_BR/HP_NR	TCONS_00106689	-7.73697	0.00015156	0.00295
HP_BR/HP_NR	TCONS_00106690	-9.92679	2.03e-08	8.96e-07
HP_BR/HP_NR	TCONS_00106763	2.30146	0.000505391	0.00848886
HP_BR/HP_NR	TCONS_00106765	8.11201	2.22e-05	0.00055382
HP_BR/HP_NR	TCONS_00107066	8.65583	0.00228978	0.0292076
HP_BR/HP_NR	TCONS_00107069	9.38082	0.00115863	0.0171374
HP_BR/HP_NR	TCONS_00107191	-7.54432	0.00119842	0.0175945
HP_BR/HP_NR	TCONS_00107193	-9.48516	3.69e-08	1.51e-06
HP_BR/HP_NR	TCONS_00107194	-8.33688	0.00010651	0.00221051
HP_BR/HP_NR	TCONS_00107771	2.46566	3.89e-05	0.000892196
HP_BR/HP_NR	TCONS_00108200	-8.2127	0.0030577	0.037996
HP_BR/HP_NR	TCONS_00109235	-2.40901	0.00225564	0.029125
HP_BR/HP_NR	TCONS_00109396	-3.70044	7.05e-05	0.00153578
HP_BR/HP_NR	TCONS_00109636	4.27302	0.000433813	0.00741222
HP_BR/HP_NR	TCONS_00109911	9.11201	0.000327173	0.00592198
HP_BR/HP_NR	TCONS_00110047	5.90609	8.72e-15	8.86e-13
HP_BR/HP_NR	TCONS_00111222	4.07179	3.06e-11	2.09e-09
HP_BR/HP_NR	TCONS_00111595	9.51175	0.000415188	0.0071331
HP_BR/HP_NR	TCONS_00111609	8.72565	5.59e-07	1.87e-05
HP_BR/HP_NR	TCONS_00111828	-8.36632	0.00247197	0.0311075
HP_BR/HP_NR	TCONS_00112089	-2.59455	0.00406953	0.0480107
HP_BR/HP_NR	TCONS_00112090	-2.81151	3.88e-15	4.04e-13
HP_BR/HP_NR	TCONS_00112093	-2.73697	3.47e-05	0.000819702
HP_BR/HP_NR	TCONS_00112731	-2.51937	0.0039218	0.0469287
HP_BR/HP_NR	TCONS_00114191	3.28096	0.00393045	0.0469287
HP_BR/HP_NR	TCONS_00114925	-9.71425	5.35e-06	0.000153564
HP_BR/HP_NR	TCONS_00115008	-9.17159	8.62e-08	3.29e-06
HP_BR/HP_NR	TCONS_00115010	-3.87447	1.13e-06	3.6e-05
HP_BR/HP_NR	TCONS_00115012	-5.77698	4.47e-19	7.39e-17
HP_BR/HP_NR	TCONS_00115013	-8.54432	0.000143904	0.00286652
HP_BR/HP_NR	TCONS_00115064	-4.75489	0.0027686	0.0346207
HP_BR/HP_NR	TCONS_00115065	-8.86625	0.000906463	0.0139272
HP_BR/HP_NR	TCONS_00115077	-10.5314	3.38e-16	4.19e-14
LP_BR/LP_NR	TCONS_00001442	-1.39232	0.00333632	0.0417637
LP_BR/LP_NR	TCONS_00001700	4.43962	2.32129e-05	0.000575531
LP_BR/LP_NR	TCONS_00002365	-3.66838	0.00249396	0.0322703
LP_BR/LP_NR	TCONS_00002374	-2.77052	7.23858e-05	0.00158056
LP_BR/LP_NR	TCONS_00003371	9.38082	0.00212815	0.0285961
LP_BR/LP_NR	TCONS_00003417	1.84002	0.000160453	0.00322838
LP_BR/LP_NR	TCONS_00003636	2.49033	2.23847e-06	6.517e-05
LP_BR/LP_NR	TCONS_00003641	6.49185	0.000467901	0.00788659
LP_BR/LP_NR	TCONS_00003753	-8.40939	9.96279e-07	3.16421e-05
LP_BR/LP_NR	TCONS_00003914	-8.70275	6.59246e-10	3.79081e-08
LP_BR/LP_NR	TCONS_00003915	-4.88671	4.31775e-16	4.36661e-14
LP_BR/LP_NR	TCONS_00004909	-1.63982	1.00718e-05	0.000276471
LP_BR/LP_NR	TCONS_00006008	-9.41645	0.000475962	0.00795271
LP_BR/LP_NR	TCONS_00006298	2	8.83264e-05	0.00188577
LP_BR/LP_NR	TCONS_00007281	-3.9542	0.000348429	0.00625707
LP_BR/LP_NR	TCONS_00007785	-1.7288	0.000332882	0.00610778
LP_BR/LP_NR	TCONS_00008281	1.84645	0.00132124	0.0188755
LP_BR/LP_NR	TCONS_00009183	-9.42347	4.21614e-11	2.79356e-09
LP_BR/LP_NR	TCONS_00009371	-1.36147	0.00192809	0.0262753
LP_BR/LP_NR	TCONS_00009986	-8.60733	0.000106096	0.00220393
LP_BR/LP_NR	TCONS_00010037	4.96193	4.08441e-15	3.82839e-13
LP_BR/LP_NR	TCONS_00010481	-9.96097	1.7245e-18	2.13783e-16
LP_BR/LP_NR	TCONS_00010482	-9.51175	6.8421e-14	5.97595e-12
LP_BR/LP_NR	TCONS_00010483	-9.12067	1.22888e-05	0.000330251
LP_BR/LP_NR	TCONS_00010484	-10.0634	4.87965e-15	4.46488e-13
LP_BR/LP_NR	TCONS_00010486	-8.78136	0.00222088	0.0293293
LP_BR/LP_NR	TCONS_00010487	-9.57617	2.45699e-12	1.78155e-10
LP_BR/LP_NR	TCONS_00010743	-9.45121	7.76918e-07	2.53025e-05
LP_BR/LP_NR	TCONS_00011071	3.85526	9.42511e-15	8.42342e-13
LP_BR/LP_NR	TCONS_00011984	3.2854	4.00797e-05	0.000942651
LP_BR/LP_NR	TCONS_00012030	8.77039	9.12687e-11	5.94484e-09
LP_BR/LP_NR	TCONS_00012191	6.2384	2.11493e-17	2.53989e-15
LP_BR/LP_NR	TCONS_00012366	-9.17991	0.000613793	0.00982836
LP_BR/LP_NR	TCONS_00012452	4.72583	3.33199e-06	9.48507e-05
LP_BR/LP_NR	TCONS_00012477	-8.49185	0.00345249	0.0430777
LP_BR/LP_NR	TCONS_00012810	9.18818	6.609e-10	3.79081e-08
LP_BR/LP_NR	TCONS_00013193	10.6941	1.24313e-20	1.99056e-18
LP_BR/LP_NR	TCONS_00013658	-3.23266	2.68206e-10	1.6897e-08
LP_BR/LP_NR	TCONS_00014176	-10.2408	2.87216e-06	8.2371e-05
LP_BR/LP_NR	TCONS_00014177	-7.70736	1.20509e-21	2.43745e-19
LP_BR/LP_NR	TCONS_00014503	-6.24317	1.4829e-06	4.52285e-05
LP_BR/LP_NR	TCONS_00014708	4.09684	2.91051e-21	5.08414e-19
LP_BR/LP_NR	TCONS_00014829	-6.61471	4.00359e-16	4.27384e-14
LP_BR/LP_NR	TCONS_00014865	-8.77039	0.000172045	0.00342575
LP_BR/LP_NR	TCONS_00018216	-1.8644	0.000190054	0.00369495
LP_BR/LP_NR	TCONS_00018656	-9.51175	0.00397204	0.0477017
LP_BR/LP_NR	TCONS_00018883	-2.99793	4.03794e-07	1.38552e-05
LP_BR/LP_NR	TCONS_00019861	10.4581	2.79718e-05	0.000684685
LP_BR/LP_NR	TCONS_00021182	-4.13614	2.80499e-07	1.00744e-05
LP_BR/LP_NR	TCONS_00022845	8.35168	2.26963e-13	1.89613e-11
LP_BR/LP_NR	TCONS_00022973	5.24793	1.85582e-08	8.59267e-07
LP_BR/LP_NR	TCONS_00024215	-2.17526	0.00362852	0.0446176
LP_BR/LP_NR	TCONS_00024800	9.09452	2.70069e-08	1.1794e-06
LP_BR/LP_NR	TCONS_00025342	1.66297	0.00221213	0.0293146
LP_BR/LP_NR	TCONS_00025450	-7.71425	2.74414e-05	0.000676009
LP_BR/LP_NR	TCONS_00026085	-1.49022	0.00392404	0.047273
LP_BR/LP_NR	TCONS_00027257	9.49185	0.000720839	0.011447
LP_BR/LP_NR	TCONS_00028432	3.71272	0.00383243	0.0466048
LP_BR/LP_NR	TCONS_00028711	1.64245	0.00128474	0.0186311
LP_BR/LP_NR	TCONS_00028861	-2.56663	0.000396221	0.00692126
LP_BR/LP_NR	TCONS_00029009	2.0269	3.69539e-06	0.000104422
LP_BR/LP_NR	TCONS_00029854	9.53138	0.000243754	0.00463736
LP_BR/LP_NR	TCONS_00030055	-10.6196	1.22942e-32	9.44931e-30
LP_BR/LP_NR	TCONS_00030057	-9.95613	5.20676e-25	1.66746e-22
LP_BR/LP_NR	TCONS_00030280	-9.41645	0.00202179	0.027455
LP_BR/LP_NR	TCONS_00030465	-4.29278	1.23437e-07	4.74368e-06
LP_BR/LP_NR	TCONS_00030467	-4.06695	2.63102e-08	1.16218e-06
LP_BR/LP_NR	TCONS_00030637	-2.57125	6.27052e-05	0.0013877
LP_BR/LP_NR	TCONS_00031818	6.07682	3.49042e-15	3.35342e-13
LP_BR/LP_NR	TCONS_00031820	3.27586	3.23028e-08	1.36417e-06
LP_BR/LP_NR	TCONS_00032432	3.41278	1.5551e-06	4.70571e-05
LP_BR/LP_NR	TCONS_00033527	-9.57617	0.00402598	0.0481989
LP_BR/LP_NR	TCONS_00033648	-5.59589	1.9432e-27	9.33464e-25
LP_BR/LP_NR	TCONS_00034010	-8.78136	7.8615e-09	3.82427e-07
LP_BR/LP_NR	TCONS_00034617	-3.9386	0.000609114	0.00982836
LP_BR/LP_NR	TCONS_00034771	-1.45923	0.00347535	0.0432226
LP_BR/LP_NR	TCONS_00035082	-1.9722	0.0028184	0.0358646
LP_BR/LP_NR	TCONS_00036150	2.66141	0.00102889	0.0154455
LP_BR/LP_NR	TCONS_00036444	3.654	0.000787952	0.0123435
LP_BR/LP_NR	TCONS_00036852	1.37954	0.000612701	0.00982836
LP_BR/LP_NR	TCONS_00037136	1.09576	0.00260669	0.0333917
LP_BR/LP_NR	TCONS_00037470	2.28445	0.0017085	0.0234492
LP_BR/LP_NR	TCONS_00037476	8.30682	0.00117328	0.017342
LP_BR/LP_NR	TCONS_00037496	-9.24476	2.61426e-08	1.16218e-06
LP_BR/LP_NR	TCONS_00038021	2.29123	0.00386846	0.04675
LP_BR/LP_NR	TCONS_00038190	-2.61143	1.12627e-07	4.37198e-06
LP_BR/LP_NR	TCONS_00038191	-7.60486	3.60196e-23	8.65146e-21
LP_BR/LP_NR	TCONS_00038226	1.19015	0.000356284	0.00634965
LP_BR/LP_NR	TCONS_00041040	2.92892	0.000414714	0.00721152
LP_BR/LP_NR	TCONS_00042462	-7.24317	2.54519e-21	4.6577e-19
LP_BR/LP_NR	TCONS_00042940	3.15785	0.000949936	0.0144865
LP_BR/LP_NR	TCONS_00043501	-3.03189	4.58425e-05	0.00104911
LP_BR/LP_NR	TCONS_00045944	3.99095	4.34037e-07	1.46316e-05
LP_BR/LP_NR	TCONS_00046159	1.28161	2.22867e-06	6.517e-05
LP_BR/LP_NR	TCONS_00046298	-9.33688	1.3129e-06	4.06892e-05
LP_BR/LP_NR	TCONS_00046302	-9.91687	3.91763e-07	1.36868e-05
LP_BR/LP_NR	TCONS_00046383	-8.33688	1.66087e-05	0.000431266
LP_BR/LP_NR	TCONS_00046473	3.88613	0.000840232	0.0129679
LP_BR/LP_NR	TCONS_00046736	6.08037	1.55839e-08	7.30355e-07
LP_BR/LP_NR	TCONS_00047348	-9.15482	4.58626e-05	0.00104911
LP_BR/LP_NR	TCONS_00047349	-10.4023	4.18629e-16	4.34808e-14
LP_BR/LP_NR	TCONS_00047370	2.71809	2.05603e-06	6.12506e-05
LP_BR/LP_NR	TCONS_00047707	6.4567	8.14922e-22	1.73986e-19
LP_BR/LP_NR	TCONS_00047755	3	3.77932e-05	0.00089654
LP_BR/LP_NR	TCONS_00047907	1.16791	8.62374e-05	0.00186186
LP_BR/LP_NR	TCONS_00049079	1.62554	0.000183236	0.00361116
LP_BR/LP_NR	TCONS_00049533	-1.49073	1.53609e-05	0.000407118
LP_BR/LP_NR	TCONS_00049597	-8.40939	0.00281464	0.0358646
LP_BR/LP_NR	TCONS_00050089	-1.82085	0.00257598	0.0331086
LP_BR/LP_NR	TCONS_00050114	-4.22239	2.1908e-05	0.000553897
LP_BR/LP_NR	TCONS_00050534	9.38802	2.27948e-05	0.000568833
LP_BR/LP_NR	TCONS_00051211	8.07682	6.65583e-07	2.18618e-05
LP_BR/LP_NR	TCONS_00051383	-7.86625	0.000425898	0.00737264
LP_BR/LP_NR	TCONS_00051943	1.12707	0.0011994	0.0175928
LP_BR/LP_NR	TCONS_00051980	5.66865	1.94724e-21	3.74163e-19
LP_BR/LP_NR	TCONS_00051981	3.1187	2.41705e-07	8.84639e-06
LP_BR/LP_NR	TCONS_00053725	2.75234	6.90085e-06	0.000190791
LP_BR/LP_NR	TCONS_00053907	-1.31149	0.00291365	0.036712
LP_BR/LP_NR	TCONS_00053971	7.60733	1.36499e-23	3.4971e-21
LP_BR/LP_NR	TCONS_00054018	5.08996	3.37727e-10	2.09336e-08
LP_BR/LP_NR	TCONS_00054156	-9.61961	7.44671e-08	3.01239e-06
LP_BR/LP_NR	TCONS_00054181	-8.91687	1.58059e-05	0.000413212
LP_BR/LP_NR	TCONS_00054269	-5.10992	2.42868e-12	1.78155e-10
LP_BR/LP_NR	TCONS_00054270	-2.25322	0.00383524	0.0466048
LP_BR/LP_NR	TCONS_00054505	3.78261	6.09187e-10	3.65798e-08
LP_BR/LP_NR	TCONS_00054506	3.50524	5.4058e-17	6.2953e-15
LP_BR/LP_NR	TCONS_00055304	1.88554	0.00287487	0.0363425
LP_BR/LP_NR	TCONS_00055836	4.71425	0.00117118	0.017342
LP_BR/LP_NR	TCONS_00056127	-2.33095	0.000461325	0.00781001
LP_BR/LP_NR	TCONS_00057615	-1.63706	0.000835655	0.0129493
LP_BR/LP_NR	TCONS_00058896	1.71904	8.77548e-05	0.00188403
LP_BR/LP_NR	TCONS_00059772	-1.10138	0.00411057	0.0490588
LP_BR/LP_NR	TCONS_00060213	9.53138	8.16345e-05	0.00177244
LP_BR/LP_NR	TCONS_00060991	6.12928	4.77149e-06	0.000133846
LP_BR/LP_NR	TCONS_00061056	2.26628	0.00146976	0.0206142
LP_BR/LP_NR	TCONS_00063096	-2.24548	0.00102273	0.0154455
LP_BR/LP_NR	TCONS_00063753	2.19977	0.000359931	0.00637426
LP_BR/LP_NR	TCONS_00063866	-9.55714	0.000504327	0.008354
LP_BR/LP_NR	TCONS_00063867	-8.835	0.000193428	0.0037354
LP_BR/LP_NR	TCONS_00064056	-10.1378	3.53698e-07	1.24703e-05
LP_BR/LP_NR	TCONS_00064405	-3.22811	1.01778e-08	4.8288e-07
LP_BR/LP_NR	TCONS_00064408	-7.01123	8.82454e-31	4.84467e-28
LP_BR/LP_NR	TCONS_00064584	-1.95501	7.03277e-05	0.0015444
LP_BR/LP_NR	TCONS_00065614	2.20387	4.58045e-05	0.00104911
LP_BR/LP_NR	TCONS_00065673	2.34981	0.00219349	0.0292694
LP_BR/LP_NR	TCONS_00065834	-3.29123	3.11617e-22	7.04437e-20
LP_BR/LP_NR	TCONS_00065836	-2.88228	0.000102483	0.00214044
LP_BR/LP_NR	TCONS_00065838	-3.08246	4.02276e-05	0.000942651
LP_BR/LP_NR	TCONS_00065841	-2.54432	2.26993e-05	0.000568833
LP_BR/LP_NR	TCONS_00065842	-1.92979	0.00240614	0.0313451
LP_BR/LP_NR	TCONS_00066295	-1.7237	0.00240028	0.0313451
LP_BR/LP_NR	TCONS_00066812	-3.12569	0.000131254	0.00268304
LP_BR/LP_NR	TCONS_00066900	-1.30092	0.000343821	0.00623257
LP_BR/LP_NR	TCONS_00067912	-9.53787	6.19362e-06	0.000172479
LP_BR/LP_NR	TCONS_00067986	8.12928	0.000375934	0.00662712
LP_BR/LP_NR	TCONS_00068025	-8.05889	0.00220691	0.0293146
LP_BR/LP_NR	TCONS_00068198	2.12653	5.91718e-05	0.00132981
LP_BR/LP_NR	TCONS_00069698	10.388	6.21529e-26	2.38854e-23
LP_BR/LP_NR	TCONS_00069749	-2.31316	0.000489856	0.00814942
LP_BR/LP_NR	TCONS_00069758	-6.17493	2.07143e-20	3.06174e-18
LP_BR/LP_NR	TCONS_00069760	-8.14636	2.47331e-09	1.28445e-07
LP_BR/LP_NR	TCONS_00069772	-1.558	0.000109144	0.00225506
LP_BR/LP_NR	TCONS_00069863	10.3219	9.4995e-14	8.11257e-12
LP_BR/LP_NR	TCONS_00070132	1.73909	0.00362723	0.0446176
LP_BR/LP_NR	TCONS_00071291	8.12928	0.000518957	0.00855944
LP_BR/LP_NR	TCONS_00071804	1.92582	8.06831e-09	3.87581e-07
LP_BR/LP_NR	TCONS_00073285	-1.9621	0.00363396	0.0446176
LP_BR/LP_NR	TCONS_00073566	-8.80305	5.22705e-07	1.74674e-05
LP_BR/LP_NR	TCONS_00077271	-7.35168	0.001133	0.0168765
LP_BR/LP_NR	TCONS_00078633	11.9778	2.01532e-12	1.5186e-10
LP_BR/LP_NR	TCONS_00078964	8.32193	0.000475912	0.00795271
LP_BR/LP_NR	TCONS_00079275	-11.6765	2.69123e-36	5.17119e-33
LP_BR/LP_NR	TCONS_00079929	9.10329	2.06955e-10	1.32555e-08
LP_BR/LP_NR	TCONS_00079930	9.15482	9.04003e-08	3.59969e-06
LP_BR/LP_NR	TCONS_00080396	-8.64386	0.000609122	0.00982836
LP_BR/LP_NR	TCONS_00081183	9.29921	1.33764e-09	7.13968e-08
LP_BR/LP_NR	TCONS_00081186	8.61961	3.51168e-05	0.000843461
LP_BR/LP_NR	TCONS_00081187	11.5395	7.40246e-27	3.16085e-24
LP_BR/LP_NR	TCONS_00081264	9.49185	1.5058e-12	1.15736e-10
LP_BR/LP_NR	TCONS_00081302	2.83964	6.52601e-08	2.66803e-06
LP_BR/LP_NR	TCONS_00081309	-10.3627	5.54266e-08	2.29037e-06
LP_BR/LP_NR	TCONS_00081621	-2.60204	0.000313205	0.00584294
LP_BR/LP_NR	TCONS_00082059	1.10118	0.00142013	0.0200365
LP_BR/LP_NR	TCONS_00083121	1.79941	0.000251138	0.00475431
LP_BR/LP_NR	TCONS_00083533	3.79008	0.000190372	0.00369495
LP_BR/LP_NR	TCONS_00083601	12.1789	5.05163e-32	3.23557e-29
LP_BR/LP_NR	TCONS_00083748	-7.94642	0.000125073	0.00257035
LP_BR/LP_NR	TCONS_00083853	2.6596	1.33304e-12	1.04549e-10
LP_BR/LP_NR	TCONS_00084039	-9.70275	0.00128339	0.0186311
LP_BR/LP_NR	TCONS_00084176	2.7193	2.00878e-07	7.42284e-06
LP_BR/LP_NR	TCONS_00084663	3.08179	0.001026	0.0154455
LP_BR/LP_NR	TCONS_00084726	-2.89812	0.00191712	0.0262188
LP_BR/LP_NR	TCONS_00085507	9.58871	0.00070896	0.0113051
LP_BR/LP_NR	TCONS_00085566	-2.22064	6.28311e-05	0.0013877
LP_BR/LP_NR	TCONS_00085682	9.01309	0.00303673	0.0381378
LP_BR/LP_NR	TCONS_00086281	10.341	1.1764e-44	4.52089e-41
LP_BR/LP_NR	TCONS_00086469	-2.37543	0.0011884	0.0174981
LP_BR/LP_NR	TCONS_00087025	8.47843	0.00034757	0.00625707
LP_BR/LP_NR	TCONS_00087220	-4.06178	4.45968e-05	0.0010387
LP_BR/LP_NR	TCONS_00087228	-8.78136	0.000378682	0.00664509
LP_BR/LP_NR	TCONS_00087234	-4.09192	8.28027e-10	4.54587e-08
LP_BR/LP_NR	TCONS_00087295	-8.97537	2.59715e-06	7.50439e-05
LP_BR/LP_NR	TCONS_00087493	-9.44432	2.23883e-09	1.17861e-07
LP_BR/LP_NR	TCONS_00087806	9.80305	0.00133426	0.0189909
LP_BR/LP_NR	TCONS_00088473	-8.86625	3.64501e-11	2.4575e-09
LP_BR/LP_NR	TCONS_00088474	-9.85591	8.23324e-10	4.54587e-08
LP_BR/LP_NR	TCONS_00088564	-5.64386	2.53044e-07	9.17405e-06
LP_BR/LP_NR	TCONS_00088929	-4.97982	0.000736485	0.0116474
LP_BR/LP_NR	TCONS_00088948	-8.16323	1.03774e-06	3.26887e-05
LP_BR/LP_NR	TCONS_00089010	8.07682	0.000574641	0.00939722
LP_BR/LP_NR	TCONS_00089024	-2.79008	0.000338247	0.00616059
LP_BR/LP_NR	TCONS_00090111	-8.49185	0.00136271	0.0193244
LP_BR/LP_NR	TCONS_00090412	-2.60623	1.17496e-06	3.67103e-05
LP_BR/LP_NR	TCONS_00091336	3.61518	1.74736e-11	1.22093e-09
LP_BR/LP_NR	TCONS_00091607	11.2208	3.36608e-16	3.69596e-14
LP_BR/LP_NR	TCONS_00092707	2.54707	1.27608e-07	4.8554e-06
LP_BR/LP_NR	TCONS_00092708	-9.98963	1.77734e-07	6.63137e-06
LP_BR/LP_NR	TCONS_00093742	3.23266	0.00360109	0.0446176
LP_BR/LP_NR	TCONS_00093904	9.89684	1.00896e-11	7.18045e-10
LP_BR/LP_NR	TCONS_00093906	9.23681	2.95532e-20	4.2064e-18
LP_BR/LP_NR	TCONS_00093911	2.87149	0.000181017	0.00358582
LP_BR/LP_NR	TCONS_00094023	1.02422	0.00245698	0.0318993
LP_BR/LP_NR	TCONS_00094153	-6.65821	1.90733e-16	2.15584e-14
LP_BR/LP_NR	TCONS_00094583	6.34668	5.19781e-19	6.888e-17
LP_BR/LP_NR	TCONS_00095468	-1.95888	1.21706e-05	0.000330198
LP_BR/LP_NR	TCONS_00095499	-8.04075	4.02768e-07	1.38552e-05
LP_BR/LP_NR	TCONS_00095771	-11.0385	1.75356e-05	0.000452277
LP_BR/LP_NR	TCONS_00096714	-10.9268	8.72126e-10	4.72054e-08
LP_BR/LP_NR	TCONS_00096867	8.38082	0.00151987	0.0211438
LP_BR/LP_NR	TCONS_00096871	9.43045	2.72178e-35	2.61495e-32
LP_BR/LP_NR	TCONS_00096877	-8.91687	1.67955e-15	1.655e-13
LP_BR/LP_NR	TCONS_00096878	-8.79225	0.000790137	0.0123435
LP_BR/LP_NR	TCONS_00096879	-6.09452	5.04033e-10	3.0746e-08
LP_BR/LP_NR	TCONS_00097402	7.88671	0.000453141	0.00775001
LP_BR/LP_NR	TCONS_00098504	8.82443	0.000145646	0.00294587
LP_BR/LP_NR	TCONS_00098508	8.07682	0.00129542	0.0186453
LP_BR/LP_NR	TCONS_00098877	-7.73697	0.000317301	0.00589077
LP_BR/LP_NR	TCONS_00098878	-5.9542	0.00159758	0.0220054
LP_BR/LP_NR	TCONS_00099192	-7.61961	2.88904e-05	0.000702694
LP_BR/LP_NR	TCONS_00099281	10.8004	6.9026e-20	9.47382e-18
LP_BR/LP_NR	TCONS_00099536	-9.3443	8.1618e-10	4.54587e-08
LP_BR/LP_NR	TCONS_00099752	2.58203	0.00129223	0.0186453
LP_BR/LP_NR	TCONS_00100281	1.93177	0.000890027	0.0136815
LP_BR/LP_NR	TCONS_00101006	-8.67948	5.82302e-05	0.00131634
LP_BR/LP_NR	TCONS_00101332	8.835	0.00204114	0.0276201
LP_BR/LP_NR	TCONS_00101475	-9.55075	3.93111e-09	1.9878e-07
LP_BR/LP_NR	TCONS_00101593	-3.06103	0.000604439	0.00982836
LP_BR/LP_NR	TCONS_00101594	-3.27397	9.72892e-07	3.11569e-05
LP_BR/LP_NR	TCONS_00101894	-9.51767	9.18172e-36	1.17618e-32
LP_BR/LP_NR	TCONS_00101902	-9.15482	4.04054e-13	3.23496e-11
LP_BR/LP_NR	TCONS_00101903	-4.89885	2.58329e-08	1.16218e-06
LP_BR/LP_NR	TCONS_00101907	-9.28386	0.000187701	0.00368029
LP_BR/LP_NR	TCONS_00101908	-9.12067	0.000356889	0.00634965
LP_BR/LP_NR	TCONS_00101909	-9.15482	2.88538e-08	1.2459e-06
LP_BR/LP_NR	TCONS_00101910	-10.0634	5.10093e-24	1.50791e-21
LP_BR/LP_NR	TCONS_00101911	-9.75377	2.94746e-13	2.41002e-11
LP_BR/LP_NR	TCONS_00101912	-9.46489	0.000429044	0.00739379
LP_BR/LP_NR	TCONS_00101913	-10.7482	2.19527e-11	1.5065e-09
LP_BR/LP_NR	TCONS_00101914	-6.25334	3.12443e-21	5.22051e-19
LP_BR/LP_NR	TCONS_00101915	-10.4094	9.15659e-08	3.59969e-06
LP_BR/LP_NR	TCONS_00102125	10.7593	8.77577e-26	3.06593e-23
LP_BR/LP_NR	TCONS_00102252	-8.36632	0.00151729	0.0211438
LP_BR/LP_NR	TCONS_00102255	-8.71425	1.22009e-05	0.000330198
LP_BR/LP_NR	TCONS_00102259	-8.92679	4.97979e-09	2.48537e-07
LP_BR/LP_NR	TCONS_00102260	-3.85656	9.67005e-05	0.00205315
LP_BR/LP_NR	TCONS_00102278	-8.84549	2.0101e-05	0.000514989
LP_BR/LP_NR	TCONS_00102373	3.87213	6.54707e-10	3.79081e-08
LP_BR/LP_NR	TCONS_00103334	-5	0.000333759	0.00610778
LP_BR/LP_NR	TCONS_00103596	3.45943	0.000808023	0.0125718
LP_BR/LP_NR	TCONS_00103905	-8.56986	0.000319449	0.00590213
LP_BR/LP_NR	TCONS_00103986	-8.60733	9.81914e-05	0.00206935
LP_BR/LP_NR	TCONS_00103987	-9.35902	1.81728e-06	5.4561e-05
LP_BR/LP_NR	TCONS_00104274	-9.84549	6.16015e-07	2.04082e-05
LP_BR/LP_NR	TCONS_00104297	5.14975	0.000453748	0.00775001
LP_BR/LP_NR	TCONS_00104642	-8.98489	3.88306e-09	1.9878e-07
LP_BR/LP_NR	TCONS_00104643	-8.04075	2.205e-06	6.517e-05
LP_BR/LP_NR	TCONS_00104831	-2.90154	1.55952e-05	0.000410497
LP_BR/LP_NR	TCONS_00105151	3.79751	2.51823e-08	1.15209e-06
LP_BR/LP_NR	TCONS_00105193	-3.1383	1.4101e-06	4.33522e-05
LP_BR/LP_NR	TCONS_00105284	-4.3552	0.00013234	0.00269091
LP_BR/LP_NR	TCONS_00105509	3.85487	0.000211917	0.00407199
LP_BR/LP_NR	TCONS_00106690	-9.63178	2.05538e-05	0.000523102
LP_BR/LP_NR	TCONS_00106834	-8.90689	0.000549808	0.00902955
LP_BR/LP_NR	TCONS_00106852	-8.29155	0.00142336	0.0200365
LP_BR/LP_NR	TCONS_00107068	9.12928	0.000266717	0.00502448
LP_BR/LP_NR	TCONS_00107188	-8.02237	0.00130935	0.0187755
LP_BR/LP_NR	TCONS_00107191	-8.02237	0.000238196	0.00455417
LP_BR/LP_NR	TCONS_00107194	-8.99435	9.6179e-07	3.10602e-05
LP_BR/LP_NR	TCONS_00107772	2.06413	0.00208735	0.0281462
LP_BR/LP_NR	TCONS_00108719	4.47805	0.0037506	0.045903
LP_BR/LP_NR	TCONS_00109043	2.11103	0.00153333	0.0211964
LP_BR/LP_NR	TCONS_00109396	-8.91687	3.55695e-05	0.000849029
LP_BR/LP_NR	TCONS_00109636	2.9542	0.00215566	0.0288648
LP_BR/LP_NR	TCONS_00109911	9.74819	1.40694e-07	5.30086e-06
LP_BR/LP_NR	TCONS_00110047	12.0757	8.9359e-19	1.14469e-16
LP_BR/LP_NR	TCONS_00110555	3.50986	0.00227925	0.0298947
LP_BR/LP_NR	TCONS_00111102	1.23012	0.00286234	0.0363035
LP_BR/LP_NR	TCONS_00111222	4.58905	3.28752e-05	0.000794587
LP_BR/LP_NR	TCONS_00111610	1.79925	4.1613e-07	1.41521e-05
LP_BR/LP_NR	TCONS_00111611	4.03509	3.38637e-08	1.41455e-06
LP_BR/LP_NR	TCONS_00111722	1.27055	0.00419677	0.0499324
LP_BR/LP_NR	TCONS_00112090	-2.92543	2.87918e-07	1.02451e-05
LP_BR/LP_NR	TCONS_00112091	-1.81237	6.06417e-05	0.00135492
LP_BR/LP_NR	TCONS_00112093	-3.32193	9.17953e-08	3.59969e-06
LP_BR/LP_NR	TCONS_00112689	-1.22045	0.000975025	0.0148104
LP_BR/LP_NR	TCONS_00113169	2.16332	3.12563e-08	1.33465e-06
LP_BR/LP_NR	TCONS_00113436	-7.88671	0.000898437	0.0137558
LP_BR/LP_NR	TCONS_00114165	8.04075	0.00121708	0.0177841
LP_BR/LP_NR	TCONS_00114960	3.25298	0.00152403	0.0211438
LP_BR/LP_NR	TCONS_00115008	-9.93172	7.61252e-09	3.75063e-07
LP_BR/LP_NR	TCONS_00115010	-2.17129	0.00108908	0.0162853
LP_BR/LP_NR	TCONS_00115012	-10.5443	1.92542e-20	2.95976e-18
LP_BR/LP_NR	TCONS_00115013	-8.92679	0.00045795	0.00778717
LP_BR/LP_NR	TCONS_00115064	-9.61961	1.41305e-05	0.000377106
LP_BR/LP_NR	TCONS_00115065	-9.73132	4.78149e-05	0.00108729
LP_BR/LP_NR	TCONS_00115076	-3.88264	0.00384432	0.0466048
LP_BR/LP_NR	TCONS_00115077	-11.7827	6.76779e-24	1.85776e-21
