# Supplementary material for: Genome-wide analysis of long non-coding RNAs (lncRNAs) in two contrasting soybean genotypes subjected to phosphate starvation
Source: BMC Genomics. 2021 Jun 9;22:433. doi: 10.1186/s12864-021-07750-8 (PMC8191232; doi:10.1186/s12864-021-07750-8)
Supplement: Supplementary file 4 — Additional file 4: Table S3. The target mRNAs of DE lncRNA in two comparisons. [file 12864_2021_7750_MOESM4_ESM.xlsx]

## Sheet: Sheet1
Table S3. The target mRNAs of DE lncRNA in two comparisons.
Type	LncRNA	Target mRNA	antisense	cis	trans_cor
same P level different genotypes	TCONS_00003914	Glyma.01G145600.1	antisense	-	-
same P level different genotypes	TCONS_00003915	Glyma.01G145600.1	antisense	-	-
same P level different genotypes	TCONS_00010481	TCONS_00007194	antisense	-	-
same P level different genotypes	TCONS_00014503	TCONS_00011929	antisense	-	-
same P level different genotypes	TCONS_00013658	Glyma.03G230900.1	antisense	-	-
same P level different genotypes	TCONS_00029864	TCONS_00033232	antisense	-	-
same P level different genotypes	TCONS_00029864	TCONS_00033233	antisense	-	-
same P level different genotypes	TCONS_00040065	Glyma.08G038000.1	antisense	-	-
same P level different genotypes	TCONS_00041857	TCONS_00045653	antisense	-	-
same P level different genotypes	TCONS_00050114	Glyma.09G000200.1	antisense	-	-
same P level different genotypes	TCONS_00053205	Glyma.10G006900.1	antisense	-	-
same P level different genotypes	TCONS_00057473	Glyma.10G137200.1	antisense	-	-
same P level different genotypes	TCONS_00054506	Glyma.10G141300.1	antisense	-	-
same P level different genotypes	TCONS_00073557	Glyma.13G024400.1	antisense	-	-
same P level different genotypes	TCONS_00069732	Glyma.13G031000.1	antisense	-	-
same P level different genotypes	TCONS_00069863	Glyma.13G041900.1	antisense	-	-
same P level different genotypes	TCONS_00074161	TCONS_00070271	antisense	-	-
same P level different genotypes	TCONS_00072653	TCONS_00076626	antisense	-	-
same P level different genotypes	TCONS_00078241	Glyma.14G088100.1	antisense	-	-
same P level different genotypes	TCONS_00081775	Glyma.14G212900.2	antisense	-	-
same P level different genotypes	TCONS_00086169	Glyma.15G137100.1	antisense	-	-
same P level different genotypes	TCONS_00086281	Glyma.15G148200.1	antisense	-	-
same P level different genotypes	TCONS_00083533	Glyma.15G161900.1	antisense	-	-
same P level different genotypes	TCONS_00096877	Glyma.17G196200.1	antisense	-	-
same P level different genotypes	TCONS_00094153	Glyma.17G199500.1	antisense	-	-
same P level different genotypes	TCONS_00098757	Glyma.18G120700.1	antisense	-	-
same P level different genotypes	TCONS_00098856	TCONS_00101621	antisense	-	-
same P level different genotypes	TCONS_00098962	Glyma.18G140800.1	antisense	-	-
same P level different genotypes	TCONS_00101894	Glyma.18G157600.1	antisense	-	-
same P level different genotypes	TCONS_00099281	TCONS_00102126	antisense	-	-
same P level different genotypes	TCONS_00099281	Glyma.18G177100.2	antisense	-	-
same P level different genotypes	TCONS_00099281	Glyma.18G177100.3	antisense	-	-
same P level different genotypes	TCONS_00103905	TCONS_00106601	antisense	-	-
same P level different genotypes	TCONS_00103905	TCONS_00106603	antisense	-	-
same P level different genotypes	TCONS_00104274	Glyma.19G085800.1	antisense	-	-
same P level different genotypes	TCONS_00107771	Glyma.19G163900.1	antisense	-	-
same P level different genotypes	TCONS_00111609	Glyma.20G020500.1	antisense	-	-
same P level different genotypes	TCONS_00109235	Glyma.20G043500.1	antisense	-	-
same P level different genotypes	TCONS_00112731	TCONS_00110137	antisense	-	-
same P level different genotypes	TCONS_00112731	Glyma.20G127600.1	antisense	-	-
same P level different genotypes	TCONS_00115077	Glyma.U045300.1	antisense	-	-
same P level different genotypes	TCONS_00003567	Glyma.01G114400.1	-	cis	-
same P level different genotypes	TCONS_00003567	Glyma.01G114500.3	-	cis	-
same P level different genotypes	TCONS_00003567	Glyma.01G114500.5	-	cis	-
same P level different genotypes	TCONS_00001442	Glyma.01G152100.1	-	cis	-
same P level different genotypes	TCONS_00001442	Glyma.01G152100.3	-	cis	-
same P level different genotypes	TCONS_00004909	Glyma.01G234100.1	-	cis	-
same P level different genotypes	TCONS_00004909	Glyma.01G234200.2	-	cis	-
same P level different genotypes	TCONS_00008058	Glyma.02G009800.1	-	cis	-
same P level different genotypes	TCONS_00008058	Glyma.02G010000.1	-	cis	-
same P level different genotypes	TCONS_00008058	Glyma.02G010100.1	-	cis	-
same P level different genotypes	TCONS_00008111	Glyma.02G016900.1	-	cis	-
same P level different genotypes	TCONS_00008111	Glyma.02G017000.1	-	cis	-
same P level different genotypes	TCONS_00008111	Glyma.02G017100.1	-	cis	-
same P level different genotypes	TCONS_00006008	Glyma.02G105600.2	-	cis	-
same P level different genotypes	TCONS_00006008	Glyma.02G105600.1	-	cis	-
same P level different genotypes	TCONS_00006008	Glyma.02G105600.3	-	cis	-
same P level different genotypes	TCONS_00006008	Glyma.02G105600.4	-	cis	-
same P level different genotypes	TCONS_00009169	Glyma.02G109300.3	-	cis	-
same P level different genotypes	TCONS_00009169	Glyma.02G109400.1	-	cis	-
same P level different genotypes	TCONS_00009169	Glyma.02G109500.3	-	cis	-
same P level different genotypes	TCONS_00009183	Glyma.02G111000.1	-	cis	-
same P level different genotypes	TCONS_00009183	Glyma.02G111100.1	-	cis	-
same P level different genotypes	TCONS_00009183	Glyma.02G111200.1	-	cis	-
same P level different genotypes	TCONS_00009185	Glyma.02G111100.1	-	cis	-
same P level different genotypes	TCONS_00009185	Glyma.02G111200.1	-	cis	-
same P level different genotypes	TCONS_00009185	Glyma.02G111300.1	-	cis	-
same P level different genotypes	TCONS_00009185	Glyma.02G111300.2	-	cis	-
same P level different genotypes	TCONS_00006298	Glyma.02G133100.1	-	cis	-
same P level different genotypes	TCONS_00006298	Glyma.02G133200.1	-	cis	-
same P level different genotypes	TCONS_00006298	Glyma.02G133300.1	-	cis	-
same P level different genotypes	TCONS_00009986	Glyma.02G179400.1	-	cis	-
same P level different genotypes	TCONS_00010481	Glyma.02G226600.1	-	cis	-
same P level different genotypes	TCONS_00010481	Glyma.02G226800.1	-	cis	-
same P level different genotypes	TCONS_00010482	Glyma.02G226600.1	-	cis	-
same P level different genotypes	TCONS_00010482	Glyma.02G226700.1	-	cis	-
same P level different genotypes	TCONS_00010482	Glyma.02G226800.1	-	cis	-
same P level different genotypes	TCONS_00010483	Glyma.02G226700.1	-	cis	-
same P level different genotypes	TCONS_00010483	Glyma.02G226800.1	-	cis	-
same P level different genotypes	TCONS_00010484	Glyma.02G226700.1	-	cis	-
same P level different genotypes	TCONS_00010484	Glyma.02G226800.1	-	cis	-
same P level different genotypes	TCONS_00010487	Glyma.02G226700.1	-	cis	-
same P level different genotypes	TCONS_00010487	Glyma.02G226800.1	-	cis	-
same P level different genotypes	TCONS_00007281	Glyma.02G234200.1	-	cis	-
same P level different genotypes	TCONS_00007281	Glyma.02G234300.6	-	cis	-
same P level different genotypes	TCONS_00007281	Glyma.02G234400.1	-	cis	-
same P level different genotypes	TCONS_00007290	Glyma.02G237100.1	-	cis	-
same P level different genotypes	TCONS_00010743	Glyma.02G246100.1	-	cis	-
same P level different genotypes	TCONS_00010743	Glyma.02G246200.1	-	cis	-
same P level different genotypes	TCONS_00010743	Glyma.02G246300.1	-	cis	-
same P level different genotypes	TCONS_00010743	Glyma.02G246400.1	-	cis	-
same P level different genotypes	TCONS_00011071	Glyma.02G277000.1	-	cis	-
same P level different genotypes	TCONS_00011071	Glyma.02G277000.2	-	cis	-
same P level different genotypes	TCONS_00011071	Glyma.02G277100.1	-	cis	-
same P level different genotypes	TCONS_00011071	Glyma.02G277200.1	-	cis	-
same P level different genotypes	TCONS_00011254	Glyma.02G294100.1	-	cis	-
same P level different genotypes	TCONS_00011254	Glyma.02G294200.2	-	cis	-
same P level different genotypes	TCONS_00011254	Glyma.02G294200.1	-	cis	-
same P level different genotypes	TCONS_00014458	Glyma.03G040900.1	-	cis	-
same P level different genotypes	TCONS_00014458	Glyma.03G041000.1	-	cis	-
same P level different genotypes	TCONS_00014503	Glyma.03G047800.1	-	cis	-
same P level different genotypes	TCONS_00012030	Glyma.03G058800.1	-	cis	-
same P level different genotypes	TCONS_00014708	Glyma.03G069100.1	-	cis	-
same P level different genotypes	TCONS_00014865	Glyma.03G081800.2	-	cis	-
same P level different genotypes	TCONS_00014868	Glyma.03G082100.1	-	cis	-
same P level different genotypes	TCONS_00012808	Glyma.03G143700.1	-	cis	-
same P level different genotypes	TCONS_00012809	Glyma.03G143700.1	-	cis	-
same P level different genotypes	TCONS_00012810	Glyma.03G143700.1	-	cis	-
same P level different genotypes	TCONS_00013043	Glyma.03G166400.1	-	cis	-
same P level different genotypes	TCONS_00013043	Glyma.03G166500.1	-	cis	-
same P level different genotypes	TCONS_00013043	Glyma.03G166600.1	-	cis	-
same P level different genotypes	TCONS_00013043	Glyma.03G166700.1	-	cis	-
same P level different genotypes	TCONS_00013193	Glyma.03G179200.3	-	cis	-
same P level different genotypes	TCONS_00013193	Glyma.03G179300.1	-	cis	-
same P level different genotypes	TCONS_00013193	Glyma.03G179400.1	-	cis	-
same P level different genotypes	TCONS_00013658	Glyma.03G230800.1	-	cis	-
same P level different genotypes	TCONS_00013658	Glyma.03G231000.1	-	cis	-
same P level different genotypes	TCONS_00013768	Glyma.03G244000.1	-	cis	-
same P level different genotypes	TCONS_00019861	Glyma.04G037600.1	-	cis	-
same P level different genotypes	TCONS_00018656	Glyma.04G185300.1	-	cis	-
same P level different genotypes	TCONS_00018883	Glyma.04G200800.1	-	cis	-
same P level different genotypes	TCONS_00018883	Glyma.04G200900.1	-	cis	-
same P level different genotypes	TCONS_00021958	Glyma.04G242700.1	-	cis	-
same P level different genotypes	TCONS_00024800	Glyma.05G010000.1	-	cis	-
same P level different genotypes	TCONS_00024800	Glyma.05G010100.1	-	cis	-
same P level different genotypes	TCONS_00024800	Glyma.05G010200.1	-	cis	-
same P level different genotypes	TCONS_00022770	Glyma.05G057800.1	-	cis	-
same P level different genotypes	TCONS_00022845	Glyma.05G065700.2	-	cis	-
same P level different genotypes	TCONS_00022845	Glyma.05G065700.3	-	cis	-
same P level different genotypes	TCONS_00028227	Glyma.06G081900.1	-	cis	-
same P level different genotypes	TCONS_00028227	Glyma.06G081900.2	-	cis	-
same P level different genotypes	TCONS_00028227	Glyma.06G081900.3	-	cis	-
same P level different genotypes	TCONS_00028227	Glyma.06G082000.1	-	cis	-
same P level different genotypes	TCONS_00029858	Glyma.06G241300.1	-	cis	-
same P level different genotypes	TCONS_00030055	Glyma.06G261000.1	-	cis	-
same P level different genotypes	TCONS_00033648	Glyma.06G289500.3	-	cis	-
same P level different genotypes	TCONS_00033648	Glyma.06G289600.3	-	cis	-
same P level different genotypes	TCONS_00033648	Glyma.06G289600.4	-	cis	-
same P level different genotypes	TCONS_00033648	Glyma.06G289600.9	-	cis	-
same P level different genotypes	TCONS_00033648	Glyma.06G289700.1	-	cis	-
same P level different genotypes	TCONS_00030465	Glyma.06G309600.1	-	cis	-
same P level different genotypes	TCONS_00030467	Glyma.06G309600.1	-	cis	-
same P level different genotypes	TCONS_00036833	Glyma.07G011400.1	-	cis	-
same P level different genotypes	TCONS_00037136	Glyma.07G039600.1	-	cis	-
same P level different genotypes	TCONS_00037138	Glyma.07G039700.1	-	cis	-
same P level different genotypes	TCONS_00037470	Glyma.07G063600.4	-	cis	-
same P level different genotypes	TCONS_00037470	Glyma.07G063700.1	-	cis	-
same P level different genotypes	TCONS_00034771	Glyma.07G078100.1	-	cis	-
same P level different genotypes	TCONS_00034771	Glyma.07G078200.2	-	cis	-
same P level different genotypes	TCONS_00035169	Glyma.07G114900.1	-	cis	-
same P level different genotypes	TCONS_00038097	Glyma.07G129100.1	-	cis	-
same P level different genotypes	TCONS_00038097	Glyma.07G129200.1	-	cis	-
same P level different genotypes	TCONS_00038097	Glyma.07G129300.1	-	cis	-
same P level different genotypes	TCONS_00038097	Glyma.07G129400.1	-	cis	-
same P level different genotypes	TCONS_00038190	Glyma.07G138400.1	-	cis	-
same P level different genotypes	TCONS_00038191	Glyma.07G138400.1	-	cis	-
same P level different genotypes	TCONS_00035680	Glyma.07G168700.1	-	cis	-
same P level different genotypes	TCONS_00040065	Glyma.08G037900.1	-	cis	-
same P level different genotypes	TCONS_00040065	Glyma.08G038100.1	-	cis	-
same P level different genotypes	TCONS_00040065	Glyma.08G038200.3	-	cis	-
same P level different genotypes	TCONS_00040371	Glyma.08G065700.1	-	cis	-
same P level different genotypes	TCONS_00040371	Glyma.08G065800.1	-	cis	-
same P level different genotypes	TCONS_00040371	Glyma.08G065900.1	-	cis	-
same P level different genotypes	TCONS_00040371	Glyma.08G066000.3	-	cis	-
same P level different genotypes	TCONS_00044653	Glyma.08G109200.1	-	cis	-
same P level different genotypes	TCONS_00044653	Glyma.08G109300.1	-	cis	-
same P level different genotypes	TCONS_00044653	Glyma.08G109400.1	-	cis	-
same P level different genotypes	TCONS_00044653	Glyma.08G109500.1	-	cis	-
same P level different genotypes	TCONS_00044653	Glyma.08G109600.1	-	cis	-
same P level different genotypes	TCONS_00045107	Glyma.08G153600.1	-	cis	-
same P level different genotypes	TCONS_00045107	Glyma.08G153700.1	-	cis	-
same P level different genotypes	TCONS_00045107	Glyma.08G153800.2	-	cis	-
same P level different genotypes	TCONS_00045107	Glyma.08G153800.3	-	cis	-
same P level different genotypes	TCONS_00045107	Glyma.08G153800.1	-	cis	-
same P level different genotypes	TCONS_00045107	Glyma.08G153800.5	-	cis	-
same P level different genotypes	TCONS_00041857	Glyma.08G204500.4	-	cis	-
same P level different genotypes	TCONS_00041857	Glyma.08G204600.1	-	cis	-
same P level different genotypes	TCONS_00041878	Glyma.08G207200.2	-	cis	-
same P level different genotypes	TCONS_00041878	Glyma.08G207300.1	-	cis	-
same P level different genotypes	TCONS_00047139	Glyma.08G348200.1	-	cis	-
same P level different genotypes	TCONS_00047139	Glyma.08G348300.1	-	cis	-
same P level different genotypes	TCONS_00047139	Glyma.08G348300.2	-	cis	-
same P level different genotypes	TCONS_00047139	Glyma.08G348300.3	-	cis	-
same P level different genotypes	TCONS_00047139	Glyma.08G348300.4	-	cis	-
same P level different genotypes	TCONS_00047348	Glyma.08G367700.1	-	cis	-
same P level different genotypes	TCONS_00047349	Glyma.08G367700.1	-	cis	-
same P level different genotypes	TCONS_00047349	Glyma.08G367800.1	-	cis	-
same P level different genotypes	TCONS_00050114	Glyma.09G000400.1	-	cis	-
same P level different genotypes	TCONS_00047707	Glyma.09G030800.1	-	cis	-
same P level different genotypes	TCONS_00047707	Glyma.09G030900.1	-	cis	-
same P level different genotypes	TCONS_00047707	Glyma.09G030900.2	-	cis	-
same P level different genotypes	TCONS_00047848	Glyma.09G049200.1	-	cis	-
same P level different genotypes	TCONS_00047907	Glyma.09G056400.1	-	cis	-
same P level different genotypes	TCONS_00047907	Glyma.09G056500.1	-	cis	-
same P level different genotypes	TCONS_00047911	Glyma.09G056900.1	-	cis	-
same P level different genotypes	TCONS_00048534	Glyma.09G122500.1	-	cis	-
same P level different genotypes	TCONS_00049064	Glyma.09G181600.1	-	cis	-
same P level different genotypes	TCONS_00049064	Glyma.09G181800.1	-	cis	-
same P level different genotypes	TCONS_00051980	Glyma.09G182000.1	-	cis	-
same P level different genotypes	TCONS_00051981	Glyma.09G182000.1	-	cis	-
same P level different genotypes	TCONS_00049202	Glyma.09G196800.1	-	cis	-
same P level different genotypes	TCONS_00049202	Glyma.09G196900.2	-	cis	-
same P level different genotypes	TCONS_00049202	Glyma.09G196900.3	-	cis	-
same P level different genotypes	TCONS_00049202	Glyma.09G196900.1	-	cis	-
same P level different genotypes	TCONS_00049202	Glyma.09G196900.4	-	cis	-
same P level different genotypes	TCONS_00052874	Glyma.09G266500.1	-	cis	-
same P level different genotypes	TCONS_00052874	Glyma.09G266600.1	-	cis	-
same P level different genotypes	TCONS_00050087	Glyma.09G284700.1	-	cis	-
same P level different genotypes	TCONS_00050089	Glyma.09G284700.1	-	cis	-
same P level different genotypes	TCONS_00053205	Glyma.10G006800.1	-	cis	-
same P level different genotypes	TCONS_00053205	Glyma.10G006800.2	-	cis	-
same P level different genotypes	TCONS_00053205	Glyma.10G007000.1	-	cis	-
same P level different genotypes	TCONS_00053971	Glyma.10G083800.1	-	cis	-
same P level different genotypes	TCONS_00054156	Glyma.10G104300.1	-	cis	-
same P level different genotypes	TCONS_00057161	Glyma.10G105300.1	-	cis	-
same P level different genotypes	TCONS_00057161	Glyma.10G105400.2	-	cis	-
same P level different genotypes	TCONS_00057473	Glyma.10G137400.1	-	cis	-
same P level different genotypes	TCONS_00054506	Glyma.10G141200.1	-	cis	-
same P level different genotypes	TCONS_00054506	Glyma.10G141400.2	-	cis	-
same P level different genotypes	TCONS_00058896	Glyma.10G266200.1	-	cis	-
same P level different genotypes	TCONS_00058896	Glyma.10G266300.1	-	cis	-
same P level different genotypes	TCONS_00058896	Glyma.10G266400.1	-	cis	-
same P level different genotypes	TCONS_00058896	Glyma.10G266400.2	-	cis	-
same P level different genotypes	TCONS_00060113	Glyma.11G078200.1	-	cis	-
same P level different genotypes	TCONS_00060113	Glyma.11G078300.1	-	cis	-
same P level different genotypes	TCONS_00060113	Glyma.11G078300.2	-	cis	-
same P level different genotypes	TCONS_00060113	Glyma.11G078300.3	-	cis	-
same P level different genotypes	TCONS_00060213	Glyma.11G088700.1	-	cis	-
same P level different genotypes	TCONS_00060241	Glyma.11G091700.1	-	cis	-
same P level different genotypes	TCONS_00060241	Glyma.11G091800.2	-	cis	-
same P level different genotypes	TCONS_00060241	Glyma.11G091900.4	-	cis	-
same P level different genotypes	TCONS_00060241	Glyma.11G091900.7	-	cis	-
same P level different genotypes	TCONS_00062859	Glyma.11G106300.2	-	cis	-
same P level different genotypes	TCONS_00062859	Glyma.11G106300.1	-	cis	-
same P level different genotypes	TCONS_00062859	Glyma.11G106300.4	-	cis	-
same P level different genotypes	TCONS_00062859	Glyma.11G106400.1	-	cis	-
same P level different genotypes	TCONS_00060760	Glyma.11G144500.1	-	cis	-
same P level different genotypes	TCONS_00064405	Glyma.11G257000.1	-	cis	-
same P level different genotypes	TCONS_00064584	Glyma.12G014600.1	-	cis	-
same P level different genotypes	TCONS_00064584	Glyma.12G014600.2	-	cis	-
same P level different genotypes	TCONS_00064584	Glyma.12G014600.3	-	cis	-
same P level different genotypes	TCONS_00064584	Glyma.12G014700.2	-	cis	-
same P level different genotypes	TCONS_00064584	Glyma.12G014700.1	-	cis	-
same P level different genotypes	TCONS_00067994	Glyma.12G115600.1	-	cis	-
same P level different genotypes	TCONS_00069390	Glyma.13G000600.1	-	cis	-
same P level different genotypes	TCONS_00073557	Glyma.13G024500.1	-	cis	-
same P level different genotypes	TCONS_00069698	Glyma.13G028900.1	-	cis	-
same P level different genotypes	TCONS_00069732	Glyma.13G030900.1	-	cis	-
same P level different genotypes	TCONS_00073618	Glyma.13G031100.2	-	cis	-
same P level different genotypes	TCONS_00073618	Glyma.13G031200.1	-	cis	-
same P level different genotypes	TCONS_00069776	Glyma.13G035100.1	-	cis	-
same P level different genotypes	TCONS_00069863	Glyma.13G042000.5	-	cis	-
same P level different genotypes	TCONS_00072122	Glyma.13G259000.1	-	cis	-
same P level different genotypes	TCONS_00072123	Glyma.13G259000.1	-	cis	-
same P level different genotypes	TCONS_00072653	Glyma.13G312500.1	-	cis	-
same P level different genotypes	TCONS_00072653	Glyma.13G312600.1	-	cis	-
same P level different genotypes	TCONS_00072860	Glyma.13G333300.2	-	cis	-
same P level different genotypes	TCONS_00072860	Glyma.13G333300.3	-	cis	-
same P level different genotypes	TCONS_00072861	Glyma.13G333300.2	-	cis	-
same P level different genotypes	TCONS_00072861	Glyma.13G333300.3	-	cis	-
same P level different genotypes	TCONS_00077271	Glyma.13G368000.1	-	cis	-
same P level different genotypes	TCONS_00079929	Glyma.14G035400.2	-	cis	-
same P level different genotypes	TCONS_00079929	Glyma.14G035500.1	-	cis	-
same P level different genotypes	TCONS_00079930	Glyma.14G035400.2	-	cis	-
same P level different genotypes	TCONS_00079930	Glyma.14G035500.1	-	cis	-
same P level different genotypes	TCONS_00078241	Glyma.14G088200.1	-	cis	-
same P level different genotypes	TCONS_00081264	Glyma.14G160100.1	-	cis	-
same P level different genotypes	TCONS_00081302	Glyma.14G162000.1	-	cis	-
same P level different genotypes	TCONS_00081309	Glyma.14G162900.3	-	cis	-
same P level different genotypes	TCONS_00081309	Glyma.14G162900.7	-	cis	-
same P level different genotypes	TCONS_00079275	Glyma.14G195200.2	-	cis	-
same P level different genotypes	TCONS_00081775	Glyma.14G212900.3	-	cis	-
same P level different genotypes	TCONS_00081775	Glyma.14G212900.1	-	cis	-
same P level different genotypes	TCONS_00081775	Glyma.14G212900.4	-	cis	-
same P level different genotypes	TCONS_00081775	Glyma.14G213000.1	-	cis	-
same P level different genotypes	TCONS_00082544	Glyma.15G060400.1	-	cis	-
same P level different genotypes	TCONS_00082544	Glyma.15G060600.1	-	cis	-
same P level different genotypes	TCONS_00082544	Glyma.15G060700.2	-	cis	-
same P level different genotypes	TCONS_00082545	Glyma.15G060400.1	-	cis	-
same P level different genotypes	TCONS_00082545	Glyma.15G060600.1	-	cis	-
same P level different genotypes	TCONS_00082545	Glyma.15G060700.2	-	cis	-
same P level different genotypes	TCONS_00085542	Glyma.15G076500.1	-	cis	-
same P level different genotypes	TCONS_00085542	Glyma.15G076600.1	-	cis	-
same P level different genotypes	TCONS_00085542	Glyma.15G076700.1	-	cis	-
same P level different genotypes	TCONS_00085542	Glyma.15G076800.1	-	cis	-
same P level different genotypes	TCONS_00085632	Glyma.15G084800.1	-	cis	-
same P level different genotypes	TCONS_00085632	Glyma.15G085000.1	-	cis	-
same P level different genotypes	TCONS_00082886	Glyma.15G093100.1	-	cis	-
same P level different genotypes	TCONS_00082992	Glyma.15G104700.1	-	cis	-
same P level different genotypes	TCONS_00082992	Glyma.15G104800.1	-	cis	-
same P level different genotypes	TCONS_00082992	Glyma.15G104900.1	-	cis	-
same P level different genotypes	TCONS_00086169	Glyma.15G136900.1	-	cis	-
same P level different genotypes	TCONS_00086274	Glyma.15G147900.1	-	cis	-
same P level different genotypes	TCONS_00086274	Glyma.15G148000.1	-	cis	-
same P level different genotypes	TCONS_00086274	Glyma.15G148100.1	-	cis	-
same P level different genotypes	TCONS_00086274	Glyma.15G148200.1	-	cis	-
same P level different genotypes	TCONS_00086278	Glyma.15G148000.1	-	cis	-
same P level different genotypes	TCONS_00086278	Glyma.15G148100.1	-	cis	-
same P level different genotypes	TCONS_00086278	Glyma.15G148200.1	-	cis	-
same P level different genotypes	TCONS_00086281	Glyma.15G148100.1	-	cis	-
same P level different genotypes	TCONS_00086281	Glyma.15G148300.1	-	cis	-
same P level different genotypes	TCONS_00083533	Glyma.15G162000.1	-	cis	-
same P level different genotypes	TCONS_00083748	Glyma.15G180000.1	-	cis	-
same P level different genotypes	TCONS_00083748	Glyma.15G180200.1	-	cis	-
same P level different genotypes	TCONS_00087220	Glyma.15G240000.1	-	cis	-
same P level different genotypes	TCONS_00087220	Glyma.15G240200.1	-	cis	-
same P level different genotypes	TCONS_00087228	Glyma.15G240500.1	-	cis	-
same P level different genotypes	TCONS_00087295	Glyma.15G246100.1	-	cis	-
same P level different genotypes	TCONS_00087493	Glyma.15G266900.1	-	cis	-
same P level different genotypes	TCONS_00087493	Glyma.15G267000.1	-	cis	-
same P level different genotypes	TCONS_00090412	Glyma.16G060700.1	-	cis	-
same P level different genotypes	TCONS_00090412	Glyma.16G060800.1	-	cis	-
same P level different genotypes	TCONS_00090412	Glyma.16G060900.1	-	cis	-
same P level different genotypes	TCONS_00090412	Glyma.16G061000.1	-	cis	-
same P level different genotypes	TCONS_00088190	Glyma.16G061600.1	-	cis	-
same P level different genotypes	TCONS_00088564	Glyma.16G098500.1	-	cis	-
same P level different genotypes	TCONS_00088929	Glyma.16G131300.1	-	cis	-
same P level different genotypes	TCONS_00091336	Glyma.16G143600.1	-	cis	-
same P level different genotypes	TCONS_00091336	Glyma.16G143700.1	-	cis	-
same P level different genotypes	TCONS_00089010	Glyma.16G144100.1	-	cis	-
same P level different genotypes	TCONS_00089010	Glyma.16G144200.1	-	cis	-
same P level different genotypes	TCONS_00089024	Glyma.16G145100.1	-	cis	-
same P level different genotypes	TCONS_00089024	Glyma.16G145200.2	-	cis	-
same P level different genotypes	TCONS_00091564	Glyma.16G168200.1	-	cis	-
same P level different genotypes	TCONS_00091564	Glyma.16G168300.2	-	cis	-
same P level different genotypes	TCONS_00091564	Glyma.16G168300.4	-	cis	-
same P level different genotypes	TCONS_00091564	Glyma.16G168300.5	-	cis	-
same P level different genotypes	TCONS_00092708	Glyma.17G054700.1	-	cis	-
same P level different genotypes	TCONS_00092708	Glyma.17G054800.1	-	cis	-
same P level different genotypes	TCONS_00092708	Glyma.17G054900.2	-	cis	-
same P level different genotypes	TCONS_00092708	Glyma.17G054900.1	-	cis	-
same P level different genotypes	TCONS_00095468	Glyma.17G060400.1	-	cis	-
same P level different genotypes	TCONS_00095771	Glyma.17G086800.1	-	cis	-
same P level different genotypes	TCONS_00093609	Glyma.17G149000.1	-	cis	-
same P level different genotypes	TCONS_00093609	Glyma.17G149000.2	-	cis	-
same P level different genotypes	TCONS_00093904	Glyma.17G172700.1	-	cis	-
same P level different genotypes	TCONS_00093906	Glyma.17G172700.1	-	cis	-
same P level different genotypes	TCONS_00096879	Glyma.17G196300.1	-	cis	-
same P level different genotypes	TCONS_00096879	Glyma.17G196300.2	-	cis	-
same P level different genotypes	TCONS_00096879	Glyma.17G196300.4	-	cis	-
same P level different genotypes	TCONS_00096879	Glyma.17G196300.3	-	cis	-
same P level different genotypes	TCONS_00094152	Glyma.17G199600.2	-	cis	-
same P level different genotypes	TCONS_00094152	Glyma.17G199600.3	-	cis	-
same P level different genotypes	TCONS_00094152	Glyma.17G199600.4	-	cis	-
same P level different genotypes	TCONS_00094153	Glyma.17G199600.2	-	cis	-
same P level different genotypes	TCONS_00094153	Glyma.17G199600.3	-	cis	-
same P level different genotypes	TCONS_00094153	Glyma.17G199600.4	-	cis	-
same P level different genotypes	TCONS_00094583	Glyma.17G237700.1	-	cis	-
same P level different genotypes	TCONS_00098773	Glyma.18G122000.1	-	cis	-
same P level different genotypes	TCONS_00098773	Glyma.18G122100.1	-	cis	-
same P level different genotypes	TCONS_00101894	Glyma.18G157400.1	-	cis	-
same P level different genotypes	TCONS_00101915	Glyma.18G157800.1	-	cis	-
same P level different genotypes	TCONS_00099199	Glyma.18G167600.1	-	cis	-
same P level different genotypes	TCONS_00102125	Glyma.18G177000.1	-	cis	-
same P level different genotypes	TCONS_00102125	Glyma.18G177100.2	-	cis	-
same P level different genotypes	TCONS_00099281	Glyma.18G177000.1	-	cis	-
same P level different genotypes	TCONS_00102260	Glyma.18G191600.1	-	cis	-
same P level different genotypes	TCONS_00102489	Glyma.18G213500.1	-	cis	-
same P level different genotypes	TCONS_00102489	Glyma.18G213500.2	-	cis	-
same P level different genotypes	TCONS_00102489	Glyma.18G213500.3	-	cis	-
same P level different genotypes	TCONS_00102489	Glyma.18G213500.5	-	cis	-
same P level different genotypes	TCONS_00102745	Glyma.18G235700.1	-	cis	-
same P level different genotypes	TCONS_00102745	Glyma.18G235800.1	-	cis	-
same P level different genotypes	TCONS_00103746	Glyma.19G034900.1	-	cis	-
same P level different genotypes	TCONS_00103746	Glyma.19G035000.1	-	cis	-
same P level different genotypes	TCONS_00106644	Glyma.19G053900.1	-	cis	-
same P level different genotypes	TCONS_00104274	Glyma.19G085600.1	-	cis	-
same P level different genotypes	TCONS_00107066	Glyma.19G098100.1	-	cis	-
same P level different genotypes	TCONS_00104642	Glyma.19G121000.2	-	cis	-
same P level different genotypes	TCONS_00104643	Glyma.19G121000.2	-	cis	-
same P level different genotypes	TCONS_00104813	Glyma.19G137800.1	-	cis	-
same P level different genotypes	TCONS_00104813	Glyma.19G138000.1	-	cis	-
same P level different genotypes	TCONS_00104831	Glyma.19G140800.1	-	cis	-
same P level different genotypes	TCONS_00104831	Glyma.19G140900.1	-	cis	-
same P level different genotypes	TCONS_00104831	Glyma.19G141000.1	-	cis	-
same P level different genotypes	TCONS_00104831	Glyma.19G141100.1	-	cis	-
same P level different genotypes	TCONS_00105151	Glyma.19G169200.1	-	cis	-
same P level different genotypes	TCONS_00105151	Glyma.19G169200.8	-	cis	-
same P level different genotypes	TCONS_00105151	Glyma.19G169400.1	-	cis	-
same P level different genotypes	TCONS_00105284	Glyma.19G181000.2	-	cis	-
same P level different genotypes	TCONS_00105284	Glyma.19G181000.1	-	cis	-
same P level different genotypes	TCONS_00105284	Glyma.19G181100.1	-	cis	-
same P level different genotypes	TCONS_00105284	Glyma.19G181200.3	-	cis	-
same P level different genotypes	TCONS_00108200	Glyma.19G203100.1	-	cis	-
same P level different genotypes	TCONS_00108200	Glyma.19G203200.1	-	cis	-
same P level different genotypes	TCONS_00108200	Glyma.19G203200.3	-	cis	-
same P level different genotypes	TCONS_00108200	Glyma.19G203300.1	-	cis	-
same P level different genotypes	TCONS_00108200	Glyma.19G203400.1	-	cis	-
same P level different genotypes	TCONS_00108200	Glyma.19G203500.1	-	cis	-
same P level different genotypes	TCONS_00105729	Glyma.19G224600.2	-	cis	-
same P level different genotypes	TCONS_00105729	Glyma.19G224600.1	-	cis	-
same P level different genotypes	TCONS_00105729	Glyma.19G224700.1	-	cis	-
same P level different genotypes	TCONS_00111595	Glyma.20G019000.1	-	cis	-
same P level different genotypes	TCONS_00111595	Glyma.20G019100.1	-	cis	-
same P level different genotypes	TCONS_00111595	Glyma.20G019200.1	-	cis	-
same P level different genotypes	TCONS_00111609	Glyma.20G020400.1	-	cis	-
same P level different genotypes	TCONS_00109235	Glyma.20G043400.2	-	cis	-
same P level different genotypes	TCONS_00109235	Glyma.20G043400.3	-	cis	-
same P level different genotypes	TCONS_00109911	Glyma.20G105000.1	-	cis	-
same P level different genotypes	TCONS_00110047	Glyma.20G119200.1	-	cis	-
same P level different genotypes	TCONS_00112731	Glyma.20G127400.1	-	cis	-
same P level different genotypes	TCONS_00112731	Glyma.20G127400.2	-	cis	-
same P level different genotypes	TCONS_00112731	Glyma.20G127500.2	-	cis	-
same P level different genotypes	TCONS_00112731	Glyma.20G127800.2	-	cis	-
same P level different genotypes	TCONS_00112731	Glyma.20G127900.1	-	cis	-
same P level different genotypes	TCONS_00111222	Glyma.20G230400.1	-	cis	-
same P level different genotypes	TCONS_00111222	Glyma.20G230400.2	-	cis	-
same P level different genotypes	TCONS_00111222	Glyma.20G230500.2	-	cis	-
same P level different genotypes	TCONS_00111222	Glyma.20G230700.1	-	cis	-
same P level different genotypes	TCONS_00115010	Glyma.U041300.1	-	cis	-
same P level different genotypes	TCONS_00115012	Glyma.U041300.1	-	cis	-
same P level different genotypes	TCONS_00115013	Glyma.U041300.1	-	cis	-
same P level different genotypes	TCONS_00004909	TCONS_00077191	-	-	0.991487
same P level different genotypes	TCONS_00074161	Glyma.10G044200.2	-	-	0.996902
same P level different genotypes	TCONS_00102745	Glyma.06G182700.1	-	-	0.990499
same P level different genotypes	TCONS_00102125	TCONS_00012571	-	-	0.994585
same P level different genotypes	TCONS_00102259	TCONS_00101632	-	-	0.994715
same P level different genotypes	TCONS_00024800	Glyma.17G002900.2	-	-	0.993335
same P level different genotypes	TCONS_00064408	Glyma.18G084400.1	-	-	0.99813
same P level different genotypes	TCONS_00096714	TCONS_00100477	-	-	0.998173
same P level different genotypes	TCONS_00086281	TCONS_00079541	-	-	0.995222
same P level different genotypes	TCONS_00104642	Glyma.16G214200.1	-	-	0.990831
same P level different genotypes	TCONS_00067912	Glyma.16G172300.1	-	-	0.992692
same P level different genotypes	TCONS_00088948	TCONS_00005506	-	-	0.993056
same P level different genotypes	TCONS_00081186	TCONS_00045263	-	-	0.99003
same P level different genotypes	TCONS_00010037	Glyma.14G034100.1	-	-	0.995724
same P level different genotypes	TCONS_00010037	TCONS_00098343	-	-	-0.990103
same P level different genotypes	TCONS_00014868	Glyma.11G218700.3	-	-	0.992045
same P level different genotypes	TCONS_00072861	Glyma.19G204500.1	-	-	0.992757
same P level different genotypes	TCONS_00096871	TCONS_00010038	-	-	0.996072
same P level different genotypes	TCONS_00107069	Glyma.14G140600.1	-	-	0.996687
same P level different genotypes	TCONS_00089863	Glyma.02G265900.1	-	-	0.994993
same P level different genotypes	TCONS_00069760	TCONS_00035621	-	-	0.995784
same P level different genotypes	TCONS_00012030	TCONS_00104740	-	-	0.991787
same P level different genotypes	TCONS_00065834	Glyma.18G026900.1	-	-	0.99835
same P level different genotypes	TCONS_00012810	Glyma.16G020400.1	-	-	0.997455
same P level different genotypes	TCONS_00012810	Glyma.06G035300.1	-	-	-0.991232
same P level different genotypes	TCONS_00039835	Glyma.16G010200.1	-	-	0.99766
same P level different genotypes	TCONS_00037136	Glyma.14G176800.1	-	-	0.991662
same P level different genotypes	TCONS_00087493	Glyma.09G274900.2	-	-	0.993264
same P level different genotypes	TCONS_00110047	TCONS_00012122	-	-	0.993178
same P level different genotypes	TCONS_00101910	TCONS_00038152	-	-	0.993254
same P level different genotypes	TCONS_00013658	TCONS_00077191	-	-	0.994042
same P level different genotypes	TCONS_00101475	Glyma.08G198400.1	-	-	0.990079
same P level different genotypes	TCONS_00047707	TCONS_00002842	-	-	0.997887
same P level different genotypes	TCONS_00033648	Glyma.06G268700.3	-	-	0.991905
same P level different genotypes	TCONS_00022770	TCONS_00106358	-	-	0.996016
same P level different genotypes	TCONS_00014503	Glyma.U043300.1	-	-	0.995193
same P level different genotypes	TCONS_00010481	TCONS_00068024	-	-	0.996146
same P level different genotypes	TCONS_00091607	TCONS_00001270	-	-	0.9919
same P level different genotypes	TCONS_00057247	Glyma.14G097500.1	-	-	0.990046
same P level different genotypes	TCONS_00037138	Glyma.19G190100.2	-	-	0.993934
same P level different genotypes	TCONS_00051980	TCONS_00068202	-	-	0.990935
same P level different genotypes	TCONS_00108200	TCONS_00103017	-	-	0.9918
same P level different genotypes	TCONS_00115077	TCONS_00038151	-	-	0.994828
same P level different genotypes	TCONS_00069758	Glyma.18G232000.1	-	-	0.992382
same P level different genotypes	TCONS_00008058	Glyma.04G192000.1	-	-	0.996601
same P level different genotypes	TCONS_00079275	Glyma.17G196300.4	-	-	0.997952
same P level different genotypes	TCONS_00069863	TCONS_00078856	-	-	0.994741
same P level different genotypes	TCONS_00101911	TCONS_00091411	-	-	0.996749
same P level different genotypes	TCONS_00069698	TCONS_00100919	-	-	0.992946
same P level different genotypes	TCONS_00074162	TCONS_00068294	-	-	0.994904
same P level different genotypes	TCONS_00030055	TCONS_00102251	-	-	0.998791
same P level different genotypes	TCONS_00047349	Glyma.16G098500.1	-	-	0.994263
same P level different genotypes	TCONS_00013193	Glyma.18G146500.1	-	-	0.994205
same P level different genotypes	TCONS_00013193	Glyma.11G003600.2	-	-	-0.994758
same P level different genotypes	TCONS_00083601	Glyma.18G084000.5	-	-	0.994452
same P level different genotypes	TCONS_00115012	Glyma.14G062600.3	-	-	0.99646
same P level different genotypes	TCONS_00083853	Glyma.16G174800.1	-	-	0.990285
same P level different genotypes	TCONS_00040065	TCONS_00074826	-	-	-0.99512
same P level different genotypes	TCONS_00101914	Glyma.01G012800.1	-	-	0.997549
same P level different genotypes	TCONS_00049597	Glyma.05G229200.1	-	-	0.996679
same P level different genotypes	TCONS_00009970	Glyma.05G183700.2	-	-	0.994409
same P level different genotypes	TCONS_00094583	Glyma.13G029200.1	-	-	0.994273
same P level different genotypes	TCONS_00085632	Glyma.13G227800.1	-	-	0.991093
same P level different genotypes	TCONS_00010482	Glyma.U002100.1	-	-	0.990138
same P level different genotypes	TCONS_00054156	Glyma.16G031500.1	-	-	0.995988
same P level different genotypes	TCONS_00014177	TCONS_00014830	-	-	0.992526
same P level different genotypes	TCONS_00048767	TCONS_00028993	-	-	0.990315
same P level different genotypes	TCONS_00003915	TCONS_00068360	-	-	0.994447
same P level different genotypes	TCONS_00087220	Glyma.15G247200.1	-	-	0.991922
same P level different genotypes	TCONS_00072860	Glyma.16G038100.1	-	-	0.993
same P level different genotypes	TCONS_00101894	Glyma.14G204700.1	-	-	0.997568
same P level different genotypes	TCONS_00101894	Glyma.18G220500.1	-	-	-0.993348
same P level different genotypes	TCONS_00014829	Glyma.18G107000.1	-	-	0.995542
same P level different genotypes	TCONS_00112090	Glyma.01G012800.1	-	-	0.991683
same P level different genotypes	TCONS_00105151	Glyma.16G078900.1	-	-	0.991324
same P level different genotypes	TCONS_00013768	TCONS_00091670	-	-	0.990036
same P level different genotypes	TCONS_00115010	Glyma.16G083300.1	-	-	0.991387
same P level different genotypes	TCONS_00029858	Glyma.12G042800.2	-	-	0.993119
same P level different genotypes	TCONS_00069776	TCONS_00099721	-	-	0.990478
same P level different genotypes	TCONS_00115065	TCONS_00074166	-	-	0.991207
same P level different genotypes	TCONS_00009986	TCONS_00035621	-	-	0.994419
same P level different genotypes	TCONS_00068991	TCONS_00028264	-	-	0.992787
same P level different genotypes	TCONS_00030057	Glyma.19G233600.1	-	-	0.990501
same P level different genotypes	TCONS_00081187	TCONS_00049343	-	-	0.991189
same P level different genotypes	TCONS_00009371	Glyma.02G128700.1	antisense	-	-
same P level different genotypes	TCONS_00007785	Glyma.02G292200.2	antisense	-	-
same P level different genotypes	TCONS_00028711	Glyma.06G122700.1	antisense	-	-
same P level different genotypes	TCONS_00036852	TCONS_00034157	antisense	-	-
same P level different genotypes	TCONS_00036852	Glyma.07G013800.1	antisense	-	-
same P level different genotypes	TCONS_00036150	TCONS_00038966	antisense	-	-
same P level different genotypes	TCONS_00045944	Glyma.08G236700.1	antisense	-	-
same P level different genotypes	TCONS_00047370	Glyma.09G001200.1	antisense	-	-
same P level different genotypes	TCONS_00069772	Glyma.13G035000.1	antisense	-	-
same P level different genotypes	TCONS_00084726	Glyma.15G006600.1	antisense	-	-
same P level different genotypes	TCONS_00082059	TCONS_00084763	antisense	-	-
same P level different genotypes	TCONS_00085507	Glyma.15G072800.1	antisense	-	-
same P level different genotypes	TCONS_00085566	Glyma.15G078500.1	antisense	-	-
same P level different genotypes	TCONS_00095499	Glyma.17G063400.1	antisense	-	-
same P level different genotypes	TCONS_00094023	TCONS_00096761	antisense	-	-
same P level different genotypes	TCONS_00097402	Glyma.17G247100.1	antisense	-	-
same P level different genotypes	TCONS_00101006	TCONS_00098225	antisense	-	-
same P level different genotypes	TCONS_00112689	Glyma.20G123900.1	antisense	-	-
same P level different genotypes	TCONS_00002365	Glyma.01G000100.1	-	cis	-
same P level different genotypes	TCONS_00002374	Glyma.01G000200.1	-	cis	-
same P level different genotypes	TCONS_00003371	Glyma.01G093100.1	-	cis	-
same P level different genotypes	TCONS_00003417	Glyma.01G097300.1	-	cis	-
same P level different genotypes	TCONS_00003417	Glyma.01G097400.1	-	cis	-
same P level different genotypes	TCONS_00003417	Glyma.01G097400.3	-	cis	-
same P level different genotypes	TCONS_00001700	Glyma.01G179600.1	-	cis	-
same P level different genotypes	TCONS_00001700	Glyma.01G179700.1	-	cis	-
same P level different genotypes	TCONS_00008281	Glyma.02G033100.1	-	cis	-
same P level different genotypes	TCONS_00008281	Glyma.02G033200.1	-	cis	-
same P level different genotypes	TCONS_00008281	Glyma.02G033300.2	-	cis	-
same P level different genotypes	TCONS_00009371	Glyma.02G128500.1	-	cis	-
same P level different genotypes	TCONS_00009371	Glyma.02G128600.1	-	cis	-
same P level different genotypes	TCONS_00009371	Glyma.02G128800.1	-	cis	-
same P level different genotypes	TCONS_00010486	Glyma.02G226700.1	-	cis	-
same P level different genotypes	TCONS_00010486	Glyma.02G226800.1	-	cis	-
same P level different genotypes	TCONS_00007785	Glyma.02G291900.1	-	cis	-
same P level different genotypes	TCONS_00007785	Glyma.02G292100.1	-	cis	-
same P level different genotypes	TCONS_00011984	Glyma.03G054100.1	-	cis	-
same P level different genotypes	TCONS_00011984	Glyma.03G054200.1	-	cis	-
same P level different genotypes	TCONS_00012366	Glyma.03G094300.2	-	cis	-
same P level different genotypes	TCONS_00012452	Glyma.03G103100.1	-	cis	-
same P level different genotypes	TCONS_00026085	Glyma.05G136700.1	-	cis	-
same P level different genotypes	TCONS_00024215	Glyma.05G203100.2	-	cis	-
same P level different genotypes	TCONS_00027257	Glyma.05G234500.1	-	cis	-
same P level different genotypes	TCONS_00027257	Glyma.05G234600.1	-	cis	-
same P level different genotypes	TCONS_00027257	Glyma.05G234700.1	-	cis	-
same P level different genotypes	TCONS_00030637	Glyma.06G000100.1	-	cis	-
same P level different genotypes	TCONS_00028432	Glyma.06G097100.2	-	cis	-
same P level different genotypes	TCONS_00028432	Glyma.06G097200.1	-	cis	-
same P level different genotypes	TCONS_00028432	Glyma.06G097200.2	-	cis	-
same P level different genotypes	TCONS_00031820	Glyma.06G105800.1	-	cis	-
same P level different genotypes	TCONS_00031820	Glyma.06G105900.1	-	cis	-
same P level different genotypes	TCONS_00031820	Glyma.06G105900.2	-	cis	-
same P level different genotypes	TCONS_00031820	Glyma.06G105900.3	-	cis	-
same P level different genotypes	TCONS_00031820	Glyma.06G105900.4	-	cis	-
same P level different genotypes	TCONS_00028711	Glyma.06G122500.1	-	cis	-
same P level different genotypes	TCONS_00028711	Glyma.06G122500.2	-	cis	-
same P level different genotypes	TCONS_00028711	Glyma.06G122600.2	-	cis	-
same P level different genotypes	TCONS_00028711	Glyma.06G122600.1	-	cis	-
same P level different genotypes	TCONS_00028711	Glyma.06G122600.4	-	cis	-
same P level different genotypes	TCONS_00028711	Glyma.06G122800.3	-	cis	-
same P level different genotypes	TCONS_00028861	Glyma.06G136100.1	-	cis	-
same P level different genotypes	TCONS_00028861	Glyma.06G136200.1	-	cis	-
same P level different genotypes	TCONS_00028861	Glyma.06G136300.1	-	cis	-
same P level different genotypes	TCONS_00028861	Glyma.06G136400.2	-	cis	-
same P level different genotypes	TCONS_00028861	Glyma.06G136500.1	-	cis	-
same P level different genotypes	TCONS_00028861	Glyma.06G136500.2	-	cis	-
same P level different genotypes	TCONS_00029009	Glyma.06G150400.1	-	cis	-
same P level different genotypes	TCONS_00029009	Glyma.06G150500.1	-	cis	-
same P level different genotypes	TCONS_00032432	Glyma.06G165500.1	-	cis	-
same P level different genotypes	TCONS_00033527	Glyma.06G276100.2	-	cis	-
same P level different genotypes	TCONS_00030280	Glyma.06G290000.1	-	cis	-
same P level different genotypes	TCONS_00036852	Glyma.07G013900.4	-	cis	-
same P level different genotypes	TCONS_00037476	Glyma.07G064400.1	-	cis	-
same P level different genotypes	TCONS_00034617	Glyma.07G064900.3	-	cis	-
same P level different genotypes	TCONS_00037496	Glyma.07G066100.1	-	cis	-
same P level different genotypes	TCONS_00037496	Glyma.07G066300.1	-	cis	-
same P level different genotypes	TCONS_00036150	Glyma.07G216600.1	-	cis	-
same P level different genotypes	TCONS_00036444	Glyma.07G250200.1	-	cis	-
same P level different genotypes	TCONS_00036444	Glyma.07G250300.1	-	cis	-
same P level different genotypes	TCONS_00036444	Glyma.07G250400.2	-	cis	-
same P level different genotypes	TCONS_00043501	Glyma.08G000100.1	-	cis	-
same P level different genotypes	TCONS_00041040	Glyma.08G129800.1	-	cis	-
same P level different genotypes	TCONS_00041040	Glyma.08G129900.1	-	cis	-
same P level different genotypes	TCONS_00046159	Glyma.08G254200.1	-	cis	-
same P level different genotypes	TCONS_00046473	Glyma.08G285400.2	-	cis	-
same P level different genotypes	TCONS_00046736	Glyma.08G306400.1	-	cis	-
same P level different genotypes	TCONS_00042940	Glyma.08G307500.1	-	cis	-
same P level different genotypes	TCONS_00042940	Glyma.08G307600.1	-	cis	-
same P level different genotypes	TCONS_00047370	Glyma.09G001000.1	-	cis	-
same P level different genotypes	TCONS_00047370	Glyma.09G001100.1	-	cis	-
same P level different genotypes	TCONS_00047370	Glyma.09G001300.1	-	cis	-
same P level different genotypes	TCONS_00047755	Glyma.09G037000.1	-	cis	-
same P level different genotypes	TCONS_00047755	Glyma.09G037100.1	-	cis	-
same P level different genotypes	TCONS_00051383	Glyma.09G126300.1	-	cis	-
same P level different genotypes	TCONS_00049533	Glyma.09G227900.2	-	cis	-
same P level different genotypes	TCONS_00049533	Glyma.09G228000.3	-	cis	-
same P level different genotypes	TCONS_00049533	Glyma.09G228100.2	-	cis	-
same P level different genotypes	TCONS_00049533	Glyma.09G228100.1	-	cis	-
same P level different genotypes	TCONS_00053907	Glyma.10G075800.1	-	cis	-
same P level different genotypes	TCONS_00053907	Glyma.10G075900.2	-	cis	-
same P level different genotypes	TCONS_00054018	Glyma.10G091600.2	-	cis	-
same P level different genotypes	TCONS_00054505	Glyma.10G141200.1	-	cis	-
same P level different genotypes	TCONS_00057615	Glyma.10G150700.1	-	cis	-
same P level different genotypes	TCONS_00057615	Glyma.10G150900.1	-	cis	-
same P level different genotypes	TCONS_00057615	Glyma.10G150900.3	-	cis	-
same P level different genotypes	TCONS_00057615	Glyma.10G151000.3	-	cis	-
same P level different genotypes	TCONS_00057615	Glyma.10G151100.1	-	cis	-
same P level different genotypes	TCONS_00055304	Glyma.10G216600.1	-	cis	-
same P level different genotypes	TCONS_00055304	Glyma.10G216700.1	-	cis	-
same P level different genotypes	TCONS_00055304	Glyma.10G216700.2	-	cis	-
same P level different genotypes	TCONS_00055304	Glyma.10G216900.1	-	cis	-
same P level different genotypes	TCONS_00055304	Glyma.10G217000.2	-	cis	-
same P level different genotypes	TCONS_00055836	Glyma.10G272300.1	-	cis	-
same P level different genotypes	TCONS_00059772	Glyma.11G048100.1	-	cis	-
same P level different genotypes	TCONS_00059772	Glyma.11G048200.1	-	cis	-
same P level different genotypes	TCONS_00059772	Glyma.11G048300.2	-	cis	-
same P level different genotypes	TCONS_00059772	Glyma.11G048300.3	-	cis	-
same P level different genotypes	TCONS_00063096	Glyma.11G129700.1	-	cis	-
same P level different genotypes	TCONS_00066900	Glyma.12G008500.1	-	cis	-
same P level different genotypes	TCONS_00066900	Glyma.12G008700.1	-	cis	-
same P level different genotypes	TCONS_00066900	Glyma.12G008700.4	-	cis	-
same P level different genotypes	TCONS_00065673	Glyma.12G120600.1	-	cis	-
same P level different genotypes	TCONS_00071291	Glyma.13G176800.1	-	cis	-
same P level different genotypes	TCONS_00084663	Glyma.15G001700.1	-	cis	-
same P level different genotypes	TCONS_00084663	Glyma.15G001800.1	-	cis	-
same P level different genotypes	TCONS_00084663	Glyma.15G001900.1	-	cis	-
same P level different genotypes	TCONS_00084726	Glyma.15G006500.1	-	cis	-
same P level different genotypes	TCONS_00084726	Glyma.15G006700.1	-	cis	-
same P level different genotypes	TCONS_00084726	Glyma.15G006800.1	-	cis	-
same P level different genotypes	TCONS_00084726	Glyma.15G006900.1	-	cis	-
same P level different genotypes	TCONS_00082059	Glyma.15G010100.1	-	cis	-
same P level different genotypes	TCONS_00082059	Glyma.15G010200.1	-	cis	-
same P level different genotypes	TCONS_00082059	Glyma.15G010400.1	-	cis	-
same P level different genotypes	TCONS_00085507	Glyma.15G072700.1	-	cis	-
same P level different genotypes	TCONS_00085507	Glyma.15G072900.1	-	cis	-
same P level different genotypes	TCONS_00085566	Glyma.15G078600.1	-	cis	-
same P level different genotypes	TCONS_00085682	Glyma.15G091200.1	-	cis	-
same P level different genotypes	TCONS_00083121	Glyma.15G118400.3	-	cis	-
same P level different genotypes	TCONS_00083121	Glyma.15G118500.1	-	cis	-
same P level different genotypes	TCONS_00086469	Glyma.15G166900.1	-	cis	-
same P level different genotypes	TCONS_00090111	Glyma.16G029600.1	-	cis	-
same P level different genotypes	TCONS_00092707	Glyma.17G054700.1	-	cis	-
same P level different genotypes	TCONS_00092707	Glyma.17G054800.1	-	cis	-
same P level different genotypes	TCONS_00092707	Glyma.17G054900.2	-	cis	-
same P level different genotypes	TCONS_00092707	Glyma.17G054900.1	-	cis	-
same P level different genotypes	TCONS_00095499	Glyma.17G063300.1	-	cis	-
same P level different genotypes	TCONS_00095499	Glyma.17G063500.1	-	cis	-
same P level different genotypes	TCONS_00095499	Glyma.17G063600.1	-	cis	-
same P level different genotypes	TCONS_00095499	Glyma.17G063700.1	-	cis	-
same P level different genotypes	TCONS_00096878	Glyma.17G196300.1	-	cis	-
same P level different genotypes	TCONS_00096878	Glyma.17G196300.2	-	cis	-
same P level different genotypes	TCONS_00096878	Glyma.17G196300.4	-	cis	-
same P level different genotypes	TCONS_00096878	Glyma.17G196300.3	-	cis	-
same P level different genotypes	TCONS_00097402	Glyma.17G246700.1	-	cis	-
same P level different genotypes	TCONS_00097402	Glyma.17G246800.1	-	cis	-
same P level different genotypes	TCONS_00097402	Glyma.17G246900.1	-	cis	-
same P level different genotypes	TCONS_00097402	Glyma.17G247200.1	-	cis	-
same P level different genotypes	TCONS_00101006	Glyma.18G062100.1	-	cis	-
same P level different genotypes	TCONS_00098508	Glyma.18G094300.1	-	cis	-
same P level different genotypes	TCONS_00101332	Glyma.18G097200.1	-	cis	-
same P level different genotypes	TCONS_00101593	Glyma.18G126800.1	-	cis	-
same P level different genotypes	TCONS_00102373	Glyma.18G201300.2	-	cis	-
same P level different genotypes	TCONS_00099752	Glyma.18G224800.2	-	cis	-
same P level different genotypes	TCONS_00099752	Glyma.18G224900.1	-	cis	-
same P level different genotypes	TCONS_00100281	Glyma.18G284500.1	-	cis	-
same P level different genotypes	TCONS_00100281	Glyma.18G284600.2	-	cis	-
same P level different genotypes	TCONS_00106852	Glyma.19G076200.1	-	cis	-
same P level different genotypes	TCONS_00104297	Glyma.19G087400.1	-	cis	-
same P level different genotypes	TCONS_00105193	Glyma.19G174000.1	-	cis	-
same P level different genotypes	TCONS_00105193	Glyma.19G174200.1	-	cis	-
same P level different genotypes	TCONS_00105193	Glyma.19G174300.1	-	cis	-
same P level different genotypes	TCONS_00105193	Glyma.19G174400.1	-	cis	-
same P level different genotypes	TCONS_00105509	Glyma.19G201800.1	-	cis	-
same P level different genotypes	TCONS_00105509	Glyma.19G201800.3	-	cis	-
same P level different genotypes	TCONS_00105509	Glyma.19G201900.1	-	cis	-
same P level different genotypes	TCONS_00105509	Glyma.19G202000.1	-	cis	-
same P level different genotypes	TCONS_00105509	Glyma.19G202100.1	-	cis	-
same P level different genotypes	TCONS_00105509	Glyma.19G202200.1	-	cis	-
same P level different genotypes	TCONS_00108719	Glyma.19G250600.1	-	cis	-
same P level different genotypes	TCONS_00108719	Glyma.19G250700.1	-	cis	-
same P level different genotypes	TCONS_00108719	Glyma.19G250800.1	-	cis	-
same P level different genotypes	TCONS_00111610	Glyma.20G020400.1	-	cis	-
same P level different genotypes	TCONS_00109043	Glyma.20G021600.1	-	cis	-
same P level different genotypes	TCONS_00111722	Glyma.20G030900.1	-	cis	-
same P level different genotypes	TCONS_00112689	Glyma.20G123700.1	-	cis	-
same P level different genotypes	TCONS_00112689	Glyma.20G124000.1	-	cis	-
same P level different genotypes	TCONS_00110555	Glyma.20G168100.1	-	cis	-
same P level different genotypes	TCONS_00110555	Glyma.20G168200.1	-	cis	-
same P level different genotypes	TCONS_00113169	Glyma.20G168600.1	-	cis	-
same P level different genotypes	TCONS_00113169	Glyma.20G168800.1	-	cis	-
same P level different genotypes	TCONS_00113436	Glyma.20G186400.1	-	cis	-
same P level different genotypes	TCONS_00113436	Glyma.20G186500.1	-	cis	-
same P level different genotypes	TCONS_00111102	Glyma.20G224300.4	-	cis	-
same P level different genotypes	TCONS_00111102	Glyma.20G224300.2	-	cis	-
same P level different genotypes	TCONS_00111102	Glyma.20G224300.3	-	cis	-
same P level different genotypes	TCONS_00111102	Glyma.20G224300.5	-	cis	-
same P level different genotypes	TCONS_00111102	Glyma.20G224400.4	-	cis	-
same P level different genotypes	TCONS_00111102	Glyma.20G224400.5	-	cis	-
same P level different genotypes	TCONS_00114960	Glyma.U038300.1	-	cis	-
same P level different genotypes	TCONS_00114960	Glyma.U038400.1	-	cis	-
same P level different genotypes	TCONS_00114960	Glyma.U038400.2	-	cis	-
same P level different genotypes	TCONS_00114960	Glyma.U038400.3	-	cis	-
same P level different genotypes	TCONS_00114960	Glyma.U038400.4	-	cis	-
same P level different genotypes	TCONS_00114960	Glyma.U038500.1	-	cis	-
same P level different genotypes	TCONS_00114960	Glyma.U038500.2	-	cis	-
same P level different genotypes	TCONS_00115076	Glyma.U045300.1	-	cis	-
same P level different genotypes	TCONS_00103986	TCONS_00051381	-	-	0.992954
same P level different genotypes	TCONS_00059772	Glyma.07G265500.1	-	-	0.990381
same P level different genotypes	TCONS_00009371	Glyma.13G069800.2	-	-	0.992865
same P level different genotypes	TCONS_00046298	TCONS_00018530	-	-	0.992833
same P level different genotypes	TCONS_00037476	TCONS_00098830	-	-	0.99034
same P level different genotypes	TCONS_00056127	TCONS_00099880	-	-	0.995543
same P level different genotypes	TCONS_00028711	Glyma.17G221800.1	-	-	0.994893
same P level different genotypes	TCONS_00066900	Glyma.15G070100.4	-	-	0.990156
same P level different genotypes	TCONS_00085566	Glyma.16G123800.6	-	-	0.994982
same P level different genotypes	TCONS_00090111	TCONS_00026698	-	-	0.990069
same P level different genotypes	TCONS_00043501	Glyma.13G150600.2	-	-	0.994555
same genotype different P levels	TCONS_00005129	Glyma.02G008200.1	antisense	-	-
same genotype different P levels	TCONS_00008220	Glyma.02G028000.1	antisense	-	-
same genotype different P levels	TCONS_00009371	Glyma.02G128700.1	antisense	-	-
same genotype different P levels	TCONS_00007149	Glyma.02G222500.1	antisense	-	-
same genotype different P levels	TCONS_00027105	TCONS_00024348	antisense	-	-
same genotype different P levels	TCONS_00027105	TCONS_00024352	antisense	-	-
same genotype different P levels	TCONS_00028711	Glyma.06G122700.1	antisense	-	-
same genotype different P levels	TCONS_00035289	Glyma.07G125700.1	antisense	-	-
same genotype different P levels	TCONS_00043534	Glyma.08G003000.1	antisense	-	-
same genotype different P levels	TCONS_00057473	Glyma.10G137200.1	antisense	-	-
same genotype different P levels	TCONS_00054506	Glyma.10G141300.1	antisense	-	-
same genotype different P levels	TCONS_00069732	Glyma.13G031000.1	antisense	-	-
same genotype different P levels	TCONS_00076432	TCONS_00072472	antisense	-	-
same genotype different P levels	TCONS_00076432	Glyma.13G293600.3	antisense	-	-
same genotype different P levels	TCONS_00076432	Glyma.13G293600.1	antisense	-	-
same genotype different P levels	TCONS_00082059	TCONS_00084763	antisense	-	-
same genotype different P levels	TCONS_00085566	Glyma.15G078500.1	antisense	-	-
same genotype different P levels	TCONS_00097402	Glyma.17G247100.1	antisense	-	-
same genotype different P levels	TCONS_00100668	TCONS_00097835	antisense	-	-
same genotype different P levels	TCONS_00100668	Glyma.18G024500.1	antisense	-	-
same genotype different P levels	TCONS_00098962	Glyma.18G140800.1	antisense	-	-
same genotype different P levels	TCONS_00108308	Glyma.19G212700.1	antisense	-	-
same genotype different P levels	TCONS_00112689	Glyma.20G123900.1	antisense	-	-
same genotype different P levels	TCONS_00002374	Glyma.01G000200.1	-	cis	-
same genotype different P levels	TCONS_00002620	Glyma.01G025200.1	-	cis	-
same genotype different P levels	TCONS_00003667	Glyma.01G123400.1	-	cis	-
same genotype different P levels	TCONS_00003999	Glyma.01G152700.3	-	cis	-
same genotype different P levels	TCONS_00003999	Glyma.01G152700.4	-	cis	-
same genotype different P levels	TCONS_00005129	Glyma.02G008100.1	-	cis	-
same genotype different P levels	TCONS_00005129	Glyma.02G008300.1	-	cis	-
same genotype different P levels	TCONS_00008223	Glyma.02G028400.1	-	cis	-
same genotype different P levels	TCONS_00009367	Glyma.02G128000.2	-	cis	-
same genotype different P levels	TCONS_00009371	Glyma.02G128500.1	-	cis	-
same genotype different P levels	TCONS_00009371	Glyma.02G128600.1	-	cis	-
same genotype different P levels	TCONS_00009371	Glyma.02G128800.1	-	cis	-
same genotype different P levels	TCONS_00007149	Glyma.02G222300.1	-	cis	-
same genotype different P levels	TCONS_00007149	Glyma.02G222400.1	-	cis	-
same genotype different P levels	TCONS_00014458	Glyma.03G040900.1	-	cis	-
same genotype different P levels	TCONS_00014458	Glyma.03G041000.1	-	cis	-
same genotype different P levels	TCONS_00015352	Glyma.03G132500.1	-	cis	-
same genotype different P levels	TCONS_00015352	Glyma.03G132700.1	-	cis	-
same genotype different P levels	TCONS_00013282	Glyma.03G189300.1	-	cis	-
same genotype different P levels	TCONS_00013282	Glyma.03G189400.1	-	cis	-
same genotype different P levels	TCONS_00013282	Glyma.03G189500.1	-	cis	-
same genotype different P levels	TCONS_00018026	Glyma.04G121000.2	-	cis	-
same genotype different P levels	TCONS_00025644	Glyma.05G092900.1	-	cis	-
same genotype different P levels	TCONS_00025644	Glyma.05G093000.3	-	cis	-
same genotype different P levels	TCONS_00025644	Glyma.05G093000.1	-	cis	-
same genotype different P levels	TCONS_00025644	Glyma.05G093000.4	-	cis	-
same genotype different P levels	TCONS_00025644	Glyma.05G093000.5	-	cis	-
same genotype different P levels	TCONS_00025644	Glyma.05G093000.6	-	cis	-
same genotype different P levels	TCONS_00026085	Glyma.05G136700.1	-	cis	-
same genotype different P levels	TCONS_00027074	Glyma.05G213300.3	-	cis	-
same genotype different P levels	TCONS_00027074	Glyma.05G213400.1	-	cis	-
same genotype different P levels	TCONS_00027105	Glyma.05G217000.1	-	cis	-
same genotype different P levels	TCONS_00027105	Glyma.05G217100.1	-	cis	-
same genotype different P levels	TCONS_00027262	Glyma.05G235300.1	-	cis	-
same genotype different P levels	TCONS_00027262	Glyma.05G235400.1	-	cis	-
same genotype different P levels	TCONS_00027262	Glyma.05G235500.5	-	cis	-
same genotype different P levels	TCONS_00027262	Glyma.05G235500.7	-	cis	-
same genotype different P levels	TCONS_00027549	Glyma.06G012000.1	-	cis	-
same genotype different P levels	TCONS_00027549	Glyma.06G012000.2	-	cis	-
same genotype different P levels	TCONS_00027549	Glyma.06G012200.2	-	cis	-
same genotype different P levels	TCONS_00027549	Glyma.06G012200.1	-	cis	-
same genotype different P levels	TCONS_00031820	Glyma.06G105800.1	-	cis	-
same genotype different P levels	TCONS_00031820	Glyma.06G105900.1	-	cis	-
same genotype different P levels	TCONS_00031820	Glyma.06G105900.2	-	cis	-
same genotype different P levels	TCONS_00031820	Glyma.06G105900.3	-	cis	-
same genotype different P levels	TCONS_00031820	Glyma.06G105900.4	-	cis	-
same genotype different P levels	TCONS_00028711	Glyma.06G122500.1	-	cis	-
same genotype different P levels	TCONS_00028711	Glyma.06G122500.2	-	cis	-
same genotype different P levels	TCONS_00028711	Glyma.06G122600.2	-	cis	-
same genotype different P levels	TCONS_00028711	Glyma.06G122600.1	-	cis	-
same genotype different P levels	TCONS_00028711	Glyma.06G122600.4	-	cis	-
same genotype different P levels	TCONS_00028711	Glyma.06G122800.3	-	cis	-
same genotype different P levels	TCONS_00029009	Glyma.06G150400.1	-	cis	-
same genotype different P levels	TCONS_00029009	Glyma.06G150500.1	-	cis	-
same genotype different P levels	TCONS_00037135	Glyma.07G039600.1	-	cis	-
same genotype different P levels	TCONS_00037136	Glyma.07G039600.1	-	cis	-
same genotype different P levels	TCONS_00037137	Glyma.07G039600.1	-	cis	-
same genotype different P levels	TCONS_00037138	Glyma.07G039700.1	-	cis	-
same genotype different P levels	TCONS_00034481	Glyma.07G049900.2	-	cis	-
same genotype different P levels	TCONS_00034481	Glyma.07G050000.5	-	cis	-
same genotype different P levels	TCONS_00034481	Glyma.07G050000.7	-	cis	-
same genotype different P levels	TCONS_00034506	Glyma.07G051700.1	-	cis	-
same genotype different P levels	TCONS_00038191	Glyma.07G138400.1	-	cis	-
same genotype different P levels	TCONS_00043501	Glyma.08G000100.1	-	cis	-
same genotype different P levels	TCONS_00043534	Glyma.08G002900.1	-	cis	-
same genotype different P levels	TCONS_00043534	Glyma.08G003100.1	-	cis	-
same genotype different P levels	TCONS_00043534	Glyma.08G003100.3	-	cis	-
same genotype different P levels	TCONS_00043534	Glyma.08G003100.4	-	cis	-
same genotype different P levels	TCONS_00047139	Glyma.08G348200.1	-	cis	-
same genotype different P levels	TCONS_00047139	Glyma.08G348300.1	-	cis	-
same genotype different P levels	TCONS_00047139	Glyma.08G348300.2	-	cis	-
same genotype different P levels	TCONS_00047139	Glyma.08G348300.3	-	cis	-
same genotype different P levels	TCONS_00047139	Glyma.08G348300.4	-	cis	-
same genotype different P levels	TCONS_00050256	Glyma.09G014200.4	-	cis	-
same genotype different P levels	TCONS_00050256	Glyma.09G014300.1	-	cis	-
same genotype different P levels	TCONS_00050256	Glyma.09G014400.1	-	cis	-
same genotype different P levels	TCONS_00054100	Glyma.10G099100.1	-	cis	-
same genotype different P levels	TCONS_00057473	Glyma.10G137400.1	-	cis	-
same genotype different P levels	TCONS_00054506	Glyma.10G141200.1	-	cis	-
same genotype different P levels	TCONS_00054506	Glyma.10G141400.2	-	cis	-
same genotype different P levels	TCONS_00059772	Glyma.11G048100.1	-	cis	-
same genotype different P levels	TCONS_00059772	Glyma.11G048200.1	-	cis	-
same genotype different P levels	TCONS_00059772	Glyma.11G048300.2	-	cis	-
same genotype different P levels	TCONS_00059772	Glyma.11G048300.3	-	cis	-
same genotype different P levels	TCONS_00059773	Glyma.11G048100.1	-	cis	-
same genotype different P levels	TCONS_00059773	Glyma.11G048200.1	-	cis	-
same genotype different P levels	TCONS_00059773	Glyma.11G048300.2	-	cis	-
same genotype different P levels	TCONS_00059773	Glyma.11G048300.3	-	cis	-
same genotype different P levels	TCONS_00060113	Glyma.11G078200.1	-	cis	-
same genotype different P levels	TCONS_00060113	Glyma.11G078300.1	-	cis	-
same genotype different P levels	TCONS_00060113	Glyma.11G078300.2	-	cis	-
same genotype different P levels	TCONS_00060113	Glyma.11G078300.3	-	cis	-
same genotype different P levels	TCONS_00067326	Glyma.12G051400.1	-	cis	-
same genotype different P levels	TCONS_00067326	Glyma.12G051500.6	-	cis	-
same genotype different P levels	TCONS_00067326	Glyma.12G051500.1	-	cis	-
same genotype different P levels	TCONS_00067326	Glyma.12G051700.1	-	cis	-
same genotype different P levels	TCONS_00067326	Glyma.12G051800.1	-	cis	-
same genotype different P levels	TCONS_00067326	Glyma.12G051800.2	-	cis	-
same genotype different P levels	TCONS_00068008	Glyma.12G117000.1	-	cis	-
same genotype different P levels	TCONS_00069732	Glyma.13G030900.1	-	cis	-
same genotype different P levels	TCONS_00069776	Glyma.13G035100.1	-	cis	-
same genotype different P levels	TCONS_00069833	Glyma.13G038900.1	-	cis	-
same genotype different P levels	TCONS_00076432	Glyma.13G293500.1	-	cis	-
same genotype different P levels	TCONS_00076432	Glyma.13G293700.1	-	cis	-
same genotype different P levels	TCONS_00072785	Glyma.13G325800.1	-	cis	-
same genotype different P levels	TCONS_00072785	Glyma.13G325900.2	-	cis	-
same genotype different P levels	TCONS_00072860	Glyma.13G333300.2	-	cis	-
same genotype different P levels	TCONS_00072860	Glyma.13G333300.3	-	cis	-
same genotype different P levels	TCONS_00072861	Glyma.13G333300.2	-	cis	-
same genotype different P levels	TCONS_00072861	Glyma.13G333300.3	-	cis	-
same genotype different P levels	TCONS_00079836	Glyma.14G026700.1	-	cis	-
same genotype different P levels	TCONS_00079836	Glyma.14G026900.1	-	cis	-
same genotype different P levels	TCONS_00078830	Glyma.14G151300.1	-	cis	-
same genotype different P levels	TCONS_00078831	Glyma.14G151300.1	-	cis	-
same genotype different P levels	TCONS_00079351	Glyma.14G201700.1	-	cis	-
same genotype different P levels	TCONS_00082059	Glyma.15G010100.1	-	cis	-
same genotype different P levels	TCONS_00082059	Glyma.15G010200.1	-	cis	-
same genotype different P levels	TCONS_00082059	Glyma.15G010400.1	-	cis	-
same genotype different P levels	TCONS_00082544	Glyma.15G060400.1	-	cis	-
same genotype different P levels	TCONS_00082544	Glyma.15G060600.1	-	cis	-
same genotype different P levels	TCONS_00082544	Glyma.15G060700.2	-	cis	-
same genotype different P levels	TCONS_00085566	Glyma.15G078600.1	-	cis	-
same genotype different P levels	TCONS_00089864	Glyma.16G008500.1	-	cis	-
same genotype different P levels	TCONS_00087706	Glyma.16G008500.1	-	cis	-
same genotype different P levels	TCONS_00089925	Glyma.16G013500.1	-	cis	-
same genotype different P levels	TCONS_00089925	Glyma.16G013600.1	-	cis	-
same genotype different P levels	TCONS_00091564	Glyma.16G168200.1	-	cis	-
same genotype different P levels	TCONS_00091564	Glyma.16G168300.2	-	cis	-
same genotype different P levels	TCONS_00091564	Glyma.16G168300.4	-	cis	-
same genotype different P levels	TCONS_00091564	Glyma.16G168300.5	-	cis	-
same genotype different P levels	TCONS_00097402	Glyma.17G246700.1	-	cis	-
same genotype different P levels	TCONS_00097402	Glyma.17G246800.1	-	cis	-
same genotype different P levels	TCONS_00097402	Glyma.17G246900.1	-	cis	-
same genotype different P levels	TCONS_00097402	Glyma.17G247200.1	-	cis	-
same genotype different P levels	TCONS_00097830	Glyma.18G024000.1	-	cis	-
same genotype different P levels	TCONS_00097830	Glyma.18G024100.2	-	cis	-
same genotype different P levels	TCONS_00100668	Glyma.18G024400.1	-	cis	-
same genotype different P levels	TCONS_00100668	Glyma.18G024600.2	-	cis	-
same genotype different P levels	TCONS_00101021	Glyma.18G063500.2	-	cis	-
same genotype different P levels	TCONS_00101021	Glyma.18G063500.3	-	cis	-
same genotype different P levels	TCONS_00104006	Glyma.19G059200.1	-	cis	-
same genotype different P levels	TCONS_00107203	Glyma.19G111200.1	-	cis	-
same genotype different P levels	TCONS_00107203	Glyma.19G111200.2	-	cis	-
same genotype different P levels	TCONS_00105193	Glyma.19G174000.1	-	cis	-
same genotype different P levels	TCONS_00105193	Glyma.19G174200.1	-	cis	-
same genotype different P levels	TCONS_00105193	Glyma.19G174300.1	-	cis	-
same genotype different P levels	TCONS_00105193	Glyma.19G174400.1	-	cis	-
same genotype different P levels	TCONS_00108308	Glyma.19G212600.1	-	cis	-
same genotype different P levels	TCONS_00108308	Glyma.19G212800.2	-	cis	-
same genotype different P levels	TCONS_00108745	Glyma.19G255000.1	-	cis	-
same genotype different P levels	TCONS_00108745	Glyma.19G255100.2	-	cis	-
same genotype different P levels	TCONS_00108745	Glyma.19G255100.6	-	cis	-
same genotype different P levels	TCONS_00108745	Glyma.19G255100.9	-	cis	-
same genotype different P levels	TCONS_00108745	Glyma.19G255200.2	-	cis	-
same genotype different P levels	TCONS_00108745	Glyma.19G255200.3	-	cis	-
same genotype different P levels	TCONS_00108745	Glyma.19G255200.1	-	cis	-
same genotype different P levels	TCONS_00109225	Glyma.20G042200.1	-	cis	-
same genotype different P levels	TCONS_00112689	Glyma.20G123700.1	-	cis	-
same genotype different P levels	TCONS_00112689	Glyma.20G124000.1	-	cis	-
same genotype different P levels	TCONS_00110224	Glyma.20G134800.1	-	cis	-
same genotype different P levels	TCONS_00112987	Glyma.20G152700.1	-	cis	-
same genotype different P levels	TCONS_00112987	Glyma.20G152800.1	-	cis	-
same genotype different P levels	TCONS_00112987	Glyma.20G152900.2	-	cis	-
same genotype different P levels	TCONS_00112987	Glyma.20G152900.1	-	cis	-
same genotype different P levels	TCONS_00113169	Glyma.20G168600.1	-	cis	-
same genotype different P levels	TCONS_00113169	Glyma.20G168800.1	-	cis	-
same genotype different P levels	TCONS_00072861	Glyma.19G204500.1	-	-	0.992757
same genotype different P levels	TCONS_00059772	Glyma.07G265500.1	-	-	0.990381
same genotype different P levels	TCONS_00089863	Glyma.02G265900.1	-	-	0.994993
same genotype different P levels	TCONS_00009371	Glyma.13G069800.2	-	-	0.992865
same genotype different P levels	TCONS_00078830	Glyma.13G231700.1	-	-	0.996289
same genotype different P levels	TCONS_00078830	Glyma.17G016600.1	-	-	-0.99108
same genotype different P levels	TCONS_00065834	Glyma.18G026900.1	-	-	0.99835
same genotype different P levels	TCONS_00039835	Glyma.16G010200.1	-	-	0.99766
same genotype different P levels	TCONS_00037136	Glyma.14G176800.1	-	-	0.991662
same genotype different P levels	TCONS_00079179	Glyma.20G210100.1	-	-	0.997487
same genotype different P levels	TCONS_00079179	Glyma.08G136200.1	-	-	-0.992535
same genotype different P levels	TCONS_00037138	Glyma.19G190100.2	-	-	0.993934
same genotype different P levels	TCONS_00028711	Glyma.17G221800.1	-	-	0.994893
same genotype different P levels	TCONS_00085566	Glyma.16G123800.6	-	-	0.994982
same genotype different P levels	TCONS_00043501	Glyma.13G150600.2	-	-	0.994555
same genotype different P levels	TCONS_00048767	TCONS_00028993	-	-	0.990315
same genotype different P levels	TCONS_00072860	Glyma.16G038100.1	-	-	0.993
same genotype different P levels	TCONS_00069776	TCONS_00099721	-	-	0.990478
same genotype different P levels	TCONS_00036852	TCONS_00034157	antisense	-	-
same genotype different P levels	TCONS_00036852	Glyma.07G013800.1	antisense	-	-
same genotype different P levels	TCONS_00053205	Glyma.10G006900.1	antisense	-	-
same genotype different P levels	TCONS_00095571	Glyma.17G069700.1	antisense	-	-
same genotype different P levels	TCONS_00097176	Glyma.17G221700.1	antisense	-	-
same genotype different P levels	TCONS_00105416	TCONS_00108096	antisense	-	-
same genotype different P levels	TCONS_00001700	Glyma.01G179600.1	-	cis	-
same genotype different P levels	TCONS_00001700	Glyma.01G179700.1	-	cis	-
same genotype different P levels	TCONS_00031397	Glyma.06G069700.2	-	cis	-
same genotype different P levels	TCONS_00031397	Glyma.06G069700.1	-	cis	-
same genotype different P levels	TCONS_00031397	Glyma.06G069700.3	-	cis	-
same genotype different P levels	TCONS_00031397	Glyma.06G069700.4	-	cis	-
same genotype different P levels	TCONS_00031397	Glyma.06G069800.1	-	cis	-
same genotype different P levels	TCONS_00031397	Glyma.06G069900.2	-	cis	-
same genotype different P levels	TCONS_00028432	Glyma.06G097100.2	-	cis	-
same genotype different P levels	TCONS_00028432	Glyma.06G097200.1	-	cis	-
same genotype different P levels	TCONS_00028432	Glyma.06G097200.2	-	cis	-
same genotype different P levels	TCONS_00036852	Glyma.07G013900.4	-	cis	-
same genotype different P levels	TCONS_00050278	Glyma.09G016400.1	-	cis	-
same genotype different P levels	TCONS_00053205	Glyma.10G006800.1	-	cis	-
same genotype different P levels	TCONS_00053205	Glyma.10G006800.2	-	cis	-
same genotype different P levels	TCONS_00053205	Glyma.10G007000.1	-	cis	-
same genotype different P levels	TCONS_00059511	Glyma.11G021900.1	-	cis	-
same genotype different P levels	TCONS_00071291	Glyma.13G176800.1	-	cis	-
same genotype different P levels	TCONS_00085633	Glyma.15G084800.1	-	cis	-
same genotype different P levels	TCONS_00085633	Glyma.15G085000.1	-	cis	-
same genotype different P levels	TCONS_00086635	Glyma.15G182600.1	-	cis	-
same genotype different P levels	TCONS_00086635	Glyma.15G182600.2	-	cis	-
same genotype different P levels	TCONS_00088589	Glyma.16G100200.1	-	cis	-
same genotype different P levels	TCONS_00095571	Glyma.17G069600.1	-	cis	-
same genotype different P levels	TCONS_00095571	Glyma.17G069800.1	-	cis	-
same genotype different P levels	TCONS_00095571	Glyma.17G069800.3	-	cis	-
same genotype different P levels	TCONS_00097176	Glyma.17G221800.1	-	cis	-
same genotype different P levels	TCONS_00097176	Glyma.17G221900.1	-	cis	-
same genotype different P levels	TCONS_00104493	Glyma.19G107300.1	-	cis	-
same genotype different P levels	TCONS_00104493	Glyma.19G107300.2	-	cis	-
same genotype different P levels	TCONS_00105416	Glyma.19G193700.1	-	cis	-
same genotype different P levels	TCONS_00105416	Glyma.19G193700.2	-	cis	-
same genotype different P levels	TCONS_00105416	Glyma.19G193800.1	-	cis	-
same genotype different P levels	TCONS_00105416	Glyma.19G193900.1	-	cis	-
