# Supplementary material for: Genome-wide analysis of long non-coding RNAs (lncRNAs) in two contrasting soybean genotypes subjected to phosphate starvation
Source: BMC Genomics. 2021 Jun 9;22:433. doi: 10.1186/s12864-021-07750-8 (PMC8191232; doi:10.1186/s12864-021-07750-8)
Supplement: Supplementary file 5 — Additional file 5: Table S4. GO enrichment analysis of the targeted mRNAs of significantly DE lncRNAs in two comparisons. [file 12864_2021_7750_MOESM5_ESM.xlsx]

## Sheet: Sheet1
Table S4. GO enrichment analysis of the targeted mRNAs of significantly DE lncRNAs in two comparisons.
Type	Ontology	Class	Gene Number	Gene ID
different genotypes same P lelvel	Biological Process	signaling	14	Glyma.20G020500.1;Glyma.02G226800.1;Glyma.09G030900.1;Glyma.09G030900.2;Glyma.09G056400.1;Glyma.09G056500.1;Glyma.11G078300.1;Glyma.11G078300.2;Glyma.11G078300.3;Glyma.14G035400.2;Glyma.16G214200.1;Glyma.06G268700.3;Glyma.03G054100.1;Glyma.12G120600.1
different genotypes same P lelvel	Biological Process	single-organism process	104	TCONS_00007194;Glyma.13G024400.1;TCONS_00106601;Glyma.20G020500.1;TCONS_00110137;Glyma.02G010100.1;Glyma.02G226600.1;Glyma.02G226800.1;Glyma.02G234200.1;Glyma.03G143700.1;Glyma.04G200900.1;Glyma.05G010200.1;Glyma.06G261000.1;Glyma.07G039600.1;Glyma.07G129300.1;Glyma.08G037900.1;Glyma.08G109200.1;Glyma.08G109300.1;Glyma.08G109400.1;Glyma.08G109500.1;Glyma.08G204500.4;Glyma.08G348300.1;Glyma.08G348…
different genotypes same P lelvel	Biological Process	metabolic process	148	TCONS_00007194;TCONS_00011929;Glyma.13G024400.1;Glyma.15G148200.1;Glyma.15G161900.1;Glyma.17G196200.1;Glyma.18G120700.1;Glyma.02G010100.1;Glyma.02G109300.3;Glyma.02G226600.1;Glyma.02G226800.1;Glyma.02G234200.1;Glyma.02G234300.6;Glyma.03G047800.1;Glyma.03G143700.1;Glyma.03G166700.1;Glyma.04G200900.1;Glyma.05G010200.1;Glyma.06G261000.1;Glyma.06G289600.3;Glyma.06G289600.4;Glyma.06G289600.9;Glyma.07G…
different genotypes same P lelvel	Biological Process	developmental process	7	Glyma.08G348300.1;Glyma.08G348300.2;Glyma.08G348300.3;Glyma.08G348300.4;Glyma.12G014700.2;Glyma.12G014700.1;Glyma.19G138000.1
different genotypes same P lelvel	Biological Process	multicellular organismal process	6	Glyma.06G261000.1;Glyma.08G348300.1;Glyma.08G348300.2;Glyma.08G348300.3;Glyma.08G348300.4;Glyma.19G138000.1
different genotypes same P lelvel	Biological Process	response to stimulus	27	Glyma.13G024400.1;Glyma.20G020500.1;Glyma.02G017100.1;Glyma.02G226800.1;Glyma.02G234200.1;Glyma.02G237100.1;Glyma.03G179200.3;Glyma.09G030900.1;Glyma.09G030900.2;Glyma.09G056400.1;Glyma.09G056500.1;Glyma.09G196800.1;Glyma.09G266600.1;Glyma.09G284700.1;Glyma.10G141400.2;Glyma.11G078300.1;Glyma.11G078300.2;Glyma.11G078300.3;Glyma.14G035400.2;Glyma.17G196300.1;Glyma.16G214200.1;Glyma.06G268700.3;Gly…
different genotypes same P lelvel	Biological Process	biological regulation	43	TCONS_00007194;Glyma.13G024400.1;Glyma.19G163900.1;Glyma.20G020500.1;Glyma.02G226800.1;Glyma.02G294100.1;Glyma.08G348300.1;Glyma.08G348300.2;Glyma.08G348300.3;Glyma.08G348300.4;Glyma.09G030900.1;Glyma.09G030900.2;Glyma.09G056400.1;Glyma.09G056500.1;Glyma.09G266600.1;Glyma.10G007000.1;Glyma.10G141400.2;Glyma.11G078300.1;Glyma.11G078300.2;Glyma.11G078300.3;Glyma.11G088700.1;Glyma.11G091900.4;Glyma.…
different genotypes same P lelvel	Biological Process	multi-organism process	1	Glyma.06G261000.1
different genotypes same P lelvel	Biological Process	localization	24	TCONS_00007194;TCONS_00106601;Glyma.02G111000.1;Glyma.08G204500.4;Glyma.08G207300.1;Glyma.09G196900.2;Glyma.09G196900.3;Glyma.09G196900.1;Glyma.09G196900.4;Glyma.11G144500.1;Glyma.14G035500.1;Glyma.19G098100.1;Glyma.U041300.1;Glyma.09G274900.2;TCONS_00038152;TCONS_00038151;Glyma.02G033300.2;Glyma.06G276100.2;Glyma.08G254200.1;Glyma.11G048200.1;Glyma.15G006700.1;Glyma.15G118500.1;Glyma.17G063600.1…
different genotypes same P lelvel	Biological Process	reproduction	1	Glyma.06G261000.1
different genotypes same P lelvel	Biological Process	reproductive process	1	Glyma.06G261000.1
different genotypes same P lelvel	Biological Process	cellular process	115	TCONS_00007194;TCONS_00011929;Glyma.13G024400.1;Glyma.15G148200.1;Glyma.15G161900.1;Glyma.17G196200.1;TCONS_00106601;Glyma.20G020500.1;TCONS_00110137;Glyma.02G226600.1;Glyma.02G226800.1;Glyma.02G234300.6;Glyma.03G047800.1;Glyma.03G166700.1;Glyma.06G261000.1;Glyma.07G039600.1;Glyma.07G039700.1;Glyma.07G114900.1;Glyma.07G129300.1;Glyma.08G037900.1;Glyma.08G065800.1;Glyma.08G065900.1;Glyma.08G066000…
different genotypes same P lelvel	Biological Process	cellular component organization or biogenesis	6	Glyma.13G024400.1;Glyma.10G083800.1;Glyma.10G105300.1;Glyma.10G150700.1;Glyma.15G001800.1;Glyma.15G006700.1
different genotypes same P lelvel	Molecular Function	structural molecule activity	10	Glyma.03G166700.1;Glyma.07G114900.1;Glyma.08G207300.1;Glyma.19G203300.1;Glyma.11G003600.2;TCONS_00074826;TCONS_00068360;Glyma.03G103100.1;Glyma.11G048100.1;Glyma.20G168100.1
different genotypes same P lelvel	Molecular Function	molecular transducer activity	4	Glyma.11G078300.1;Glyma.11G078300.2;Glyma.11G078300.3;Glyma.16G061600.1
different genotypes same P lelvel	Molecular Function	signal transducer activity	5	Glyma.02G237100.1;Glyma.11G078300.1;Glyma.11G078300.2;Glyma.11G078300.3;Glyma.16G061600.1
different genotypes same P lelvel	Molecular Function	nucleic acid binding transcription factor activity	14	Glyma.19G163900.1;Glyma.02G294100.1;Glyma.08G348300.1;Glyma.08G348300.2;Glyma.08G348300.3;Glyma.08G348300.4;Glyma.10G007000.1;Glyma.11G091900.4;Glyma.11G091900.7;Glyma.15G180000.1;Glyma.19G137800.1;Glyma.19G138000.1;Glyma.06G290000.1;Glyma.18G126800.1
different genotypes same P lelvel	Molecular Function	molecular function regulator	5	Glyma.01G152100.1;Glyma.01G152100.3;Glyma.04G200800.1;TCONS_00099721;Glyma.10G150700.1
different genotypes same P lelvel	Molecular Function	antioxidant activity	3	Glyma.02G234200.1;Glyma.09G284700.1;Glyma.20G019100.1
different genotypes same P lelvel	Molecular Function	electron carrier activity	2	Glyma.12G115600.1;Glyma.15G078600.1
different genotypes same P lelvel	Molecular Function	binding	164	Glyma.09G000200.1;Glyma.17G196200.1;Glyma.20G020500.1;Glyma.02G105600.2;Glyma.02G105600.1;Glyma.02G105600.3;Glyma.02G105600.4;Glyma.02G226600.1;Glyma.02G226800.1;Glyma.02G234200.1;Glyma.02G234300.6;Glyma.02G237100.1;Glyma.02G246400.1;Glyma.03G082100.1;Glyma.03G143700.1;Glyma.03G179300.1;Glyma.03G231000.1;Glyma.04G200800.1;Glyma.04G200900.1;Glyma.04G242700.1;Glyma.05G010200.1;Glyma.07G078200.2;Gly…
different genotypes same P lelvel	Molecular Function	catalytic activity	151	TCONS_00007194;TCONS_00033232;Glyma.13G024400.1;Glyma.15G148200.1;Glyma.15G161900.1;Glyma.17G196200.1;Glyma.18G120700.1;TCONS_00110137;Glyma.02G010100.1;Glyma.02G109300.3;Glyma.02G226600.1;Glyma.02G226800.1;Glyma.02G234200.1;Glyma.02G234300.6;Glyma.03G143700.1;Glyma.03G166500.1;Glyma.04G200900.1;Glyma.05G010200.1;Glyma.06G081900.1;Glyma.06G081900.2;Glyma.06G081900.3;Glyma.06G261000.1;Glyma.06G289…
different genotypes same P lelvel	Molecular Function	transporter activity	4	TCONS_00106601;Glyma.16G061600.1;Glyma.19G098100.1;Glyma.U041300.1
different genotypes same P lelvel	Cellular Component	macromolecular complex	29	TCONS_00007194;TCONS_00011929;Glyma.02G226700.1;Glyma.03G047800.1;Glyma.03G166700.1;Glyma.07G114900.1;Glyma.08G037900.1;Glyma.08G207300.1;Glyma.11G091900.4;Glyma.11G091900.7;Glyma.12G014600.1;Glyma.12G014600.2;Glyma.12G014600.3;Glyma.13G031200.1;Glyma.16G098500.1;Glyma.16G143600.1;Glyma.19G203300.1;TCONS_00038152;TCONS_00038151;Glyma.11G003600.2;TCONS_00074826;TCONS_00068360;Glyma.02G033300.2;Gly…
different genotypes same P lelvel	Cellular Component	membrane-enclosed lumen	4	Glyma.12G014600.1;Glyma.12G014600.2;Glyma.12G014600.3;Glyma.02G291900.1
different genotypes same P lelvel	Cellular Component	membrane	40	TCONS_00106601;TCONS_00110137;Glyma.02G111000.1;Glyma.03G179200.3;Glyma.06G081900.1;Glyma.06G081900.2;Glyma.06G081900.3;Glyma.06G082000.1;Glyma.06G289700.1;Glyma.07G129100.1;Glyma.08G038100.1;Glyma.08G065700.1;Glyma.08G204500.4;Glyma.08G207300.1;Glyma.09G196800.1;Glyma.09G196900.2;Glyma.09G196900.3;Glyma.09G196900.1;Glyma.09G196900.4;Glyma.14G035500.1;Glyma.15G148000.1;Glyma.16G061600.1;Glyma.16G…
different genotypes same P lelvel	Cellular Component	membrane part	25	TCONS_00106601;TCONS_00110137;Glyma.02G111000.1;Glyma.03G179200.3;Glyma.06G081900.1;Glyma.06G081900.2;Glyma.06G081900.3;Glyma.06G082000.1;Glyma.06G289700.1;Glyma.07G129100.1;Glyma.08G204500.4;Glyma.08G207300.1;Glyma.09G196800.1;Glyma.09G196900.2;Glyma.09G196900.3;Glyma.09G196900.1;Glyma.09G196900.4;Glyma.14G035500.1;Glyma.15G148000.1;Glyma.16G143600.1;Glyma.U041300.1;TCONS_00038152;TCONS_00038151…
different genotypes same P lelvel	Cellular Component	organelle part	11	Glyma.03G047800.1;Glyma.08G037900.1;Glyma.12G014600.1;Glyma.12G014600.2;Glyma.12G014600.3;Glyma.16G098500.1;TCONS_00034157;Glyma.02G291900.1;Glyma.03G103100.1;Glyma.11G048100.1;Glyma.11G048200.1
different genotypes same P lelvel	Cellular Component	cell	45	TCONS_00007194;TCONS_00011929;Glyma.02G226700.1;Glyma.03G047800.1;Glyma.03G166700.1;Glyma.04G200800.1;Glyma.07G114900.1;Glyma.08G037900.1;Glyma.08G207300.1;Glyma.10G105300.1;Glyma.11G091900.4;Glyma.11G091900.7;Glyma.12G014600.1;Glyma.12G014600.2;Glyma.12G014600.3;Glyma.12G014700.2;Glyma.12G014700.1;Glyma.13G028900.1;Glyma.13G031200.1;Glyma.13G333300.2;Glyma.13G333300.3;Glyma.16G098500.1;Glyma.16G…
different genotypes same P lelvel	Cellular Component	cell part	45	TCONS_00007194;TCONS_00011929;Glyma.02G226700.1;Glyma.03G047800.1;Glyma.03G166700.1;Glyma.04G200800.1;Glyma.07G114900.1;Glyma.08G037900.1;Glyma.08G207300.1;Glyma.10G105300.1;Glyma.11G091900.4;Glyma.11G091900.7;Glyma.12G014600.1;Glyma.12G014600.2;Glyma.12G014600.3;Glyma.12G014700.2;Glyma.12G014700.1;Glyma.13G028900.1;Glyma.13G031200.1;Glyma.13G333300.2;Glyma.13G333300.3;Glyma.16G098500.1;Glyma.16G…
different genotypes same P lelvel	Cellular Component	organelle	28	TCONS_00007194;Glyma.03G047800.1;Glyma.03G166700.1;Glyma.07G114900.1;Glyma.08G037900.1;Glyma.12G014600.1;Glyma.12G014600.2;Glyma.12G014600.3;Glyma.12G014700.2;Glyma.12G014700.1;Glyma.13G028900.1;Glyma.13G333300.2;Glyma.13G333300.3;Glyma.16G098500.1;Glyma.19G137800.1;Glyma.19G203300.1;Glyma.09G274900.2;Glyma.11G003600.2;TCONS_00034157;Glyma.02G291900.1;Glyma.03G103100.1;Glyma.05G234700.1;Glyma.08G…
different P levels same genotypes	Biological Process	single-organism process	49	Glyma.02G222500.1;Glyma.08G003000.1;Glyma.01G025200.1;Glyma.01G123400.1;Glyma.02G222400.1;Glyma.06G105900.1;Glyma.06G105900.2;Glyma.06G105900.3;Glyma.06G105900.4;Glyma.06G122600.2;Glyma.06G122600.1;Glyma.06G122600.4;Glyma.07G039600.1;Glyma.08G348300.1;Glyma.08G348300.2;Glyma.08G348300.3;Glyma.08G348300.4;Glyma.10G099100.1;Glyma.11G048200.1;Glyma.11G078300.1;Glyma.11G078300.2;Glyma.11G078300.3;Gly…
different P levels same genotypes	Biological Process	biological phase	1	Glyma.17G221700.1
different P levels same genotypes	Biological Process	multicellular organismal process	4	Glyma.08G348300.1;Glyma.08G348300.2;Glyma.08G348300.3;Glyma.08G348300.4
different P levels same genotypes	Biological Process	biological regulation	20	Glyma.02G222500.1;Glyma.02G222300.1;Glyma.03G189400.1;Glyma.08G348300.1;Glyma.08G348300.2;Glyma.08G348300.3;Glyma.08G348300.4;Glyma.10G141400.2;Glyma.11G078300.1;Glyma.11G078300.2;Glyma.11G078300.3;Glyma.12G117000.1;Glyma.13G030900.1;Glyma.13G293700.1;Glyma.15G078600.1;Glyma.18G024600.2;TCONS_00099721;TCONS_00034157;Glyma.17G221700.1;Glyma.10G007000.1
different P levels same genotypes	Biological Process	developmental process	4	Glyma.08G348300.1;Glyma.08G348300.2;Glyma.08G348300.3;Glyma.08G348300.4
different P levels same genotypes	Biological Process	signaling	4	Glyma.02G222500.1;Glyma.11G078300.1;Glyma.11G078300.2;Glyma.11G078300.3
different P levels same genotypes	Biological Process	metabolic process	53	Glyma.02G028000.1;Glyma.08G003000.1;Glyma.19G212700.1;Glyma.02G128000.2;Glyma.02G222400.1;Glyma.03G132700.1;Glyma.06G105900.1;Glyma.06G105900.2;Glyma.06G105900.3;Glyma.06G105900.4;Glyma.06G122600.2;Glyma.06G122600.1;Glyma.06G122600.4;Glyma.06G122800.3;Glyma.07G039600.1;Glyma.07G039700.1;Glyma.08G002900.1;Glyma.10G141400.2;Glyma.11G048100.1;Glyma.14G026700.1;Glyma.14G201700.1;Glyma.15G010100.1;Gly…
different P levels same genotypes	Biological Process	response to stimulus	9	Glyma.02G222500.1;Glyma.01G025200.1;Glyma.07G051700.1;Glyma.10G141400.2;Glyma.11G078300.1;Glyma.11G078300.2;Glyma.11G078300.3;Glyma.14G201700.1;TCONS_00034157
different P levels same genotypes	Biological Process	cellular component organization or biogenesis	4	Glyma.02G008300.1;Glyma.19G212600.1;Glyma.17G221700.1;Glyma.16G100200.1
different P levels same genotypes	Biological Process	localization	7	Glyma.01G025200.1;Glyma.01G123400.1;Glyma.05G235300.1;Glyma.11G048200.1;Glyma.13G325900.2;Glyma.18G024600.2;Glyma.09G016400.1
different P levels same genotypes	Biological Process	cellular process	40	Glyma.02G222500.1;Glyma.01G025200.1;Glyma.01G123400.1;Glyma.02G008300.1;Glyma.02G128000.2;Glyma.02G222400.1;Glyma.06G105900.1;Glyma.06G105900.2;Glyma.06G105900.3;Glyma.06G105900.4;Glyma.07G039600.1;Glyma.07G039700.1;Glyma.08G002900.1;Glyma.10G099100.1;Glyma.10G141400.2;Glyma.11G048100.1;Glyma.11G048200.1;Glyma.11G078300.1;Glyma.11G078300.2;Glyma.11G078300.3;Glyma.13G293700.1;Glyma.14G026700.1;Gly…
different P levels same genotypes	Molecular Function	molecular transducer activity	3	Glyma.11G078300.1;Glyma.11G078300.2;Glyma.11G078300.3
different P levels same genotypes	Molecular Function	signal transducer activity	3	Glyma.11G078300.1;Glyma.11G078300.2;Glyma.11G078300.3
different P levels same genotypes	Molecular Function	electron carrier activity	2	Glyma.13G293700.1;Glyma.15G078600.1
different P levels same genotypes	Molecular Function	molecular function regulator	3	Glyma.02G008300.1;Glyma.19G212600.1;TCONS_00099721
different P levels same genotypes	Molecular Function	nucleic acid binding transcription factor activity	7	Glyma.03G189400.1;Glyma.08G348300.1;Glyma.08G348300.2;Glyma.08G348300.3;Glyma.08G348300.4;Glyma.12G117000.1;Glyma.10G007000.1
different P levels same genotypes	Molecular Function	catalytic activity	63	Glyma.02G028000.1;Glyma.08G003000.1;Glyma.19G212700.1;Glyma.02G008300.1;Glyma.02G128000.2;Glyma.02G222400.1;Glyma.03G132700.1;Glyma.06G105900.1;Glyma.06G105900.2;Glyma.06G105900.3;Glyma.06G105900.4;Glyma.06G122600.2;Glyma.06G122600.1;Glyma.06G122600.4;Glyma.06G122800.3;Glyma.07G039700.1;Glyma.08G002900.1;Glyma.08G003100.1;Glyma.08G003100.3;Glyma.08G003100.4;Glyma.09G014200.4;Glyma.11G078300.1;Gly…
different P levels same genotypes	Molecular Function	antioxidant activity	1	Glyma.14G201700.1
different P levels same genotypes	Molecular Function	structural molecule activity	1	Glyma.11G048100.1
different P levels same genotypes	Molecular Function	binding	60	Glyma.02G028000.1;Glyma.02G222500.1;Glyma.02G222300.1;Glyma.03G189400.1;Glyma.05G217000.1;Glyma.05G235400.1;Glyma.06G012200.2;Glyma.06G012200.1;Glyma.06G105900.1;Glyma.06G105900.2;Glyma.06G105900.3;Glyma.06G105900.4;Glyma.06G122600.2;Glyma.06G122600.1;Glyma.06G122600.4;Glyma.06G150400.1;Glyma.07G050000.5;Glyma.07G050000.7;Glyma.08G000100.1;Glyma.08G002900.1;Glyma.10G141400.2;Glyma.11G048300.2;Gly…
different P levels same genotypes	Molecular Function	transporter activity	3	Glyma.01G025200.1;Glyma.01G123400.1;Glyma.13G325900.2
different P levels same genotypes	Cellular Component	extracellular matrix	1	Glyma.02G028000.1
different P levels same genotypes	Cellular Component	supramolecular fiber	1	Glyma.17G221700.1
different P levels same genotypes	Cellular Component	membrane	12	Glyma.13G293600.3;Glyma.13G293600.1;Glyma.01G025200.1;Glyma.01G123400.1;Glyma.05G235300.1;Glyma.06G012000.1;Glyma.06G012000.2;Glyma.11G048200.1;Glyma.12G051500.6;Glyma.12G051500.1;Glyma.13G325900.2;TCONS_00028993
different P levels same genotypes	Cellular Component	organelle part	5	Glyma.10G099100.1;Glyma.11G048100.1;Glyma.11G048200.1;TCONS_00034157;Glyma.17G221700.1
different P levels same genotypes	Cellular Component	membrane part	5	Glyma.05G235300.1;Glyma.06G012000.1;Glyma.06G012000.2;Glyma.12G051500.6;Glyma.12G051500.1
different P levels same genotypes	Cellular Component	cell	13	Glyma.02G008300.1;Glyma.05G235300.1;Glyma.10G099100.1;Glyma.11G048100.1;Glyma.11G048200.1;Glyma.12G051700.1;Glyma.13G333300.2;Glyma.13G333300.3;Glyma.19G212600.1;TCONS_00034157;Glyma.17G221700.1;Glyma.07G013900.4;Glyma.16G100200.1
different P levels same genotypes	Cellular Component	cell part	13	Glyma.02G008300.1;Glyma.05G235300.1;Glyma.10G099100.1;Glyma.11G048100.1;Glyma.11G048200.1;Glyma.12G051700.1;Glyma.13G333300.2;Glyma.13G333300.3;Glyma.19G212600.1;TCONS_00034157;Glyma.17G221700.1;Glyma.07G013900.4;Glyma.16G100200.1
different P levels same genotypes	Cellular Component	organelle	9	Glyma.05G235300.1;Glyma.10G099100.1;Glyma.11G048100.1;Glyma.11G048200.1;Glyma.13G333300.2;Glyma.13G333300.3;TCONS_00034157;Glyma.17G221700.1;Glyma.16G100200.1
different P levels same genotypes	Cellular Component	macromolecular complex	3	Glyma.10G099100.1;Glyma.11G048100.1;Glyma.17G221700.1
