# Supplementary material for: Genome-wide analysis of long non-coding RNAs (lncRNAs) in two contrasting soybean genotypes subjected to phosphate starvation
Source: BMC Genomics. 2021 Jun 9;22:433. doi: 10.1186/s12864-021-07750-8 (PMC8191232; doi:10.1186/s12864-021-07750-8)
Supplement: Supplementary file 7 — Additional file 7: Table S6. The mRNAs as targets of miRNA and lncRNA. [file 12864_2021_7750_MOESM7_ESM.xlsx]

## Sheet: Sheet1
Table S6. The mRNAs as targets of miRNA and lncRNA.
miRNA	mRNA	mRNA Description	lncRNA
gma-miR169a	Glyma.02G109500	hypothetical protein GLYMA_02G109500 [Glycine max]	TCONS_00009169
gma-miR169b
gma-miR169c
gma-miR169e
gma-miR169f
gma-miR169g
gma-miR169j-5p
gma-miR169k
gma-miR169l-5p
gma-miR169m
gma-miR169p
gma-miR169s
gma-miR169u
gma-miR169v
gma-miR169e	Glyma.05G235500	PREDICTED: protein TIFY 6A isoform X2 [Glycine max]	TCONS_00027262
gma-miR169l-3p	Glyma.06G290000	PREDICTED: ethylene-responsive transcription factor 9-like [Glycine max]	TCONS_00030280
gma-miR169l-3p	Glyma.12G117000	PREDICTED: ethylene-responsive transcription factor 9-like [Glycine max]	TCONS_00068008
gma-miR156aa	Glyma.16G144200	DUF1162 family protein [Medicago truncatula]	TCONS_00089010
gma-miR156z
gma-miR159b-3p
gma-miR159f-3p
gma-miR156aa	Glyma.17G221900	PREDICTED: probable monogalactosyldiacylglycerol synthase, chloroplastic [Glycine max]	TCONS_00097176
gma-miR156z
miR395-x
gma-miR156aa	Glyma.19G121000	PREDICTED: ELMO domain-containing protein A [Glycine max]	TCONS_00104642
gma-miR156z			TCONS_00104643
gma-miR159b-3p
gma-miR159c
gma-miR159f-3p
gma-miR319a
gma-miR319b
gma-miR319e
gma-miR319h
gma-miR319j
gma-miR319k
gma-miR319m
miR398-x	Glyma.19G193900	PREDICTED: purple acid phosphatase 22-like [Glycine max]	TCONS_00105416
gma-miR395a	TCONS_00068024	PREDICTED: sulfate transporter 2.1-like [Glycine max]	TCONS_00010481
gma-miR395b
gma-miR395c
gma-miR395d
gma-miR395e
gma-miR395f
gma-miR395g
gma-miR395h
gma-miR395i
gma-miR395j
gma-miR395k
gma-miR395l
gma-miR395m
miR395-y
