# Supplementary material for: Genome-wide analysis of long non-coding RNAs (lncRNAs) in two contrasting soybean genotypes subjected to phosphate starvation
Source: BMC Genomics. 2021 Jun 9;22:433. doi: 10.1186/s12864-021-07750-8 (PMC8191232; doi:10.1186/s12864-021-07750-8)
Supplement: Supplementary file 8 — Additional file 8: Table S7. The interested lncRNA-mRNA prediction for network construction. [file 12864_2021_7750_MOESM8_ESM.xlsx]

## Sheet: Sheet1
Table S7. The interested lncRNA-mRNA prediction for network construction.
lncRNA	type	target mRNA	antisense	cis	trans_cor	Description
TCONS_00003567	other	Glyma.01G114400	-	cis	-	PREDICTED: UPF0481 protein At3g47200-like [Glycine max]
TCONS_00003567	p-related	Glyma.01G114500	-	cis	-	Glucose-6-phosphate/phosphate translocator 2, chloroplastic [Glycine soja]
TCONS_00007149	other	Glyma.02G222500	antisense	-	-	TMV resistance protein N [Cajanus cajan]
TCONS_00007149	p-related	Glyma.02G222400	-	cis	-	PREDICTED: fructose-bisphosphate aldolase, cytoplasmic isozyme-like [Glycine max]
TCONS_00007149	transcription factor	Glyma.02G222300	-	cis	-	NAC domain protein [Glycine max]
TCONS_00008058	other	Glyma.02G010000	-	cis	-	hypothetical protein glysoja_022825, partial [Glycine soja]
TCONS_00008058	other	Glyma.04G192000	-	-	0.996601	PREDICTED: lysine-specific demethylase JMJ705-like [Glycine max]
TCONS_00008058	planthormone	Glyma.02G010100	-	cis	-	PREDICTED: gibberellin 2-beta-dioxygenase 2-like [Glycine max]
TCONS_00008058	transcription factor	Glyma.02G009800	-	cis	-	MYB transcription factor MYB76 [Glycine max]
TCONS_00010481	other	TCONS_00007194	antisense	-	-	PREDICTED: elongator complex protein 5-like [Glycine max]
TCONS_00010481	other	Glyma.02G226600	-	cis	-	PREDICTED: inositol 3-kinase-like [Glycine max]
TCONS_00010481	other	TCONS_00068024	-	-	0.996146	PREDICTED: sulfate transporter 2.1-like [Glycine max]
TCONS_00010481	p-related	Glyma.02G226800	-	cis	-	PREDICTED: phosphoinositide phospholipase C 2-like [Glycine max]
TCONS_00010482	other	Glyma.02G226600	-	cis	-	PREDICTED: inositol 3-kinase-like [Glycine max]
TCONS_00010482	other	Glyma.02G226700	-	cis	-	#N/A
TCONS_00010482	p-related	Glyma.U002100.1	-	-	0.990138	PREDICTED: LRR receptor-like serine/threonine-protein kinase GSO2 [Glycine max]
TCONS_00010482	p-related	Glyma.02G226800	-	cis	-	PREDICTED: phosphoinositide phospholipase C 2-like [Glycine max]
TCONS_00010483	other	Glyma.02G226700	-	cis	-	#N/A
TCONS_00010483	p-related	Glyma.02G226800	-	cis	-	PREDICTED: phosphoinositide phospholipase C 2-like [Glycine max]
TCONS_00010484	other	Glyma.02G226700	-	cis	-	#N/A
TCONS_00010484	p-related	Glyma.02G226800	-	cis	-	PREDICTED: phosphoinositide phospholipase C 2-like [Glycine max]
TCONS_00010486	other	Glyma.02G226700	-	cis	-	#N/A
TCONS_00010486	p-related	Glyma.02G226800	-	cis	-	PREDICTED: phosphoinositide phospholipase C 2-like [Glycine max]
TCONS_00010487	other	Glyma.02G226700	-	cis	-	#N/A
TCONS_00010487	p-related	Glyma.02G226800	-	cis	-	PREDICTED: phosphoinositide phospholipase C 2-like [Glycine max]
TCONS_00010743	other	Glyma.02G246200	-	cis	-	hypothetical protein GLYMA_02G246200 [Glycine max]
TCONS_00010743	other	Glyma.02G246300	-	cis	-	hypothetical protein GLYMA_02G246300 [Glycine max]
TCONS_00010743	other	Glyma.02G246100	-	cis	-	#N/A
TCONS_00010743	transcription factor	Glyma.02G246400	-	cis	-	PREDICTED: transcription factor bHLH83 [Cicer arietinum]
TCONS_00011254	other	Glyma.02G294200	-	cis	-	PREDICTED: EH domain-containing protein 1 isoform X1 [Glycine max]
TCONS_00011254	transcription factor	Glyma.02G294100	-	cis	-	PREDICTED: ethylene-responsive transcription factor 3 [Glycine max]
TCONS_00013043	other	Glyma.03G166600	-	cis	-	hypothetical protein glysoja_019205 [Glycine soja]
TCONS_00013043	other	Glyma.03G166700	-	cis	-	PREDICTED: 60S ribosomal protein L23-like [Gossypium arboreum]
TCONS_00013043	other	Glyma.03G166400	-	cis	-	PREDICTED: protein PHR1-LIKE 1-like [Glycine max]
TCONS_00013043	p-related	Glyma.03G166500	-	cis	-	PREDICTED: acid phosphatase 1-like [Glycine max]
TCONS_00013282	other	Glyma.03G189300	-	cis	-	PREDICTED: 60S ribosomal protein L24 [Vigna radiata var. radiata] [Vigna radiata]
TCONS_00013282	other	Glyma.03G189500	-	cis	-	#N/A
TCONS_00013282	transcription factor	Glyma.03G189400	-	cis	-	PREDICTED: homeobox-leucine zipper protein ATHB-22-like [Glycine max]
TCONS_00013658	other	Glyma.03G230900	antisense	-	-	NHL repeat-containing protein 2 [Glycine soja]
TCONS_00013658	other	TCONS_00077191	-	-	0.994042	PREDICTED: G-type lectin S-receptor-like serine/threonine-protein kinase At4g11900 isoform X2 [Glycine max]
TCONS_00013658	other	Glyma.03G231000	-	cis	-	#N/A
TCONS_00013658	transcription factor	Glyma.03G230800	-	cis	-	PREDICTED: transcription factor bHLH149-like [Glycine max]
TCONS_00014829	p-related	Glyma.18G107000	-	-	0.995542	PREDICTED: ribose-phosphate pyrophosphokinase 4 [Glycine max]
TCONS_00027257	other	Glyma.05G234700	-	cis	-	PREDICTED: protein XAP5 CIRCADIAN TIMEKEEPER isoform X2 [Glycine max]
TCONS_00027257	transcription factor	Glyma.05G234600	-	cis	-	MYB transcription factor MYB84 [Glycine max]
TCONS_00027257	transcription factor	Glyma.05G234500	-	cis	-	PREDICTED: transcription factor BEE 1-like [Glycine max]
TCONS_00027549	other	Glyma.06G012000	-	cis	-	Protein RER1B [Glycine soja]
TCONS_00027549	transcription factor	Glyma.06G012200	-	cis	-	PREDICTED: transcription factor bHLH63 [Glycine max]
TCONS_00028711	other	Glyma.06G122600	-	cis	-	PREDICTED: alcohol dehydrogenase 1 [Glycine max]
TCONS_00028711	other	Glyma.17G221800	-	-	0.994893	PREDICTED: chaperone protein DnaJ-like [Glycine max]
TCONS_00028711	other	Glyma.06G122700	antisense	-	-	PREDICTED: protein trichome berefringence-like 7 [Glycine max]
TCONS_00028711	other	Glyma.06G122800	-	cis	-	PREDICTED: serine carboxypeptidase-like 42 isoform X2 [Glycine max]
TCONS_00028711	transcription factor	Glyma.06G122500	-	cis	-	Global transcription factor group A2 isoform 1 [Theobroma cacao]
TCONS_00029858	other	Glyma.06G241300	-	cis	-	PREDICTED: ankyrin repeat-containing protein At5g02620-like [Glycine max]
TCONS_00029858	transcription factor	Glyma.12G042800	-	-	0.993119	PREDICTED: transcription factor bHLH63 isoform X2 [Glycine max]
TCONS_00030280	transcription factor	Glyma.06G290000	-	cis	-	PREDICTED: ethylene-responsive transcription factor 9-like [Glycine max]
TCONS_00034506	planthormone	Glyma.07G051700	-	cis	-	PREDICTED: auxin-responsive protein SAUR32 [Glycine max]
TCONS_00036150	other	TCONS_00038966	antisense	-	-	#N/A
TCONS_00036150	p-related	Glyma.07G216600	-	cis	-	1-phosphatidylinositol-3-phosphate 5-kinase FAB1 [Glycine soja]
TCONS_00036444	other	Glyma.07G250300	-	cis	-	Pentatricopeptide repeat-containing protein [Glycine soja]
TCONS_00036444	other	Glyma.07G250400	-	cis	-	PREDICTED: acyl-CoA-binding domain-containing protein 4-like isoform X1 [Glycine max]
TCONS_00036444	p-related	Glyma.07G250200	-	cis	-	PREDICTED: probable serine/threonine-protein phosphatase 2A regulatory subunit B'' subunit TON2 [Glycine max]
TCONS_00036852	other	Glyma.07G013900	-	cis	-	Inositol oxygenase 1 [Glycine soja]
TCONS_00036852	p-related	Glyma.07G013800	antisense	-	-	PREDICTED: glucose-6-phosphate 1-dehydrogenase, chloroplastic-like [Glycine max]
TCONS_00036852	p-related	TCONS_00034157	antisense	-	-	PREDICTED: glucose-6-phosphate 1-dehydrogenase, chloroplastic-like [Glycine max]
TCONS_00037496	p-related	Glyma.07G066300	-	cis	-	erythronate-4-phosphate dehydrogenase family protein [Medicago truncatula]
TCONS_00037496	transcription factor	Glyma.07G066100	-	cis	-	Transcription factor ASG4 [Glycine soja]
TCONS_00042940	other	Glyma.08G307600	-	cis	-	PREDICTED: aspartic proteinase nepenthesin-1-like [Glycine max]
TCONS_00042940	planthormone	Glyma.08G307500	-	cis	-	SAUR-like auxin-responsive family protein [Medicago truncatula]
TCONS_00047139	other	Glyma.08G348200	-	cis	-	Wound-induced basic protein [Glycine soja]
TCONS_00047139	transcription factor	Glyma.08G348300	-	cis	-	PREDICTED: ethylene-responsive transcription factor-like protein At4g13040 isoform X4 [Glycine max]
TCONS_00050256	other	Glyma.09G014400	-	cis	-	PREDICTED: 14 kDa proline-rich protein DC2.15-like [Vigna radiata var. radiata] [Vigna radiata]
TCONS_00050256	other	Glyma.09G014200	-	cis	-	PREDICTED: nudix hydrolase 2-like isoform X1 [Glycine max]
TCONS_00050256	transcription factor	Glyma.09G014300	-	cis	-	PREDICTED: trihelix transcription factor GTL1-like [Glycine max]
TCONS_00053205	other	Glyma.10G006900	antisense	-	-	hypothetical protein GLYMA_10G006900 [Glycine max]
TCONS_00053205	p-related	Glyma.10G006800	-	cis	-	Serine/threonine-protein phosphatase PP1 [Glycine soja]
TCONS_00053205	transcription factor	Glyma.10G007000	-	cis	-	PREDICTED: ethylene-responsive transcription factor 1B [Glycine max]
TCONS_00060241	other	Glyma.11G091700	-	cis	-	PREDICTED: ATPase family AAA domain-containing protein 3-B-like [Glycine max]
TCONS_00060241	other	Glyma.11G091800	-	cis	-	#N/A
TCONS_00060241	transcription factor	Glyma.11G091900	-	cis	-	Transcription factor-like protein DPB [Glycine soja]
TCONS_00068008	transcription factor	Glyma.12G117000	-	cis	-	PREDICTED: ethylene-responsive transcription factor 9-like [Glycine max]
TCONS_00069732	other	Glyma.13G031000	antisense	-	-	hypothetical protein glysoja_043128 [Glycine soja]
TCONS_00069732	transcription factor	Glyma.13G030900	-	cis	-	NAC transcription factor [Glycine max]
TCONS_00072861	other	Glyma.13G333300	-	cis	-	Methyl-CpG-binding domain-containing protein 7 [Glycine soja]
TCONS_00072861	p-related	Glyma.19G204500	-	-	0.992757	PREDICTED: lipid phosphate phosphatase delta-like [Glycine max]
TCONS_00079275	other	Glyma.17G196300	-	-	0.997952	PREDICTED: U-box domain-containing protein 52-like [Glycine max]
TCONS_00079275	p-related	Glyma.14G195200	-	cis	-	PREDICTED: probable protein phosphatase 2C 25 [Glycine max]
TCONS_00083748	other	Glyma.15G180200	-	cis	-	DUF246 domain-containing protein At1g04910 [Cajanus cajan]
TCONS_00083748	transcription factor	Glyma.15G180000	-	cis	-	PREDICTED: ethylene-responsive transcription factor ERF017 [Glycine max]
TCONS_00085542	other	Glyma.15G076700	-	cis	-	hypothetical protein GLYMA_15G076700 [Glycine max]
TCONS_00085542	other	Glyma.15G076600	-	cis	-	PREDICTED: hybrid signal transduction histidine kinase B-like [Arachis duranensis]
TCONS_00085542	other	Glyma.15G076800	-	cis	-	PREDICTED: protein FRIGIDA-ESSENTIAL 1-like [Glycine max]
TCONS_00085542	planthormone	Glyma.15G076500	-	cis	-	Auxin-repressed 12.5 kDa protein [Glycine soja]
TCONS_00086469	p-related	Glyma.15G166900	-	cis	-	PREDICTED: probable inactive purple acid phosphatase 28 [Glycine max]
TCONS_00089024	other	Glyma.16G145100	-	cis	-	Polyneuridine-aldehyde esterase [Glycine soja]
TCONS_00089024	planthormone	Glyma.16G145200	-	cis	-	PREDICTED: salicylic acid-binding protein 2-like [Glycine max]
TCONS_00089925	other	Glyma.16G013600	-	cis	-	LL-diaminopimelate aminotransferase [Gossypium arboreum]
TCONS_00089925	p-related	Glyma.16G013500	-	cis	-	PREDICTED: 1-phosphatidylinositol-3-phosphate 5-kinase FAB1B-like [Glycine max]
TCONS_00093904	p-related	Glyma.17G172700	-	cis	-	PREDICTED: PI-PLC X domain-containing protein At5g67130-like [Glycine max]
TCONS_00093906	p-related	Glyma.17G172700	-	cis	-	PREDICTED: PI-PLC X domain-containing protein At5g67130-like [Glycine max]
TCONS_00094152	p-related	Glyma.17G199600	-	cis	-	tRNA 2'-phosphotransferase 1 [Glycine soja]
TCONS_00094153	other	Glyma.17G199500	antisense	-	-	Syntaxin-81 [Glycine soja]
TCONS_00094153	p-related	Glyma.17G199600	-	cis	-	tRNA 2'-phosphotransferase 1 [Glycine soja]
TCONS_00100281	other	Glyma.18G284500	-	cis	-	plant/T19L5-60 protein [Medicago truncatula]
TCONS_00100281	p-related	Glyma.18G284600	-	cis	-	PREDICTED: glucose-6-phosphate 1-dehydrogenase 2, chloroplastic-like isoform X2 [Glycine max]
TCONS_00101911	p-related	TCONS_00091411	-	-	0.996749	trehalose-phosphate synthase 1 [Dorcoceras hygrometricum]
TCONS_00104813	transcription factor	Glyma.19G138000	-	cis	-	PREDICTED: AP2-like ethylene-responsive transcription factor At2g41710 isoform X1 [Glycine max]
TCONS_00104813	transcription factor	Glyma.19G137800	-	cis	-	PREDICTED: heat stress transcription factor B-3-like isoform X2 [Glycine max]
TCONS_00105416	other	Glyma.19G193800	-	cis	-	PREDICTED: zinc finger A20 and AN1 domain-containing stress-associated protein 4-like [Glycine max]
TCONS_00105416	other	Glyma.19G193700	-	cis	-	Uridine nucleosidase 1 [Glycine soja]
TCONS_00105416	other	TCONS_00108096	antisense	-	-	#N/A
TCONS_00105416	p-related	Glyma.19G193900	-	cis	-	PREDICTED: purple acid phosphatase 22-like [Glycine max]
TCONS_00105729	transcription factor	Glyma.19G224600	-	cis	-	PREDICTED: transcription factor MYB86-like [Glycine max]
TCONS_00105729	transcription factor	Glyma.19G224700	-	cis	-	PREDICTED: transcription factor PIF3-like [Glycine max]
TCONS_00107771	transcription factor	Glyma.19G163900	antisense	-	-	PREDICTED: ethylene-responsive transcription factor 1B-like [Glycine max]
TCONS_00109043	p-related	Glyma.20G021600	-	cis	-	PREDICTED: probable inorganic phosphate transporter 1-9-like isoform X1 [Glycine max]
TCONS_00112987	other	Glyma.20G152700	-	cis	-	hypothetical protein GLYMA_20G152700 [Glycine max]
TCONS_00112987	other	Glyma.20G152800	-	cis	-	PREDICTED: receptor-like serine/threonine-protein kinase At4g25390 [Glycine max]
TCONS_00112987	transcription factor	Glyma.20G152900	-	cis	-	PREDICTED: transcription factor bHLH118-like [Glycine max]
TCONS_00115012	other	Glyma.U041300.1	-	cis	-	#N/A
TCONS_00115012	p-related	Glyma.14G062600	-	-	0.99646	acid phosphatase-like protein [Medicago truncatula]
