# Supplementary material for: Genome-wide analysis of long non-coding RNAs (lncRNAs) in two contrasting soybean genotypes subjected to phosphate starvation
Source: BMC Genomics. 2021 Jun 9;22:433. doi: 10.1186/s12864-021-07750-8 (PMC8191232; doi:10.1186/s12864-021-07750-8)
Supplement: Supplementary file 9 — Additional file 9: Table S8. List of primers used for qPCR of lncRNAs. [file 12864_2021_7750_MOESM9_ESM.xlsx]

## Sheet: Sheet1
Table S8. List of primers used for qPCR of lncRNAs.
Name	Forward primer sequence	Reverse primer sequence
TCONS_00107967	CATTGGCTGGAGGAATGG	ATGCACGCTCAACAACCA
TCONS_00046542	ATTTGGGAAAGGCCGAAG	TCTGGCCAGTCACGTTCA
TCONS_00095311	CAGGCATCCTTGGTGGAC	TCTGGAGGGGACCATTGA
TCONS_00078169	TCACGGAAGAAACGAGCC	TCCAGTTGGATCGGGAAA
TCONS_00009876	GTCATCGGCGGAATCAAC	CGGAGAGTGGCTTGCATT
TCONS_00082272	TCCCTCTAAGCCCCATCC	GGTTTTTGTGGCCTCCCT
TCONS_00010442	ACAAGGGCACAGTCGAGC	CAACAATGGGAACCAGGC
TCONS_00006512	CAGCGAGCAGAGCACGTA	ATTGGGCTCGGGAAAAAG
TCONS_00108460	TTACGTCAAGCCCCCTCA	TACCCGGGTTTCCACCTT
TCONS_00038063	GGTGTCCTCTCCCTCGGT	AATCGGTGAAATGCGGAA
TCONS_00012112	GAAAGCGGAAATGCTGGA	CACGGGGATTCTCCTCCT
TCONS_00084131	CAATGCCCCACTGGAAAC	AGCAAGCCATTTTGCAGC
TCONS_00107101	CAGGGATTCAGGGGCTTT	TTTTGGGAGCCCATCAGA
TCONS_00031296	CGATGTCTTCCGGGTTTG	CTCGAACACCTCAGCCGT
AY907703	GGAGTTCACAGAGGCAGAG	CACTTACGCATCACATAGCA
